# Supplementary material for: RHOX10 drives mouse spermatogonial stem cell establishment through a transcription factor signaling cascade
Source: Cell Rep. Author manuscript; Available in PMC 2021 Aug 11. (PMC8357189; doi:10.1016/j.celrep.2021.109423)
Supplement: 2 [file NIHMS1726847-supplement-2.xlsx]

## Sheet: RNAseq_KO_vs_WT
Differentially expressed genes identified from RNAseq analysis of testicular germ cells obtained from P1 Rhox10-null (KO) and control (WT) mice
ID	baseMean	log2FoldChange	lfcSE	stat	pvalue	padj	symbol
ENSMUSG00000069919	76.7492	4.60601	0.32999	13.958	2.81096e-44	5.37807e-41	Hba-a1
ENSMUSG00000069917	71.9946	4.58043	0.338521	13.5307	1.03036e-41	1.57706e-38	Hba-a2
ENSMUSG00000068748	20.143	2.94034	0.415473	7.07708	1.47219e-12	1.5981e-10	Ptprz1
ENSMUSG00000003410	8.48749	2.5593	0.591467	4.32704	1.51129e-05	0.000292808	Elavl3
ENSMUSG00000014030	8.46749	2.55378	0.592838	4.30772	1.64948e-05	0.000313811	Pax5
ENSMUSG00000052477	8.25639	2.51841	0.597407	4.21556	2.49156e-05	0.000438847	C130026I21Rik
ENSMUSG00000049281	6.55716	2.31204	0.634781	3.64226	0.00027025	0.00312421	Scn3b
ENSMUSG00000032735	8.61766	2.08939	0.532738	3.92198	8.78252e-05	0.00125749	Ablim3
ENSMUSG00000057132	9.94834	2.07281	0.505703	4.09887	4.1517e-05	0.000691469	Rpgrip1
ENSMUSG00000004655	8.51655	2.07038	0.536542	3.85875	0.000113968	0.00154235	Aqp1
ENSMUSG00000102509	6.37621	2.04595	0.61407	3.33179	0.000862893	0.00787094	Gm37368
ENSMUSG00000039457	8.31997	2.01299	0.547265	3.67828	0.000234814	0.00278057	Ppl
ENSMUSG00000020609	14.7441	1.97925	0.419377	4.7195	2.36426e-06	5.99129e-05	Apob
ENSMUSG00000056812	5.38304	1.97734	0.659053	3.00027	0.00269742	0.0193109	St8sia3
ENSMUSG00000040907	9.42397	1.96419	0.503441	3.90152	9.55897e-05	0.00133983	Atp1a3
ENSMUSG00000032769	4.59726	1.93205	0.711447	2.71566	0.00661435	NA	Trpa1
ENSMUSG00000020908	10.4629	1.9304	0.472126	4.08874	4.3372e-05	0.000715357	Myh3
ENSMUSG00000015396	6.0228	1.92186	0.638478	3.01006	0.00261197	0.018846	Cd83
ENSMUSG00000021185	13.6358	1.90674	0.416808	4.57462	4.77076e-06	0.00010802	Dglucy
ENSMUSG00000025938	9.57721	1.86946	0.488881	3.82395	0.00013133	0.00172545	Slco5a1
ENSMUSG00000050132	7.02209	1.85894	0.569668	3.2632	0.00110162	0.00953695	Sarm1
ENSMUSG00000026904	5.02754	1.85695	0.675046	2.75085	0.00594413	NA	Slc4a10
ENSMUSG00000022829	11.3982	1.85018	0.456099	4.05654	4.98057e-05	0.000799084	Stxbp5l
ENSMUSG00000058975	6.27292	1.84755	0.60729	3.04229	0.00234788	0.0172773	Kcnc1
ENSMUSG00000066113	11.913	1.83645	0.435478	4.2171	2.4747e-05	0.000436379	Adamtsl1
ENSMUSG00000034810	18.9291	1.82839	0.349946	5.22478	1.74366e-07	6.01092e-06	Scn7a
ENSMUSG00000024164	16.7	1.81571	0.367998	4.93403	8.05504e-07	2.34392e-05	C3
ENSMUSG00000053693	7.51895	1.80818	0.551905	3.27625	0.00105194	0.0091691	Mast1
ENSMUSG00000032596	10.3687	1.79792	0.473012	3.801	0.00014411	0.00185358	Uba7
ENSMUSG00000030450	5.47949	1.79413	0.647378	2.77138	0.00558192	0.0337295	Oca2
ENSMUSG00000013338	4.92576	1.79309	0.678304	2.64349	0.00820567	NA	Fer1l4
ENSMUSG00000042766	11.9808	1.7886	0.440375	4.06154	4.87491e-05	0.000785953	Trim46
ENSMUSG00000030223	16.6048	1.78186	0.368625	4.83381	1.33944e-06	3.64794e-05	Ptpro
ENSMUSG00000071714	6.63621	1.76968	0.583519	3.03277	0.00242318	0.0176952	Csf2rb2
ENSMUSG00000104034	6.69789	1.7639	0.58512	3.0146	0.00257318	0.0186218	2900092N22Rik
ENSMUSG00000098470	58.8785	1.75221	0.203337	8.61728	6.85662e-18	1.47813e-15	C1rb
ENSMUSG00000006575	8.34515	1.7222	0.51631	3.33559	0.000851197	0.00779212	Rundc3a
ENSMUSG00000025738	8.89782	1.71654	0.5013	3.42418	0.000616647	0.00604251	Fbxl16
ENSMUSG00000062151	11.1902	1.71084	0.446644	3.83043	0.000127917	0.00168639	Unc13c
ENSMUSG00000066392	32.157	1.70778	0.268879	6.35147	2.13262e-10	1.56181e-08	Nrxn3
ENSMUSG00000110269	6.48758	1.70157	0.585827	2.90455	0.00367777	0.0246354	Gm45258
ENSMUSG00000027684	14.6539	1.64693	0.384465	4.2837	1.83809e-05	0.000340603	Mecom
ENSMUSG00000041923	11.9389	1.64639	0.425887	3.86579	0.000110732	0.00150788	Nol4
ENSMUSG00000057246	12.4251	1.64254	0.42596	3.8561	0.000115212	0.00155321	BC051142
ENSMUSG00000052613	11.8474	1.63505	0.439461	3.72058	0.000198763	0.00242412	Pcdh15
ENSMUSG00000024593	7.38939	1.62393	0.564141	2.87858	0.00399464	0.0263316	Megf10
ENSMUSG00000058794	6.25585	1.62078	0.595294	2.72266	0.00647587	0.0377599	Nfe2
ENSMUSG00000062257	5.63547	1.61415	0.614072	2.62859	0.00857391	0.0463882	Opcml
ENSMUSG00000050335	8.41966	1.6105	0.504399	3.19292	0.00140842	0.0115504	Lgals3
ENSMUSG00000055632	10.4671	1.59824	0.453227	3.52636	0.000421321	0.00444302	Hmcn2
ENSMUSG00000049148	7.75523	1.59811	0.532967	2.99852	0.00271297	0.0193859	Plcxd3
ENSMUSG00000055022	5.97996	1.59783	0.610234	2.6184	0.00883437	0.0474952	Cntn1
ENSMUSG00000115647	8.738	1.58601	0.49469	3.20607	0.00134561	0.0111685	Gm49265
ENSMUSG00000027210	20.7109	1.58155	0.326135	4.84936	1.23861e-06	3.42204e-05	Meis2
ENSMUSG00000022483	25.8738	1.57961	0.2901	5.44507	5.17845e-08	2.11364e-06	Col2a1
ENSMUSG00000053395	9.82123	1.5736	0.46924	3.35351	0.000797923	0.00742432	Cacng8
ENSMUSG00000026235	22.539	1.56412	0.322231	4.85404	1.2097e-06	3.36039e-05	Epha4
ENSMUSG00000040310	5.89736	1.55861	0.593279	2.62711	0.0086114	0.0465253	Alx4
ENSMUSG00000029442	8.65646	1.54979	0.49112	3.15563	0.00160154	0.0128006	Wdr66
ENSMUSG00000104064	5.94739	1.5481	0.588741	2.6295	0.00855101	0.0463067	Gm37956
ENSMUSG00000023473	7.09368	1.54647	0.544714	2.83905	0.00452485	0.0290022	Celsr3
ENSMUSG00000040296	18.8517	1.54307	0.351081	4.39521	1.10668e-05	0.000222002	Ddx58
ENSMUSG00000040812	12.8005	1.53663	0.405373	3.79066	0.000150248	0.00191821	Agbl2
ENSMUSG00000102317	9.64123	1.52305	0.470473	3.23726	0.00120682	0.010262	Gm37628
ENSMUSG00000110982	10.7904	1.52002	0.447762	3.39471	0.000687004	0.00659266	Gm48565
ENSMUSG00000054667	15.4115	1.51755	0.373069	4.06775	4.74702e-05	0.000770497	Irs4
ENSMUSG00000061080	8.99546	1.51564	0.485066	3.1246	0.00178048	0.0139468	Lsamp
ENSMUSG00000029716	6.89715	1.51063	0.553174	2.73084	0.00631729	0.0370469	Tfr2
ENSMUSG00000094230	10.946	1.49601	0.438989	3.40784	0.000654782	0.00636323	Gm21847
ENSMUSG00000102374	14.2672	1.48817	0.393734	3.77964	0.000157055	0.0019834	Gm38387
ENSMUSG00000074151	13.4608	1.48029	0.400029	3.70045	0.000215214	0.00259065	Nlrc5
ENSMUSG00000022099	14.6338	1.47727	0.375745	3.93158	8.43893e-05	0.00121855	Dmtn
ENSMUSG00000021281	12.0665	1.47544	0.420547	3.50838	0.00045084	0.00468787	Tnfaip2
ENSMUSG00000031780	11.2415	1.46156	0.433786	3.36932	0.000753533	0.00708451	Ccl17
ENSMUSG00000106648	13.9386	1.45999	0.384907	3.7931	0.000148779	0.00190721	Gm43176
ENSMUSG00000005686	9.7162	1.45217	0.463539	3.13279	0.00173154	0.0136492	Ampd3
ENSMUSG00000004609	7.16862	1.4515	0.533072	2.72289	0.00647128	0.0377475	Cd33
ENSMUSG00000061578	21.382	1.45116	0.315196	4.60398	4.14485e-06	9.52569e-05	Ksr2
ENSMUSG00000030000	13.345	1.44991	0.394235	3.67778	0.000235276	0.00278295	Add2
ENSMUSG00000105861	15.8876	1.44493	0.35809	4.03509	5.45809e-05	0.000862141	Gm43508
ENSMUSG00000042784	7.06788	1.44048	0.540314	2.666	0.00767588	0.0428003	Muc1
ENSMUSG00000071342	15.7156	1.43373	0.361887	3.9618	7.43872e-05	0.00110648	Lsmem1
ENSMUSG00000004558	31.7849	1.42972	0.257898	5.54374	2.96076e-08	1.31355e-06	Ndrg2
ENSMUSG00000103720	13.1738	1.42907	0.391144	3.65355	0.000258638	0.00301355	Gm37094
ENSMUSG00000027800	7.14198	1.42662	0.545578	2.61488	0.00892578	0.047869	Tm4sf1
ENSMUSG00000109359	17.0013	1.40906	0.347445	4.0555	5.00265e-05	0.000800111	Gm44797
ENSMUSG00000021991	9.84181	1.40602	0.464071	3.02976	0.00244751	0.0178474	Cacna2d3
ENSMUSG00000089871	8.475	1.4038	0.5081	2.76284	0.00573008	0.034448	Speer4cos
ENSMUSG00000042066	41.2812	1.39934	0.225605	6.20262	5.55311e-10	3.57856e-08	Tmcc2
ENSMUSG00000070031	10.4273	1.3981	0.453695	3.08159	0.00205899	0.0156401	Sp140
ENSMUSG00000104990	7.4825	1.39772	0.529063	2.64187	0.00824488	0.0450861	Gm43504
ENSMUSG00000028197	23.6373	1.39559	0.301561	4.62788	3.69428e-06	8.63485e-05	Col24a1
ENSMUSG00000103065	12.9447	1.39486	0.393225	3.54724	0.000389286	0.00417036	Gm20236
ENSMUSG00000022438	8.90016	1.39389	0.477402	2.91974	0.00350326	0.023726	Parvb
ENSMUSG00000036412	9.50807	1.39063	0.474872	2.92844	0.00340671	0.0231953	Arsi
ENSMUSG00000036198	7.49392	1.38759	0.522384	2.65627	0.00790107	0.0437373	Arhgap36
ENSMUSG00000103924	9.82417	1.3857	0.471329	2.93999	0.00328225	0.022498	Gm37895
ENSMUSG00000030111	13.9986	1.38197	0.411359	3.35951	0.000780811	0.00730954	A2m
ENSMUSG00000055782	23.2903	1.38154	0.296867	4.65373	3.25982e-06	7.84509e-05	Abcd2
ENSMUSG00000025576	7.78613	1.38087	0.51452	2.68381	0.00727879	0.0411559	Rbfox3
ENSMUSG00000031543	45.274	1.37883	0.218252	6.31761	2.65647e-10	1.9004e-08	Ank1
ENSMUSG00000038453	21.299	1.37677	0.312939	4.39948	1.08512e-05	0.00021857	Srcin1
ENSMUSG00000109095	10.352	1.37485	0.447228	3.07415	0.00211101	0.0159482	Gm44799
ENSMUSG00000028364	8.4545	1.3687	0.495371	2.76299	0.0057275	0.034446	Tnc
ENSMUSG00000045991	9.88103	1.36869	0.456011	3.00145	0.00268698	0.0192632	Onecut2
ENSMUSG00000043635	23.7026	1.36868	0.296376	4.61808	3.87316e-06	9.0095e-05	Adamts3
ENSMUSG00000110386	9.97215	1.36192	0.454754	2.99485	0.0027458	0.0195931	Gm42031
ENSMUSG00000098061	18.0452	1.35381	0.337543	4.01078	6.05197e-05	0.000936617	NA
ENSMUSG00000112023	12.5954	1.34988	0.414323	3.25804	0.00112183	0.00967367	Lilr4b
ENSMUSG00000103580	16.6081	1.34009	0.348355	3.8469	0.000119622	0.00159908	Gm10417
ENSMUSG00000037336	8.67561	1.33868	0.48101	2.78306	0.00538486	0.0328963	Mfsd2b
ENSMUSG00000024502	23.1792	1.33199	0.311285	4.27901	1.87729e-05	0.000345106	Jakmip2
ENSMUSG00000029816	17.887	1.3316	0.351471	3.78865	0.000151468	0.00193197	Gpnmb
ENSMUSG00000103869	14.1567	1.3293	0.384877	3.45382	0.000552707	0.00554737	Gm37420
ENSMUSG00000057182	9.07588	1.3265	0.466906	2.84103	0.00449675	0.0288882	Scn3a
ENSMUSG00000104912	8.21951	1.3241	0.491787	2.69243	0.00709342	0.0403613	Gm43023
ENSMUSG00000030268	8.65179	1.32154	0.478409	2.76236	0.00573854	0.0344718	Bcat1
ENSMUSG00000063060	10.6634	1.31844	0.431849	3.053	0.00226565	0.016834	Sox7
ENSMUSG00000006344	16.9878	1.31584	0.351822	3.74006	0.000183974	0.00226541	Ggt5
ENSMUSG00000049811	8.68352	1.31434	0.47981	2.73929	0.00615728	0.0363593	Fam161a
ENSMUSG00000103651	32.2554	1.3138	0.252512	5.20291	1.96187e-07	6.68783e-06	Gm37206
ENSMUSG00000011751	13.785	1.30873	0.385423	3.39557	0.000684858	0.00658031	Sptbn4
ENSMUSG00000035929	18.043	1.30459	0.331648	3.93366	8.36627e-05	0.00121115	H2-Q4
ENSMUSG00000004668	20.5541	1.29663	0.312397	4.15059	3.31618e-05	0.000565227	Abca13
ENSMUSG00000018451	9.02789	1.29233	0.463693	2.78704	0.00531923	0.0326448	6330403K07Rik
ENSMUSG00000062444	15.4904	1.28501	0.358734	3.58205	0.000340905	0.00375388	Ap3b2
ENSMUSG00000024899	11.0002	1.27732	0.433818	2.94436	0.00323623	0.0222524	Papss2
ENSMUSG00000025432	8.89863	1.27396	0.467939	2.72248	0.00647938	0.0377659	Avil
ENSMUSG00000038267	9.79604	1.27238	0.455447	2.7937	0.00521083	0.032199	Slc22a23
ENSMUSG00000008658	20.2393	1.25896	0.319367	3.94204	8.07903e-05	0.00118333	Rbfox1
ENSMUSG00000069117	79.1604	1.25884	0.165963	7.58508	3.32274e-14	4.62344e-12	Gm10260
ENSMUSG00000038888	8.65927	1.25064	0.481565	2.59702	0.00940356	0.0498548	Ctu1
ENSMUSG00000026589	9.77295	1.24459	0.455452	2.73265	0.0062828	0.0368729	Sec16b
ENSMUSG00000018983	23.4106	1.23722	0.310656	3.98261	6.8164e-05	0.0010279	E2f2
ENSMUSG00000103706	18.5083	1.23567	0.342676	3.60595	0.000311018	0.0034824	6820402A03Rik
ENSMUSG00000034730	10.118	1.23525	0.440398	2.80484	0.00503421	0.0314505	Adgrb1
ENSMUSG00000020682	13.3925	1.23305	0.383328	3.21669	0.00129678	0.0108462	Mmp28
ENSMUSG00000047910	10.4939	1.23281	0.435475	2.83095	0.00464097	0.029524	Pcdhb16
ENSMUSG00000036913	10.7797	1.23149	0.444745	2.76899	0.00562306	0.0339379	Trim67
ENSMUSG00000093639	9.18071	1.2275	0.464548	2.64237	0.0082329	0.0450666	Lim2
ENSMUSG00000044629	9.61896	1.2259	0.45232	2.71025	0.00672335	0.038833	Cnrip1
ENSMUSG00000030329	18.5212	1.22252	0.327072	3.73778	0.000185654	0.00228243	Pianp
ENSMUSG00000094724	12.7193	1.2188	0.38884	3.13446	0.00172169	0.0136046	Rnaset2b
ENSMUSG00000117372	9.13876	1.21504	0.465132	2.61225	0.00899497	0.0481725	Gm49972
ENSMUSG00000027939	23.5837	1.21426	0.307004	3.95518	7.64773e-05	0.00112989	Nup210l
ENSMUSG00000104501	10.343	1.21382	0.447371	2.71324	0.00666294	0.0385132	Gm37736
ENSMUSG00000004110	18.8551	1.21027	0.324101	3.73424	0.000188281	0.00231101	Cacna1e
ENSMUSG00000115381	14.1479	1.2087	0.373901	3.23268	0.00122636	0.0103877	Gm49266
ENSMUSG00000103567	12.6699	1.2051	0.389276	3.09575	0.00196313	0.0150766	Pcdhga5
ENSMUSG00000104324	14.1024	1.20389	0.369961	3.25411	0.00113749	0.00978248	Gm37320
ENSMUSG00000058248	89.7189	1.19867	0.155173	7.72469	1.12126e-14	1.68255e-12	Kcnh1
ENSMUSG00000047507	14.4424	1.19209	0.383093	3.11174	0.00185986	0.014443	Baiap3
ENSMUSG00000106356	10.6923	1.19006	0.437506	2.7201	0.00652619	0.0379521	Gm42438
ENSMUSG00000062044	16.8424	1.18874	0.365534	3.25206	0.00114571	0.00984074	Lmtk3
ENSMUSG00000036856	9.34264	1.18308	0.453306	2.60989	0.00905706	0.0484542	Wnt4
ENSMUSG00000034209	10.3066	1.18239	0.436563	2.7084	0.00676082	0.0390053	Rasl10a
ENSMUSG00000106087	10.7843	1.18217	0.428684	2.75768	0.00582132	0.0348596	Gm43609
ENSMUSG00000091577	22.1248	1.17657	0.29907	3.93411	8.35063e-05	0.00121115	Gm6211
ENSMUSG00000103694	10.9166	1.17431	0.438968	2.67516	0.00746926	0.0419232	Gm37530
ENSMUSG00000103749	22.8411	1.16952	0.292205	4.00238	6.27096e-05	0.000962721	Pcdhgb5
ENSMUSG00000029651	12.4006	1.16876	0.39851	2.93283	0.00335892	0.0229312	Mtus2
ENSMUSG00000023826	15.6423	1.16684	0.349915	3.33462	0.000854152	0.00780983	Prkn
ENSMUSG00000004098	36.8352	1.1607	0.232407	4.99427	5.9059e-07	1.78295e-05	Col5a3
ENSMUSG00000096967	11.5245	1.15906	0.419402	2.76359	0.00571692	0.0344094	Gm26621
ENSMUSG00000010066	21.0228	1.15867	0.323766	3.57874	0.000345261	0.00379365	Cacna2d2
ENSMUSG00000057337	17.2972	1.15614	0.333749	3.46409	0.000532022	0.005375	Chst3
ENSMUSG00000103672	19.155	1.15158	0.332315	3.46531	0.000529625	0.00535785	Gm37621
ENSMUSG00000034457	13.6993	1.15093	0.381767	3.01474	0.00257202	0.0186218	Eda2r
ENSMUSG00000038738	13.3627	1.14791	0.38906	2.95048	0.0031728	0.0218752	Shank1
ENSMUSG00000034248	56.7024	1.14142	0.186854	6.10865	1.00481e-09	6.25185e-08	Slc25a37
ENSMUSG00000032572	63.3783	1.13974	0.177033	6.43801	1.21047e-10	9.26372e-09	Col6a4
ENSMUSG00000021573	11.1058	1.13942	0.42252	2.69673	0.00700232	0.0399593	Tppp
ENSMUSG00000037239	25.1814	1.1376	0.284989	3.99174	6.55915e-05	0.000997955	Spred3
ENSMUSG00000037126	12.4809	1.13613	0.410588	2.76708	0.00565601	0.0340964	Psd
ENSMUSG00000045672	51.1103	1.13258	0.19694	5.75091	8.87657e-09	4.39692e-07	Col27a1
ENSMUSG00000022508	20.2221	1.13217	0.312368	3.62448	0.000289538	0.00329296	Bcl6
ENSMUSG00000038168	14.531	1.13196	0.363482	3.11421	0.00184436	0.0143444	P3h2
ENSMUSG00000097391	52.9827	1.13078	0.20001	5.65362	1.57103e-08	7.51443e-07	Mirg
ENSMUSG00000018566	12.162	1.13064	0.403298	2.80348	0.00505551	0.031532	Slc2a4
ENSMUSG00000105341	14.7348	1.12467	0.375759	2.99307	0.00276182	0.0196799	Gm43817
ENSMUSG00000078794	14.8154	1.12154	0.372001	3.01488	0.00257079	0.0186218	Dact3
ENSMUSG00000082286	24.7389	1.11624	0.285438	3.91061	9.20623e-05	0.00130473	Pisd-ps1
ENSMUSG00000001661	20.0452	1.11299	0.31165	3.57127	0.000355252	0.00388115	Hoxc6
ENSMUSG00000102657	43.1452	1.11272	0.214405	5.1898	2.10523e-07	7.11317e-06	Gm37899
ENSMUSG00000108918	13.4501	1.11257	0.381345	2.91749	0.00352862	0.0238345	Gm44802
ENSMUSG00000062931	11.279	1.1086	0.415475	2.66826	0.00762445	0.042557	Zfp938
ENSMUSG00000078816	16.3589	1.10359	0.346249	3.18727	0.00143624	0.0117494	Prkcg
ENSMUSG00000000861	13.9722	1.10202	0.384495	2.86614	0.00415513	0.027223	Bcl11a
ENSMUSG00000042567	14.8229	1.09819	0.367373	2.9893	0.00279618	0.0198508	Nek10
ENSMUSG00000101335	18.9234	1.09606	0.315987	3.46868	0.000523014	0.00531557	Gm28229
ENSMUSG00000072647	13.6498	1.09539	0.372894	2.93753	0.00330839	0.0226468	Adam1a
ENSMUSG00000021904	18.8131	1.09334	0.321388	3.40193	0.000669108	0.00645736	Sema3g
ENSMUSG00000109418	18.19	1.09178	0.328838	3.3201	0.000899848	0.00811135	Gm44800
ENSMUSG00000061232	23.483	1.08864	0.295456	3.68461	0.00022905	0.00273466	H2-K1
ENSMUSG00000004952	17.6553	1.08613	0.328435	3.307	0.000942997	0.00841604	Rasa4
ENSMUSG00000024330	26.8841	1.08575	0.281053	3.86315	0.000111933	0.00152018	Col11a2
ENSMUSG00000032802	13.6282	1.08288	0.381912	2.83541	0.00457669	0.0292226	Srxn1
ENSMUSG00000112955	14.3365	1.08228	0.370908	2.9179	0.00352392	0.0238238	Gm48889
ENSMUSG00000103780	16.9611	1.07846	0.339053	3.18078	0.00146878	0.0119581	Gm37524
ENSMUSG00000118064	11.6604	1.07147	0.411939	2.60104	0.00929413	0.0494154	Gm50210
ENSMUSG00000108368	17.534	1.06869	0.334545	3.19447	0.00140086	0.0115101	Gm45053
ENSMUSG00000103558	12.5621	1.06721	0.397885	2.68222	0.00731355	0.0413067	Gm38220
ENSMUSG00000050963	11.9178	1.06585	0.40801	2.6123	0.0089934	0.0481725	Kcns2
ENSMUSG00000108113	12.8034	1.06097	0.389938	2.72086	0.00651128	0.0379086	Zim2
ENSMUSG00000100826	42.4059	1.05983	0.236794	4.47576	7.61414e-06	0.00016164	Snhg14
ENSMUSG00000026825	22.6785	1.05815	0.296755	3.56574	0.000362825	0.00394697	Dnm1
ENSMUSG00000062991	52.8721	1.05391	0.19682	5.35466	8.57183e-08	3.29649e-06	Nrg1
ENSMUSG00000105624	29.3323	1.05166	0.261792	4.01714	5.89078e-05	0.000916304	Gm43187
ENSMUSG00000037405	34.9349	1.05019	0.233436	4.49883	6.8327e-06	0.000147714	Icam1
ENSMUSG00000062729	45.456	1.04898	0.205797	5.09714	3.44828e-07	1.11584e-05	Ppox
ENSMUSG00000071719	12.8257	1.0463	0.386482	2.70723	0.00678469	0.0390841	Tmem28
ENSMUSG00000024664	22.8959	1.0458	0.301534	3.46828	0.000523805	0.00532007	Fads3
ENSMUSG00000040987	14.3607	1.0445	0.362581	2.88074	0.00396743	0.0261962	Mill2
ENSMUSG00000105179	24.108	1.0403	0.284192	3.66054	0.000251684	0.00294517	Gm42866
ENSMUSG00000064125	16.6225	1.03659	0.339166	3.0563	0.00224085	0.0167065	Prr36
ENSMUSG00000018672	14.6621	1.03614	0.356464	2.90671	0.0036525	0.0245028	Copz2
ENSMUSG00000033007	24.6062	1.03035	0.28615	3.60073	0.00031733	0.00353755	Asic4
ENSMUSG00000102504	24.3105	1.02726	0.283934	3.61794	0.000296953	0.00336253	Gm21955
ENSMUSG00000097536	32.7163	1.02719	0.248652	4.13106	3.61098e-05	0.00061139	2610037D02Rik
ENSMUSG00000113003	20.8989	1.02716	0.307443	3.34098	0.00083482	0.00766972	Gm47138
ENSMUSG00000103081	13.7468	1.02419	0.376643	2.71926	0.00654287	0.0380346	Pcdhgb8
ENSMUSG00000022488	21.7819	1.02306	0.313126	3.26725	0.00108597	0.00942541	Nckap1l
ENSMUSG00000025408	18.5803	1.01831	0.32777	3.10678	0.00189136	0.0146208	Ddit3
ENSMUSG00000021614	208.851	1.01733	0.103883	9.79297	1.20694e-22	4.73678e-20	Vcan
ENSMUSG00000079105	12.83	1.01657	0.387176	2.62561	0.00864943	0.0466813	C7
ENSMUSG00000001763	15.7459	1.01543	0.354297	2.86603	0.00415655	0.027223	Tspan33
ENSMUSG00000095041	140.168	1.01462	0.123769	8.19768	2.45066e-16	4.46545e-14	AC149090.1
ENSMUSG00000061462	32.9528	1.00937	0.257284	3.92318	8.73866e-05	0.00125238	Obscn
ENSMUSG00000097961	47.1909	1.00916	0.209904	4.80774	1.52643e-06	4.0703e-05	Gm27000
ENSMUSG00000105434	39.4871	1.00717	0.225555	4.46529	7.99591e-06	0.000168807	Gm43359
ENSMUSG00000046169	55.2608	1.00632	0.190306	5.28789	1.23735e-07	4.4562e-06	Adamts6
ENSMUSG00000023411	25.7311	1.00544	0.282962	3.55327	0.000380474	0.00409244	Nfatc4
ENSMUSG00000027966	40.6987	1.00505	0.223875	4.48935	7.1441e-06	0.000153148	Col11a1
ENSMUSG00000021200	16.0867	1.0048	0.361304	2.78105	0.0054184	0.032986	Asb2
ENSMUSG00000030276	26.9082	1.00317	0.275796	3.63738	0.00027543	0.00317211	Ttll3
ENSMUSG00000091345	24.3865	1.00267	0.278595	3.599	0.000319437	0.00355586	Col6a5
ENSMUSG00000039814	14.9626	1.00082	0.365455	2.73856	0.00617096	0.036412	Xkr5
ENSMUSG00000058498	14.8962	0.997808	0.357225	2.79322	0.00521858	0.0322151	Rnf207
ENSMUSG00000109162	35.3358	0.995146	0.235505	4.22558	2.38329e-05	0.00042417	2900027M19Rik
ENSMUSG00000028369	50.1243	0.992946	0.20412	4.86452	1.14737e-06	3.22231e-05	Svep1
ENSMUSG00000023206	13.8871	0.992189	0.371862	2.66817	0.00762666	0.042557	Il15ra
ENSMUSG00000023191	42.3278	0.991713	0.217552	4.55851	5.15188e-06	0.000115974	P3h3
ENSMUSG00000118138	13.1327	0.989124	0.3754	2.63485	0.00841743	0.0458006	Gm50322
ENSMUSG00000038112	17.385	0.987086	0.339502	2.90745	0.0036439	0.0244728	AW551984
ENSMUSG00000030720	94.3516	0.986898	0.147082	6.70985	1.9482e-11	1.78557e-09	Cln3
ENSMUSG00000115975	35.3546	0.986626	0.243403	4.05347	5.04636e-05	0.000805419	Gm49526
ENSMUSG00000031355	24.0299	0.985602	0.278409	3.54012	0.000399948	0.00425703	Arhgap6
ENSMUSG00000028680	27.1222	0.984578	0.264055	3.72868	0.000192487	0.00235885	Plk3
ENSMUSG00000032131	15.9404	0.983828	0.343913	2.86068	0.00422727	0.0275565	Abcg4
ENSMUSG00000031558	154.017	0.982777	0.118788	8.2734	1.30189e-16	2.4601e-14	Slit2
ENSMUSG00000030208	75.1909	0.981675	0.169404	5.79487	6.83728e-09	3.46528e-07	Emp1
ENSMUSG00000049755	21.9439	0.981525	0.299424	3.27805	0.00104528	0.00911624	Zfp672
ENSMUSG00000109438	15.9575	0.979225	0.348243	2.8119	0.00492491	0.0309572	Gm45073
ENSMUSG00000020364	15.8028	0.977296	0.351167	2.78299	0.00538601	0.0328963	Zfp354a
ENSMUSG00000040212	21.3429	0.976235	0.316059	3.08877	0.00200985	0.0153507	Emp3
ENSMUSG00000026200	24.3972	0.975967	0.2843	3.43287	0.000597226	0.00590524	Glb1l
ENSMUSG00000103569	17.1094	0.975066	0.331399	2.94227	0.00325814	0.0223628	Gm38067
ENSMUSG00000006642	14.3049	0.974946	0.360487	2.70453	0.00684021	0.0393118	Tcf23
ENSMUSG00000037664	43.3995	0.973919	0.209755	4.64314	3.43159e-06	8.14325e-05	Cdkn1c
ENSMUSG00000031748	31.3845	0.972743	0.249145	3.90433	9.44865e-05	0.0013268	Gnao1
ENSMUSG00000108478	21.1664	0.972407	0.319197	3.04641	0.0023159	0.0170847	Gm19514
ENSMUSG00000040265	37.3816	0.971915	0.225983	4.30084	1.70152e-05	0.000320731	Dnm3
ENSMUSG00000023951	52.9453	0.970123	0.190371	5.09595	3.46996e-07	1.12049e-05	Vegfa
ENSMUSG00000106049	31.2246	0.967278	0.248808	3.88764	0.000101223	0.0014021	Gm43019
ENSMUSG00000104936	25.2525	0.967189	0.274945	3.51776	0.000435206	0.00455939	2610011E03Rik
ENSMUSG00000104651	38.7627	0.966923	0.221174	4.37178	1.23237e-05	0.000243703	Gm21168
ENSMUSG00000023800	28.9674	0.965741	0.258139	3.74117	0.000183166	0.00225754	Tiam2
ENSMUSG00000108077	14.5898	0.964271	0.362795	2.6579	0.00786297	0.0435737	6330415B21Rik
ENSMUSG00000106045	15.1044	0.963294	0.351175	2.74306	0.00608694	0.0360843	Gm42996
ENSMUSG00000098202	17.9878	0.961399	0.328413	2.9274	0.00341805	0.0232622	B830012L14Rik
ENSMUSG00000029163	82.9657	0.958761	0.157498	6.08747	1.14709e-09	7.02294e-08	Emilin1
ENSMUSG00000043099	50.0177	0.957119	0.198814	4.81414	1.47833e-06	3.97667e-05	Hic1
ENSMUSG00000089832	17.1539	0.955321	0.334389	2.85691	0.00427782	0.0277494	Shkbp1
ENSMUSG00000103291	15.726	0.953979	0.34598	2.75733	0.00582758	0.034871	Gm38235
ENSMUSG00000034758	35.035	0.947705	0.235314	4.02741	5.63942e-05	0.000883443	Tle6
ENSMUSG00000022464	57.304	0.945026	0.187061	5.05198	4.37264e-07	1.36309e-05	Slc38a4
ENSMUSG00000063564	62.7596	0.943429	0.186083	5.06995	3.97925e-07	1.261e-05	Col23a1
ENSMUSG00000103657	35.5867	0.938668	0.232529	4.03678	5.41897e-05	0.000856847	Gm37204
ENSMUSG00000041536	74.8831	0.93772	0.167677	5.59243	2.23914e-08	1.02612e-06	Serpina3a
ENSMUSG00000090671	53.2057	0.937253	0.193214	4.85087	1.22924e-06	3.4023e-05	Gm5067
ENSMUSG00000061882	16.1485	0.93704	0.342011	2.7398	0.00614768	0.0363306	Ccdc62
ENSMUSG00000070645	18.1212	0.935914	0.327771	2.85539	0.00429843	0.0278543	Ren1
ENSMUSG00000020847	25.7001	0.935092	0.280989	3.32786	0.000875163	0.00794028	Rph3al
ENSMUSG00000106570	24.1001	0.93301	0.286056	3.26163	0.00110775	0.00957378	C230071H17Rik
ENSMUSG00000074634	15.2518	0.927186	0.355531	2.60789	0.00911011	0.048704	Tmem267
ENSMUSG00000030607	32.5344	0.926697	0.24549	3.77488	0.000160083	0.00201665	Acan
ENSMUSG00000020143	15.7085	0.926277	0.355322	2.60686	0.00913755	0.0488165	Dock2
ENSMUSG00000042349	15.4344	0.92511	0.350738	2.63761	0.0083492	0.0455427	Ikbke
ENSMUSG00000027438	21.2382	0.92427	0.296789	3.11423	0.00184426	0.0143444	Napb
ENSMUSG00000106384	30.2529	0.921914	0.25138	3.66741	0.000245018	0.00288094	Gm43188
ENSMUSG00000078234	27.2432	0.919852	0.267955	3.43287	0.000597237	0.00590524	Klhdc7a
ENSMUSG00000029675	133.802	0.919537	0.124823	7.36675	1.74833e-13	2.21157e-11	Eln
ENSMUSG00000002346	39.6548	0.91696	0.227408	4.03222	5.52532e-05	0.000870068	Slc25a42
ENSMUSG00000046182	44.7771	0.916566	0.210734	4.34939	1.36518e-05	0.000266166	Gsg1l
ENSMUSG00000030782	28.0249	0.915852	0.265352	3.45146	0.000557561	0.00558204	Tgfb1i1
ENSMUSG00000103427	16.6555	0.913027	0.332997	2.74185	0.00610938	0.03615	Gm37534
ENSMUSG00000055538	53.7125	0.91143	0.189821	4.80153	1.5746e-06	4.17692e-05	Zcchc24
ENSMUSG00000021268	600.452	0.909394	0.0684913	13.2775	3.12603e-40	4.34973e-37	Meg3
ENSMUSG00000004328	38.648	0.908406	0.222631	4.08031	4.4975e-05	0.000736243	Hif3a
ENSMUSG00000025407	96.9055	0.907448	0.143431	6.32671	2.50436e-10	1.81667e-08	Gli1
ENSMUSG00000014813	19.8995	0.907435	0.31101	2.91771	0.00352618	0.0238285	Stc1
ENSMUSG00000026177	18.2125	0.906804	0.338338	2.68018	0.00735837	0.0414375	Slc11a1
ENSMUSG00000097451	448.753	0.901399	0.0796822	11.3124	1.13905e-29	7.92466e-27	Rian
ENSMUSG00000030096	183.404	0.900716	0.111331	8.09042	5.94617e-16	1.00013e-13	Slc6a6
ENSMUSG00000038233	22.3277	0.898208	0.292893	3.06667	0.00216458	0.016281	Gask1a
ENSMUSG00000078190	97.4843	0.897062	0.148087	6.05769	1.38094e-09	8.3544e-08	Dnm3os
ENSMUSG00000050271	24.6042	0.895933	0.292068	3.06755	0.00215825	0.016257	Prag1
ENSMUSG00000040552	15.6599	0.895268	0.343449	2.6067	0.00914203	0.0488234	C3ar1
ENSMUSG00000009092	17.7606	0.894809	0.33716	2.65396	0.00795528	0.0439738	Derl3
ENSMUSG00000032120	32.6028	0.890814	0.240929	3.69742	0.000217805	0.00261469	C2cd2l
ENSMUSG00000028073	42.0016	0.889917	0.217942	4.08328	4.44051e-05	0.000727692	Pear1
ENSMUSG00000032584	17.9601	0.88986	0.322284	2.7611	0.00576064	0.0345774	Mst1r
ENSMUSG00000042678	16.5028	0.889409	0.337643	2.63417	0.00843433	0.0458437	Myo15
ENSMUSG00000052516	106.007	0.886389	0.137553	6.44399	1.16372e-10	8.99591e-09	Robo2
ENSMUSG00000035934	69.5101	0.88406	0.169015	5.23067	1.68901e-07	5.88781e-06	Pknox2
ENSMUSG00000033768	30.5963	0.883735	0.248048	3.56276	0.000366979	0.0039696	Nrxn2
ENSMUSG00000033569	35.1757	0.882198	0.240799	3.66363	0.000248665	0.00291429	Adgrb3
ENSMUSG00000109529	21.5709	0.88091	0.291724	3.01967	0.00253054	0.0183827	Gm44801
ENSMUSG00000044749	16.6858	0.879766	0.338701	2.59747	0.00939141	0.0498388	Abca6
ENSMUSG00000037605	91.7105	0.879705	0.146824	5.99155	2.07856e-09	1.20967e-07	Adgrl3
ENSMUSG00000062980	149.193	0.87916	0.118245	7.43508	1.04503e-13	1.36712e-11	Cped1
ENSMUSG00000028024	33.0702	0.877732	0.243591	3.6033	0.000314201	0.00350778	Enpep
ENSMUSG00000079157	39.7046	0.8777	0.216084	4.06185	4.86861e-05	0.000785953	Fam155a
ENSMUSG00000028214	22.6571	0.877109	0.293632	2.9871	0.00281635	0.0199477	Gem
ENSMUSG00000035314	17.9929	0.876902	0.321524	2.72733	0.006385	0.0373153	Gdpd5
ENSMUSG00000002249	38.1716	0.876468	0.228113	3.84225	0.000121911	0.00162117	Tead3
ENSMUSG00000027230	30.7077	0.875953	0.25713	3.40666	0.000657633	0.00637071	Creb3l1
ENSMUSG00000032816	124.469	0.874077	0.133073	6.56841	5.08569e-11	4.32453e-09	Igdcc4
ENSMUSG00000027220	26.8183	0.872819	0.261352	3.33963	0.000838905	0.00769771	Syt13
ENSMUSG00000027102	22.7653	0.872676	0.286868	3.04208	0.00234948	0.0172807	Hoxd8
ENSMUSG00000105933	23.6354	0.872512	0.28225	3.09127	0.00199301	0.0152449	Gm43260
ENSMUSG00000107512	36.4983	0.870621	0.226547	3.84301	0.000121536	0.0016176	Gm44433
ENSMUSG00000030214	44.1799	0.870149	0.207502	4.19344	2.74755e-05	0.000477344	Plbd1
ENSMUSG00000029797	34.0394	0.86962	0.234589	3.707	0.000209729	0.00253163	Sspo
ENSMUSG00000117465	21.5155	0.867507	0.297586	2.91515	0.00355518	0.0239611	Gm49980
ENSMUSG00000020120	24.4171	0.866376	0.274606	3.15498	0.00160511	0.0128225	Plek
ENSMUSG00000046185	21.3204	0.866009	0.292992	2.95574	0.00311916	0.0216222	Zfp84
ENSMUSG00000032911	99.8768	0.862739	0.144796	5.95829	2.54892e-09	1.44496e-07	Cspg4
ENSMUSG00000053347	31.1464	0.861997	0.25133	3.42974	0.000604165	0.0059545	Zfp943
ENSMUSG00000019768	41.2027	0.861881	0.220573	3.90747	9.32674e-05	0.00131693	Esr1
ENSMUSG00000012017	47.2338	0.858515	0.202901	4.23121	2.32441e-05	0.000415625	Scarf2
ENSMUSG00000032908	46.7009	0.858506	0.203747	4.2136	2.51335e-05	0.000441668	Sgpp2
ENSMUSG00000103614	17.7078	0.856449	0.320058	2.67592	0.0074524	0.0418592	Gm37949
ENSMUSG00000063632	36.6388	0.856408	0.231058	3.70647	0.000210168	0.00253494	Sox11
ENSMUSG00000104994	19.8211	0.856312	0.313602	2.73057	0.00632253	0.0370634	Gm42989
ENSMUSG00000045813	60.8378	0.856173	0.182039	4.70325	2.56055e-06	6.38302e-05	Gm9801
ENSMUSG00000078862	43.5309	0.855223	0.213803	4.00004	6.33312e-05	0.000971289	Gm14326
ENSMUSG00000036040	17.4996	0.854111	0.32798	2.60416	0.00921005	0.0491181	Adamtsl2
ENSMUSG00000002341	18.3905	0.853895	0.319016	2.67665	0.00743618	0.0417988	Ncan
ENSMUSG00000002266	104.48	0.852834	0.145589	5.85782	4.68974e-09	2.51864e-07	Zim1
ENSMUSG00000046532	54.599	0.851992	0.185862	4.584	4.5616e-06	0.000103744	Ar
ENSMUSG00000043342	29.7604	0.851595	0.257644	3.30532	0.000948688	0.00845697	Hoxd9
ENSMUSG00000103624	20.5598	0.851369	0.301424	2.82449	0.00473557	0.0299763	Gm3081
ENSMUSG00000102856	109.144	0.848506	0.136527	6.21492	5.13515e-10	3.35891e-08	Gm37084
ENSMUSG00000063558	22.0343	0.847539	0.293507	2.88763	0.00388155	0.0257191	Aox1
ENSMUSG00000042404	43.8094	0.84563	0.208879	4.04842	5.15652e-05	0.000821287	Dennd4b
ENSMUSG00000035735	20.2636	0.84532	0.302497	2.79447	0.00519846	0.0321568	Dagla
ENSMUSG00000026207	65.1181	0.845057	0.181068	4.66707	3.05519e-06	7.43369e-05	Speg
ENSMUSG00000040466	17.6038	0.845016	0.324064	2.60756	0.00911905	0.0487347	Blvrb
ENSMUSG00000029231	453.317	0.843017	0.0767371	10.9858	4.47402e-28	2.73917e-25	Pdgfra
ENSMUSG00000014786	25.0023	0.842412	0.284421	2.96185	0.003058	0.0213044	Slc9a5
ENSMUSG00000061601	30.407	0.841939	0.250362	3.36289	0.0007713	0.00722934	Pclo
ENSMUSG00000104164	21.0698	0.840606	0.299949	2.8025	0.00507082	0.0315992	Gm38248
ENSMUSG00000104547	25.8997	0.840603	0.265933	3.16095	0.00157254	0.0126415	Gm43022
ENSMUSG00000056481	30.0778	0.84023	0.248621	3.37956	0.00072603	0.00686849	Cd248
ENSMUSG00000026640	35.3749	0.837905	0.23699	3.53561	0.000406839	0.00431238	Plxna2
ENSMUSG00000027695	26.5834	0.836592	0.269762	3.10122	0.00192726	0.0148533	Pld1
ENSMUSG00000102423	19.5392	0.836112	0.305847	2.73376	0.00626159	0.0367948	Gm37465
ENSMUSG00000101599	58.1805	0.835576	0.184463	4.52977	5.90493e-06	0.000130797	Gm20342
ENSMUSG00000100303	50.0088	0.834801	0.198429	4.20706	2.58718e-05	0.000453601	2600014E21Rik
ENSMUSG00000028047	44.0585	0.831632	0.210814	3.94487	7.98443e-05	0.00117284	Thbs3
ENSMUSG00000039239	25.3916	0.830531	0.271456	3.05954	0.00221676	0.0165835	Tgfb2
ENSMUSG00000002265	624.884	0.830373	0.0695133	11.9455	6.8516e-33	6.55442e-30	Peg3
ENSMUSG00000107461	36.6779	0.830245	0.228315	3.6364	0.000276475	0.00318175	Gm44045
ENSMUSG00000009246	33.1984	0.828665	0.238163	3.4794	0.000502543	0.00512984	Trpm5
ENSMUSG00000072720	21.3769	0.828547	0.304205	2.72364	0.00645663	0.0376908	Myo18b
ENSMUSG00000058571	26.952	0.82653	0.266774	3.09824	0.00194675	0.0149809	Gpc6
ENSMUSG00000020866	61.9358	0.824846	0.175252	4.70663	2.5185e-06	6.32976e-05	Cacna1g
ENSMUSG00000097993	95.9856	0.824266	0.147872	5.57418	2.48696e-08	1.11957e-06	Ptprv
ENSMUSG00000058145	24.0694	0.823925	0.27505	2.99554	0.00273957	0.0195578	Adamts17
ENSMUSG00000109321	24.881	0.820646	0.276797	2.96479	0.00302888	0.02114	A330076H08Rik
ENSMUSG00000031925	23.0756	0.820501	0.28921	2.83705	0.00455332	0.0291237	Maml2
ENSMUSG00000046442	37.131	0.820347	0.239548	3.42456	0.000615794	0.00603802	Ppm1e
ENSMUSG00000106636	42.1532	0.8194	0.224221	3.65442	0.00025776	0.00300707	Gm43813
ENSMUSG00000027663	62.4106	0.817745	0.176046	4.64507	3.39969e-06	8.10524e-05	Zmat3
ENSMUSG00000105970	38.0612	0.817141	0.221033	3.69691	0.000218236	0.00261781	Gm43360
ENSMUSG00000026674	68.2989	0.815506	0.170547	4.78171	1.73808e-06	4.56312e-05	Ddr2
ENSMUSG00000097589	107.069	0.814809	0.137785	5.91363	3.34649e-09	1.84914e-07	Dleu2
ENSMUSG00000033542	45.4664	0.81449	0.203729	3.9979	6.39064e-05	0.000979131	Arhgef5
ENSMUSG00000021217	44.706	0.813568	0.207757	3.91597	9.00421e-05	0.00128442	Tshz3
ENSMUSG00000104524	22.3962	0.813358	0.284966	2.85423	0.00431419	0.0279327	Gm37333
ENSMUSG00000005611	35.4029	0.813237	0.228249	3.56294	0.00036672	0.0039696	Mrvi1
ENSMUSG00000022528	82.8438	0.813073	0.154529	5.26162	1.42792e-07	5.04752e-06	Hes1
ENSMUSG00000008206	48.4317	0.811149	0.196977	4.11799	3.82188e-05	0.000642832	Cers4
ENSMUSG00000038331	34.2749	0.811134	0.239184	3.39125	0.000695734	0.00664366	Satb2
ENSMUSG00000021186	29.2389	0.810482	0.250639	3.23366	0.00122215	0.0103636	Fbln5
ENSMUSG00000025656	31.5125	0.810027	0.245914	3.29395	0.000987912	0.00872029	Arhgef9
ENSMUSG00000107917	28.03	0.808903	0.266574	3.03444	0.00240986	0.01764	Gm44235
ENSMUSG00000046167	36.2592	0.808433	0.227668	3.55092	0.000383883	0.00412621	Gldn
ENSMUSG00000063887	23.6013	0.806652	0.283414	2.8462	0.00442442	0.0284778	Nlgn1
ENSMUSG00000075028	122.502	0.806128	0.129327	6.23327	4.56798e-10	3.08007e-08	Prdm11
ENSMUSG00000025083	32.3576	0.803296	0.240003	3.34702	0.000816851	0.00756422	Afap1l2
ENSMUSG00000031673	146.413	0.803251	0.120286	6.67781	2.42532e-11	2.18364e-09	Cdh11
ENSMUSG00000048402	41.1861	0.802862	0.217192	3.69655	0.000218546	0.00261948	Gli2
ENSMUSG00000024851	41.7863	0.802151	0.218677	3.6682	0.000244266	0.00287595	Pitpnm1
ENSMUSG00000030222	27.5676	0.80158	0.256104	3.1299	0.00174864	0.0137537	Rerg
ENSMUSG00000032323	80.6384	0.800871	0.157334	5.09025	3.57592e-07	1.14986e-05	Cyp11a1
ENSMUSG00000105985	95.88	0.799995	0.150354	5.32075	1.03341e-07	3.86731e-06	Gm42993
ENSMUSG00000078247	35.7032	0.799122	0.228441	3.49815	0.0004685	0.00482237	Airn
ENSMUSG00000019230	38.9825	0.797344	0.220625	3.61402	0.000301482	0.00340302	Lhx9
ENSMUSG00000024247	67.9529	0.796834	0.16968	4.69609	2.65191e-06	6.55738e-05	Pkdcc
ENSMUSG00000036995	20.2892	0.795987	0.303627	2.62159	0.00875194	0.0471514	Asap3
ENSMUSG00000001986	31.2787	0.794206	0.250482	3.17072	0.00152064	0.0123148	Gria3
ENSMUSG00000043719	42.5144	0.793546	0.208134	3.81266	0.000137478	0.00178325	Col6a6
ENSMUSG00000032826	123.921	0.79335	0.127694	6.2129	5.20168e-10	3.38795e-08	Ank2
ENSMUSG00000039542	82.4137	0.792985	0.164632	4.8167	1.45953e-06	3.93303e-05	Ncam1
ENSMUSG00000039883	28.9549	0.79084	0.251654	3.14256	0.00167475	0.0132886	Lrrc17
ENSMUSG00000109139	21.7235	0.790213	0.288936	2.7349	0.00623986	0.0367195	Gm44798
ENSMUSG00000085133	61.8652	0.789683	0.177825	4.44078	8.96317e-06	0.000186147	B930095G15Rik
ENSMUSG00000109005	29.3385	0.788904	0.251382	3.13827	0.00169949	0.013457	Gm45221
ENSMUSG00000057098	119.517	0.788217	0.129443	6.0893	1.13404e-09	6.97093e-08	Ebf1
ENSMUSG00000067629	72.2332	0.785746	0.163701	4.79988	1.5876e-06	4.19685e-05	Syngap1
ENSMUSG00000106320	75.1508	0.784268	0.161293	4.86239	1.15978e-06	3.25121e-05	Gm42992
ENSMUSG00000001119	400.665	0.782438	0.0826223	9.47005	2.79709e-21	9.51384e-19	Col6a1
ENSMUSG00000074505	147.732	0.780471	0.117701	6.63097	3.33493e-11	2.9677e-09	Fat3
ENSMUSG00000040841	49.8279	0.778185	0.19956	3.89951	9.63865e-05	0.00134607	Six5
ENSMUSG00000020122	65.9765	0.777164	0.171986	4.51876	6.2204e-06	0.000136403	Egfr
ENSMUSG00000103085	38.8005	0.776367	0.218928	3.54622	0.000390802	0.00418295	Gm38120
ENSMUSG00000049119	58.8068	0.775697	0.180553	4.29623	1.7373e-05	0.00032627	Fam110b
ENSMUSG00000113776	33.655	0.774125	0.242474	3.19261	0.00140995	0.0115528	Gm19327
ENSMUSG00000004415	29.3828	0.773598	0.249144	3.10502	0.00190266	0.0146933	Col26a1
ENSMUSG00000022994	79.94	0.772487	0.158671	4.86849	1.12453e-06	3.16399e-05	Adcy6
ENSMUSG00000028555	28.5383	0.771909	0.25879	2.98276	0.00285663	0.0201956	Ttc39a
ENSMUSG00000117430	27.8091	0.771325	0.258462	2.98428	0.00284245	0.0201047	Gm49968
ENSMUSG00000029661	1253.14	0.770877	0.0586898	13.1348	2.08117e-39	2.65454e-36	Col1a2
ENSMUSG00000047139	32.5604	0.769061	0.240089	3.20323	0.00135895	0.0112563	Cd24a
ENSMUSG00000033147	30.0143	0.769016	0.247257	3.11019	0.00186966	0.014497	Slc22a15
ENSMUSG00000049044	47.1115	0.768808	0.202436	3.79778	0.000146	0.00187473	Rapgef4
ENSMUSG00000039683	24.4117	0.764918	0.28027	2.72922	0.00634837	0.037158	Sdk1
ENSMUSG00000055407	26.4561	0.764347	0.268375	2.84806	0.00439869	0.028348	Map6
ENSMUSG00000102411	68.3415	0.764124	0.175445	4.35535	1.32856e-05	0.00026104	Gm36936
ENSMUSG00000035757	22.911	0.763928	0.289907	2.63508	0.00841172	0.0458006	Selenoo
ENSMUSG00000020183	22.3103	0.759788	0.288394	2.63455	0.00842494	0.0458252	Cpm
ENSMUSG00000040003	53.2756	0.758558	0.189972	3.99301	6.52404e-05	0.000994729	Magi2
ENSMUSG00000038679	138.558	0.757724	0.122168	6.2023	5.56447e-10	3.57856e-08	Trps1
ENSMUSG00000117429	23.8444	0.757513	0.280157	2.70388	0.00685345	0.0393118	A430019L02Rik
ENSMUSG00000000093	75.3397	0.757127	0.168667	4.48888	7.15984e-06	0.000153271	Tbx2
ENSMUSG00000015133	44.5568	0.755884	0.204403	3.69801	0.000217297	0.00261063	Lrrk1
ENSMUSG00000020142	28.2688	0.755445	0.258883	2.9181	0.00352172	0.0238195	Slc1a4
ENSMUSG00000107000	42.7398	0.754643	0.209361	3.6045	0.000312751	0.00349924	Gm43481
ENSMUSG00000115624	33.9704	0.75271	0.240191	3.1338	0.00172556	0.0136282	Gm49204
ENSMUSG00000036864	27.0187	0.7518	0.259142	2.90111	0.00371839	0.0248531	Proser3
ENSMUSG00000033327	92.2787	0.751716	0.155981	4.81929	1.44069e-06	3.8891e-05	Tnxb
ENSMUSG00000001918	47.6128	0.751455	0.198555	3.78463	0.00015394	0.00195374	Slc1a5
ENSMUSG00000022292	39.842	0.751448	0.224254	3.35088	0.000805556	0.00748624	Rrm2b
ENSMUSG00000097859	27.3907	0.751392	0.260011	2.88985	0.0038543	0.0255717	NA
ENSMUSG00000075270	28.6851	0.750691	0.258218	2.9072	0.00364685	0.0244819	Pde11a
ENSMUSG00000034863	28.303	0.748579	0.257455	2.90761	0.00364197	0.0244719	Ano8
ENSMUSG00000006386	23.8013	0.748501	0.282278	2.65164	0.00801012	0.0441812	Tek
ENSMUSG00000025366	68.4022	0.746738	0.168758	4.42491	9.64836e-06	0.000198492	Esyt1
ENSMUSG00000074743	89.9103	0.746564	0.148545	5.02586	5.01182e-07	1.53116e-05	Thbd
ENSMUSG00000055653	103.954	0.746503	0.138503	5.3898	7.05373e-08	2.80427e-06	Gpc3
ENSMUSG00000037892	53.0616	0.74532	0.193232	3.85713	0.000114726	0.0015485	Pcdh18
ENSMUSG00000046743	242.513	0.744617	0.0986882	7.54514	4.51786e-14	6.17414e-12	Fat4
ENSMUSG00000108693	26.7981	0.742427	0.27087	2.7409	0.0061271	0.036223	Gm45153
ENSMUSG00000074207	41.1558	0.741483	0.220948	3.35592	0.000791016	0.007378	Adh1
ENSMUSG00000022330	86.1952	0.740199	0.15345	4.8237	1.40919e-06	3.81078e-05	Osr2
ENSMUSG00000103049	32.4743	0.739326	0.241618	3.05989	0.00221418	0.0165722	Gm37311
ENSMUSG00000029135	354.521	0.73592	0.08258	8.9116	5.03011e-19	1.28318e-16	Fosl2
ENSMUSG00000055148	86.2388	0.73432	0.151111	4.85948	1.17694e-06	3.28726e-05	Klf2
ENSMUSG00000113065	40.7761	0.733153	0.214799	3.4132	0.000642048	0.00624741	Gm48870
ENSMUSG00000022371	30.1119	0.731809	0.248693	2.94262	0.0032545	0.0223479	Col14a1
ENSMUSG00000047759	26.6008	0.730085	0.268367	2.72047	0.00651888	0.0379384	Hs3st3a1
ENSMUSG00000104235	24.1264	0.729806	0.280519	2.60163	0.00927831	0.0493789	Gm37589
ENSMUSG00000024981	26.9902	0.729594	0.269887	2.70334	0.00686473	0.0393232	Acsl5
ENSMUSG00000016763	75.3704	0.728992	0.16049	4.5423	5.5645e-06	0.000124336	Scube1
ENSMUSG00000032744	65.8154	0.728667	0.172393	4.22677	2.37073e-05	0.000422919	Heyl
ENSMUSG00000024236	354.258	0.728078	0.0811515	8.97185	2.91588e-19	7.56449e-17	Svil
ENSMUSG00000031636	116.232	0.728067	0.133	5.47418	4.39546e-08	1.83817e-06	Pdlim3
ENSMUSG00000058070	39.0946	0.728033	0.21844	3.33288	0.000859528	0.0078496	Eml1
ENSMUSG00000104369	30.4937	0.72713	0.244644	2.97219	0.00295681	0.0207538	Gm38082
ENSMUSG00000026840	230.33	0.725712	0.10232	7.09255	1.31664e-12	1.46005e-10	Lamc3
ENSMUSG00000079038	23.9328	0.724273	0.277321	2.61168	0.00900979	0.048235	D130040H23Rik
ENSMUSG00000041324	176.068	0.723563	0.113574	6.37084	1.87992e-10	1.40361e-08	Inhba
ENSMUSG00000042444	51.9136	0.722546	0.191738	3.7684	0.000164295	0.00205617	Mindy2
ENSMUSG00000037225	29.9493	0.722081	0.254443	2.83789	0.00454125	0.0290708	Fgf2
ENSMUSG00000022211	27.0379	0.720446	0.258544	2.78656	0.00532713	0.0326802	Carmil3
ENSMUSG00000020176	249.717	0.720107	0.100136	7.19132	6.41667e-13	7.55489e-11	Grb10
ENSMUSG00000019487	39.8915	0.718986	0.219985	3.26833	0.00108183	0.0094061	Trip10
ENSMUSG00000101609	932.643	0.718868	0.0595527	12.0711	1.50076e-33	1.53138e-30	Kcnq1ot1
ENSMUSG00000007097	76.0573	0.717476	0.159026	4.51169	6.43142e-06	0.000140829	Atp1a2
ENSMUSG00000029093	162.498	0.716273	0.112802	6.34981	2.15579e-10	1.57126e-08	Sorcs2
ENSMUSG00000028339	177.804	0.716011	0.108327	6.6097	3.85103e-11	3.34908e-09	Col15a1
ENSMUSG00000116673	36.7371	0.715046	0.227743	3.1397	0.0016912	0.0134054	A630089N07Rik
ENSMUSG00000054640	101.856	0.713298	0.14129	5.04848	4.4535e-07	1.38547e-05	Slc8a1
ENSMUSG00000022206	31.298	0.71315	0.246014	2.89881	0.0037458	0.0249709	Npr3
ENSMUSG00000103238	47.238	0.712697	0.201781	3.53203	0.000412383	0.00436812	Gm36527
ENSMUSG00000041741	26.3384	0.712516	0.265724	2.68142	0.00733114	0.0413298	Pde3a
ENSMUSG00000025789	29.2411	0.711848	0.249702	2.85079	0.00436111	0.0281459	St8sia2
ENSMUSG00000030409	34.5259	0.708484	0.232144	3.05191	0.00227389	0.0168749	Dmpk
ENSMUSG00000086370	41.5156	0.708409	0.209293	3.38477	0.000712377	0.00678046	Ftx
ENSMUSG00000000555	41.2476	0.708333	0.220705	3.20941	0.00133008	0.0110582	Itga5
ENSMUSG00000079481	98.6696	0.707771	0.142007	4.98407	6.22613e-07	1.86857e-05	Nhsl2
ENSMUSG00000024426	52.4169	0.707185	0.190524	3.7118	0.000205793	0.00249396	Atat1
ENSMUSG00000102594	27.5677	0.707149	0.261194	2.70737	0.00678181	0.0390822	Gm38381
ENSMUSG00000056749	69.8126	0.70455	0.171586	4.1061	4.02387e-05	0.00067164	Nfil3
ENSMUSG00000053113	165.73	0.703388	0.115341	6.09835	1.07172e-09	6.6412e-08	Socs3
ENSMUSG00000025225	46.5817	0.702231	0.204664	3.43114	0.000601044	0.00593139	Nfkb2
ENSMUSG00000108353	47.0346	0.700228	0.200827	3.48672	0.00048898	0.00500959	Gm45205
ENSMUSG00000044365	37.6394	0.698047	0.227802	3.06426	0.00218207	0.016388	Cxxc4
ENSMUSG00000072294	78.9844	0.697773	0.158245	4.40945	1.03631e-05	0.00021009	Klf12
ENSMUSG00000040896	85.6301	0.69652	0.153857	4.52706	5.98108e-06	0.000131721	Kcnd3
ENSMUSG00000103593	105.518	0.694554	0.137187	5.06284	4.13057e-07	1.30087e-05	Gm37352
ENSMUSG00000047497	44.1951	0.693611	0.20726	3.34657	0.000818174	0.00757132	Adamts12
ENSMUSG00000040363	83.7694	0.693359	0.165338	4.19358	2.74584e-05	0.000477344	Bcor
ENSMUSG00000026430	29.6843	0.692154	0.252274	2.74366	0.00607591	0.0360597	Rassf5
ENSMUSG00000038608	33.0611	0.691568	0.245694	2.81475	0.00488149	0.0307347	Dock10
ENSMUSG00000026532	115.265	0.690887	0.12984	5.32108	1.03151e-07	3.86731e-06	Spta1
ENSMUSG00000030020	75.9493	0.690667	0.159179	4.33893	1.43179e-05	0.000277756	Prickle2
ENSMUSG00000032086	49.5174	0.690662	0.213639	3.23285	0.00122564	0.0103874	Bace1
ENSMUSG00000060572	35.3906	0.68889	0.239612	2.87502	0.00404001	0.0266077	Mfap2
ENSMUSG00000021536	49.5498	0.688427	0.192928	3.56831	0.000359296	0.00391694	Adcy2
ENSMUSG00000049804	132.237	0.688073	0.122284	5.62682	1.83557e-08	8.60564e-07	Armcx4
ENSMUSG00000073609	45.5897	0.68757	0.20502	3.35367	0.000797466	0.00742432	D2hgdh
ENSMUSG00000019899	488.262	0.68413	0.0731413	9.35354	8.47613e-21	2.70283e-18	Lama2
ENSMUSG00000055421	41.315	0.684033	0.21477	3.18496	0.00144775	0.011826	Pcdh9
ENSMUSG00000025158	31.4768	0.683146	0.251464	2.71668	0.00659404	0.038228	Rfng
ENSMUSG00000044037	45.9162	0.682186	0.204452	3.33666	0.000847922	0.00777144	Als2cl
ENSMUSG00000002325	30.5472	0.681868	0.244945	2.78375	0.0053734	0.0328718	Irf9
ENSMUSG00000059022	64.1838	0.681337	0.169904	4.01013	6.0686e-05	0.000938243	Kcp
ENSMUSG00000029108	38.7229	0.680129	0.222624	3.05506	0.00225014	0.0167431	Pcdh7
ENSMUSG00000039706	33.7319	0.680064	0.234488	2.9002	0.00372919	0.0249035	Ldb2
ENSMUSG00000033705	962.394	0.679828	0.0601998	11.2929	1.42332e-29	9.47186e-27	Stard9
ENSMUSG00000040690	66.5269	0.679727	0.174284	3.9001	9.61517e-05	0.00134402	Col16a1
ENSMUSG00000005087	29.2018	0.679535	0.251337	2.70368	0.0068576	0.0393118	Cd44
ENSMUSG00000033788	78.2982	0.678758	0.159211	4.26327	2.01454e-05	0.000366207	Dysf
ENSMUSG00000037887	33.9024	0.678549	0.236687	2.86686	0.00414571	0.0271786	Dusp8
ENSMUSG00000022564	59.8034	0.677088	0.179314	3.77599	0.000159374	0.00200938	Grina
ENSMUSG00000038244	87.4517	0.674629	0.150079	4.49514	6.9523e-06	0.000149876	Mical2
ENSMUSG00000039607	69.672	0.672679	0.164305	4.09409	4.23838e-05	0.000703607	Rbms3
ENSMUSG00000110622	53.5881	0.671717	0.185666	3.61789	0.000297017	0.00336253	Iqcn
ENSMUSG00000044786	228.563	0.671373	0.0985021	6.81583	9.37206e-12	8.85486e-10	Zfp36
ENSMUSG00000006800	201.25	0.670755	0.103607	6.47404	9.54184e-11	7.72737e-09	Sulf2
ENSMUSG00000035277	47.697	0.669991	0.195856	3.42084	0.000624279	0.00610167	Arx
ENSMUSG00000027861	42.0872	0.668394	0.208122	3.21155	0.00132022	0.0109942	Casq2
ENSMUSG00000019437	30.0818	0.666588	0.253456	2.63	0.00853856	0.0462952	Tlcd1
ENSMUSG00000036862	114.955	0.666026	0.130397	5.1077	3.2611e-07	1.06201e-05	Dchs1
ENSMUSG00000034687	131.73	0.663578	0.123734	5.36293	8.18817e-08	3.18092e-06	Fras1
ENSMUSG00000039313	46.5569	0.663533	0.2005	3.30939	0.000934987	0.00834942	Minar1
ENSMUSG00000056025	49.8423	0.660592	0.199337	3.31394	0.000919907	0.00825812	Clca3a1
ENSMUSG00000026185	206.303	0.660586	0.101803	6.48884	8.64995e-11	7.08001e-09	Igfbp5
ENSMUSG00000042961	125.13	0.660563	0.127391	5.18534	2.15618e-07	7.25329e-06	Egflam
ENSMUSG00000038146	83.9835	0.660547	0.153996	4.28938	1.79176e-05	0.000333633	Notch3
ENSMUSG00000021327	95.1008	0.660224	0.142308	4.63941	3.49414e-06	8.26603e-05	Zkscan3
ENSMUSG00000039115	119.937	0.658609	0.132951	4.95379	7.27822e-07	2.15475e-05	Itga9
ENSMUSG00000053199	140.127	0.6573	0.122356	5.37204	7.78502e-08	3.05532e-06	Arhgap20
ENSMUSG00000097266	52.0717	0.656585	0.187068	3.50987	0.000448325	0.00466758	Gm26802
ENSMUSG00000097248	63.8515	0.656356	0.176557	3.71754	0.000201175	0.00244574	Gm2694
ENSMUSG00000028681	90.931	0.656279	0.144928	4.52832	5.94537e-06	0.000131124	Ptch2
ENSMUSG00000025899	56.2826	0.656112	0.182723	3.59074	0.000329739	0.00365458	Alkbh8
ENSMUSG00000022971	32.5288	0.656011	0.239314	2.74121	0.00612134	0.0362029	Ifnar2
ENSMUSG00000033361	35.0739	0.655964	0.229447	2.85889	0.00425131	0.0276308	Prrg3
ENSMUSG00000022894	255.466	0.655739	0.0927807	7.06762	1.57609e-12	1.69885e-10	Adamts5
ENSMUSG00000041921	56.1682	0.655124	0.185711	3.52765	0.000419272	0.00442883	Metap1d
ENSMUSG00000055737	42.8774	0.654881	0.205305	3.1898	0.0014237	0.0116531	Ghr
ENSMUSG00000106940	31.6298	0.652422	0.240457	2.71326	0.00666252	0.0385132	Gm42930
ENSMUSG00000020455	38.0619	0.652246	0.223182	2.92249	0.00347246	0.0235487	Trim11
ENSMUSG00000035722	29.1221	0.651601	0.250272	2.60357	0.00922577	0.0491677	Abca7
ENSMUSG00000048915	62.977	0.651139	0.172364	3.77771	0.000158279	0.00199721	Efna5
ENSMUSG00000029098	59.806	0.651015	0.178649	3.6441	0.000268325	0.00310994	Acox3
ENSMUSG00000036334	51.6026	0.650204	0.197119	3.29854	0.000971906	0.00861876	Igsf10
ENSMUSG00000090093	38.8567	0.64903	0.224786	2.88732	0.00388543	0.0257336	Gm14399
ENSMUSG00000026042	165.248	0.648987	0.110446	5.87607	4.20115e-09	2.28024e-07	Col5a2
ENSMUSG00000059493	84.5676	0.648059	0.161796	4.00541	6.19106e-05	0.000952397	Nhs
ENSMUSG00000115275	33.5637	0.647923	0.235329	2.75326	0.00590046	0.0351958	9630050E16Rik
ENSMUSG00000090877	189.718	0.647449	0.106789	6.06289	1.33698e-09	8.12054e-08	Hspa1b
ENSMUSG00000018217	35.7958	0.64554	0.22813	2.8297	0.00465914	0.0296149	Pmp22
ENSMUSG00000068959	32.9641	0.644295	0.240526	2.67869	0.00739111	0.0416066	Zfp619
ENSMUSG00000039976	83.5191	0.644135	0.149544	4.30731	1.6525e-05	0.000313811	Tbc1d16
ENSMUSG00000057914	47.3034	0.642796	0.197238	3.25899	0.00111811	0.00964699	Cacnb2
ENSMUSG00000027009	117.606	0.642297	0.135252	4.74888	2.04542e-06	5.27947e-05	Itga4
ENSMUSG00000055980	83.2662	0.642248	0.15368	4.17913	2.92627e-05	0.000505525	Irs1
ENSMUSG00000106386	42.506	0.641392	0.210131	3.05234	0.00227062	0.0168627	Gm42991
ENSMUSG00000056131	100.519	0.641138	0.141353	4.53573	5.74044e-06	0.000127865	Pgm3
ENSMUSG00000023235	47.9889	0.639188	0.197257	3.24039	0.00119368	0.0101785	Ccl25
ENSMUSG00000024534	33.7386	0.638119	0.238801	2.67218	0.0075361	0.0422055	Sncaip
ENSMUSG00000085334	83.6463	0.637088	0.150195	4.24173	2.21806e-05	0.000399878	Gm12940
ENSMUSG00000027580	42.1405	0.637051	0.215432	2.95709	0.00310562	0.0215789	Helz2
ENSMUSG00000050382	35.8285	0.636492	0.223038	2.85374	0.00432079	0.0279518	Kif7
ENSMUSG00000037206	58.6496	0.636452	0.179936	3.5371	0.000404552	0.00429409	Islr
ENSMUSG00000030551	141.397	0.634707	0.125018	5.0769	3.83637e-07	1.22078e-05	Nr2f2
ENSMUSG00000031963	34.4438	0.634576	0.228017	2.78302	0.00538551	0.0328963	Bmper
ENSMUSG00000042942	282.382	0.633827	0.0893833	7.09111	1.33041e-12	1.46005e-10	Greb1l
ENSMUSG00000029070	35.7811	0.63302	0.226279	2.79752	0.00514962	0.0319595	Mxra8
ENSMUSG00000020154	42.2896	0.632907	0.208592	3.03419	0.00241184	0.0176461	Ptprb
ENSMUSG00000024462	106.328	0.631891	0.140189	4.50741	6.56237e-06	0.000142879	Gabbr1
ENSMUSG00000029096	107.172	0.631484	0.14188	4.45084	8.55338e-06	0.000178606	Htra3
ENSMUSG00000035245	38.1747	0.630228	0.220443	2.85892	0.00425092	0.0276308	Eogt
ENSMUSG00000100005	58.2334	0.630197	0.191278	3.29466	0.000985405	0.0087082	B130024G19Rik
ENSMUSG00000041354	63.3253	0.629618	0.176523	3.56678	0.000361392	0.00393644	Rgl2
ENSMUSG00000054555	100.446	0.62789	0.142454	4.40765	1.04496e-05	0.000211563	Adam12
ENSMUSG00000047153	77.558	0.626437	0.154442	4.05613	4.98931e-05	0.000799648	Khnyn
ENSMUSG00000024423	70.1026	0.625929	0.163891	3.81917	0.000133902	0.00174924	Impact
ENSMUSG00000095362	36.207	0.625163	0.223944	2.7916	0.00524477	0.0323304	Gm14325
ENSMUSG00000040488	413.293	0.624913	0.0820681	7.61457	2.64568e-14	3.74952e-12	Ltbp4
ENSMUSG00000029201	60.1661	0.623501	0.175946	3.5437	0.000394551	0.00421129	Ugdh
ENSMUSG00000047767	42.4872	0.623289	0.210024	2.9677	0.00300034	0.0209791	Atg16l2
ENSMUSG00000020241	369.053	0.623259	0.0855132	7.28845	3.13531e-13	3.83912e-11	Col6a2
ENSMUSG00000025579	137.013	0.621868	0.125924	4.93845	7.87463e-07	2.30017e-05	Gaa
ENSMUSG00000035258	44.4833	0.621609	0.203194	3.05918	0.00221942	0.0165871	Abi3bp
ENSMUSG00000017493	111.095	0.621394	0.132793	4.67941	2.87709e-06	7.04587e-05	Igfbp4
ENSMUSG00000043279	64.6217	0.621063	0.178963	3.47033	0.00051981	0.00528652	Trim56
ENSMUSG00000038143	166.368	0.620174	0.112741	5.50087	3.77921e-08	1.62485e-06	Stox2
ENSMUSG00000022018	37.9233	0.617806	0.219448	2.81527	0.00487364	0.0306979	Rgcc
ENSMUSG00000031616	142.515	0.617372	0.120165	5.13769	2.78137e-07	9.13555e-06	Ednra
ENSMUSG00000104339	53.8537	0.616177	0.187093	3.29342	0.000989756	0.00873153	C130089K02Rik
ENSMUSG00000026043	1005.28	0.615157	0.0581285	10.5827	3.58437e-26	1.95937e-23	Col3a1
ENSMUSG00000056608	165.741	0.615009	0.113361	5.42525	5.78744e-08	2.33112e-06	Chd9
ENSMUSG00000025272	83.5588	0.614803	0.168715	3.64403	0.000268406	0.00310994	Tro
ENSMUSG00000052854	266.914	0.6148	0.0973159	6.31757	2.65703e-10	1.9004e-08	Nrk
ENSMUSG00000102573	47.1639	0.614509	0.196869	3.12141	0.00179989	0.01407	Gm7265
ENSMUSG00000078887	36.5918	0.614362	0.225294	2.72694	0.00639254	0.0373451	Gm6710
ENSMUSG00000036523	449.612	0.61	0.0773484	7.88639	3.1106e-15	4.80917e-13	Greb1
ENSMUSG00000106110	38.5651	0.609685	0.221911	2.74743	0.00600637	0.0357349	Gm43571
ENSMUSG00000090386	173.876	0.609497	0.115816	5.26264	1.41999e-07	5.0311e-06	Mir99ahg
ENSMUSG00000069833	1290.52	0.608832	0.0608955	9.99799	1.55528e-23	6.80148e-21	Ahnak
ENSMUSG00000110631	50.2275	0.608523	0.19655	3.09602	0.0019614	0.0150709	Gm42047
ENSMUSG00000059049	79.7665	0.60826	0.156889	3.87701	0.000105747	0.00145423	Frem1
ENSMUSG00000037129	37.3588	0.607745	0.229163	2.65203	0.00800106	0.0441631	Tmprss13
ENSMUSG00000039765	82.8715	0.607496	0.157041	3.8684	0.000109554	0.00149451	Cc2d2a
ENSMUSG00000002799	36.8977	0.606374	0.223778	2.70971	0.00673417	0.0388809	Jag2
ENSMUSG00000028521	43.8499	0.605384	0.203016	2.98195	0.00286414	0.0202207	Slc35d1
ENSMUSG00000091971	185.651	0.601441	0.108248	5.55612	2.75831e-08	1.23087e-06	Hspa1a
ENSMUSG00000035299	85.8737	0.60127	0.155479	3.8672	0.000110091	0.0015005	Mid1
ENSMUSG00000103851	59.4481	0.601217	0.191133	3.14555	0.00165776	0.0131674	Gm37606
ENSMUSG00000053441	80.2045	0.599172	0.153067	3.91444	9.06159e-05	0.00128884	Adamts19
ENSMUSG00000041540	40.9725	0.598804	0.20926	2.86153	0.00421603	0.0275259	Sox5
ENSMUSG00000036026	64.5793	0.598449	0.170233	3.51547	0.000438978	0.00458009	Tmem63b
ENSMUSG00000040152	48.8718	0.596983	0.195805	3.04886	0.00229709	0.0169933	Thbs1
ENSMUSG00000026034	442.074	0.595655	0.0794003	7.50192	6.28892e-14	8.29812e-12	Clk1
ENSMUSG00000035356	109.851	0.595429	0.133645	4.45529	8.37799e-06	0.000175422	Nfkbiz
ENSMUSG00000041836	90.8313	0.595304	0.145202	4.09985	4.13426e-05	0.000689314	Ptpre
ENSMUSG00000016494	69.2248	0.594108	0.174378	3.40701	0.000656778	0.00636986	Cd34
ENSMUSG00000031402	37.4528	0.593506	0.222386	2.66881	0.0076121	0.0425532	Mpp1
ENSMUSG00000021763	47.4714	0.59335	0.203529	2.91531	0.0035534	0.0239597	BC067074
ENSMUSG00000031486	41.7105	0.593103	0.213571	2.77708	0.00548498	0.0332469	Adgra2
ENSMUSG00000031442	56.8983	0.590885	0.179082	3.29952	0.000968489	0.00859344	Mcf2l
ENSMUSG00000020261	46.3022	0.590647	0.198391	2.97718	0.00290911	0.0204909	Slc36a1
ENSMUSG00000097415	240.566	0.590046	0.094266	6.25937	3.86532e-10	2.67704e-08	AU020206
ENSMUSG00000059895	54.996	0.589924	0.189577	3.1118	0.00185953	0.014443	Ptp4a3
ENSMUSG00000053253	66.1124	0.589706	0.181948	3.24107	0.0011908	0.0101596	Ndfip2
ENSMUSG00000043496	62.1185	0.587843	0.18402	3.19445	0.00140097	0.0115101	Tril
ENSMUSG00000057440	53.9847	0.587404	0.190291	3.08686	0.0020228	0.0154342	Mpp7
ENSMUSG00000025092	58.317	0.585893	0.184491	3.17573	0.00149462	0.0121426	Hspa12a
ENSMUSG00000052713	59.7164	0.585078	0.185063	3.16151	0.00156956	0.0126241	Zfp608
ENSMUSG00000080316	232.428	0.584902	0.098644	5.92942	3.04001e-09	1.71068e-07	Spaca6
ENSMUSG00000047907	205.527	0.584559	0.106104	5.50931	3.60235e-08	1.55317e-06	Tshz2
ENSMUSG00000005124	61.8668	0.584074	0.17918	3.25971	0.00111527	0.00962791	Ccn4
ENSMUSG00000020160	68.5035	0.584039	0.17141	3.40727	0.000656166	0.0063686	Meis1
ENSMUSG00000021948	68.7995	0.583236	0.16941	3.44274	0.000575854	0.00573083	Prkcd
ENSMUSG00000038677	57.295	0.582559	0.180674	3.22436	0.00126253	0.0106139	Scube3
ENSMUSG00000027848	57.5866	0.58239	0.184675	3.15359	0.00161273	0.0128699	Olfml3
ENSMUSG00000024548	55.0502	0.582229	0.184493	3.15584	0.00160038	0.0128006	Setbp1
ENSMUSG00000021676	62.3916	0.581317	0.176142	3.30029	0.000965866	0.00857514	Iqgap2
ENSMUSG00000019817	444.566	0.580829	0.0784174	7.40688	1.29303e-13	1.67721e-11	Plagl1
ENSMUSG00000046805	53.2864	0.578382	0.192684	3.00171	0.00268469	0.0192558	Mpeg1
ENSMUSG00000105703	68.1011	0.578294	0.177001	3.26717	0.00108627	0.00942541	Gm43305
ENSMUSG00000039782	75.5033	0.577286	0.172479	3.347	0.000816912	0.00756422	Cpeb2
ENSMUSG00000038593	50.1389	0.577115	0.191466	3.0142	0.00257658	0.0186288	Tctn1
ENSMUSG00000073147	97.4849	0.576276	0.143318	4.02097	5.79588e-05	0.000904447	5031425E22Rik
ENSMUSG00000058806	56.4366	0.575873	0.193171	2.98115	0.00287168	0.0202646	Col13a1
ENSMUSG00000010067	83.3628	0.575607	0.153445	3.75123	0.000175971	0.00218092	Rassf1
ENSMUSG00000072791	42.7997	0.575393	0.210317	2.73583	0.00622227	0.0366582	Abcb5
ENSMUSG00000029287	93.9547	0.575075	0.142106	4.04679	5.19239e-05	0.000826141	Tgfbr3
ENSMUSG00000047098	52.3887	0.573727	0.188285	3.04711	0.00231051	0.0170679	Rnf31
ENSMUSG00000049532	44.1479	0.573216	0.20389	2.8114	0.00493261	0.0309801	Sall2
ENSMUSG00000061353	121.387	0.573109	0.129081	4.4399	8.9999e-06	0.000186656	Cxcl12
ENSMUSG00000025145	43.6066	0.572023	0.209233	2.7339	0.00625893	0.0367948	Lrrc45
ENSMUSG00000022601	139.032	0.571876	0.11979	4.77398	1.80623e-06	4.72584e-05	Zbtb11
ENSMUSG00000040543	43.37	0.571436	0.203695	2.80535	0.00502618	0.0314131	Pitpnm3
ENSMUSG00000038181	45.9221	0.570693	0.203324	2.80681	0.00500347	0.031348	Chpf2
ENSMUSG00000003378	120.846	0.570459	0.134193	4.25102	2.12799e-05	0.000385001	Grik5
ENSMUSG00000096954	45.1058	0.569583	0.203718	2.79594	0.00517493	0.0320678	NA
ENSMUSG00000034109	110.462	0.569517	0.135617	4.19944	2.6757e-05	0.000466982	Golim4
ENSMUSG00000035226	55.4054	0.569256	0.181696	3.13301	0.00173024	0.0136492	Rims4
ENSMUSG00000020070	54.6478	0.569079	0.186471	3.05184	0.00227446	0.0168749	Rufy2
ENSMUSG00000019647	51.3081	0.568745	0.191919	2.96346	0.00304199	0.0212064	Sema6a
ENSMUSG00000028542	46.9406	0.568308	0.20045	2.83516	0.00458023	0.0292226	Slc6a9
ENSMUSG00000022893	154.119	0.567401	0.119569	4.74538	2.08112e-06	5.36257e-05	Adamts1
ENSMUSG00000003153	85.6913	0.566517	0.15238	3.71778	0.000200983	0.00244535	Slc2a3
ENSMUSG00000021466	598.121	0.566404	0.0715364	7.9177	2.41951e-15	3.89821e-13	Ptch1
ENSMUSG00000041117	80.3471	0.564661	0.155506	3.63113	0.000282188	0.00323776	Ccdc8
ENSMUSG00000018830	99.3018	0.564623	0.141671	3.98546	6.73483e-05	0.00102164	Myh11
ENSMUSG00000031871	114.112	0.562731	0.136111	4.13435	3.55965e-05	0.000603366	Cdh5
ENSMUSG00000022711	56.3033	0.562607	0.191556	2.93704	0.00331361	0.0226724	Pmm2
ENSMUSG00000030207	52.7772	0.562544	0.190286	2.95631	0.00311347	0.0216023	Fam234b
ENSMUSG00000029168	98.1717	0.562149	0.142758	3.93779	8.22369e-05	0.00119764	Dpysl5
ENSMUSG00000042286	63.2638	0.562094	0.177958	3.15857	0.00158545	0.0127185	Stab1
ENSMUSG00000029814	110.977	0.562067	0.136129	4.12894	3.64435e-05	0.000614999	Igf2bp3
ENSMUSG00000114169	42.7592	0.561696	0.205874	2.72835	0.00636516	0.0372136	Gm47075
ENSMUSG00000026463	458.097	0.5595	0.0743496	7.52526	5.26135e-14	7.06406e-12	Atp2b4
ENSMUSG00000025780	137.066	0.558866	0.121602	4.59587	4.3094e-06	9.84473e-05	Itih5
ENSMUSG00000005057	78.5239	0.556674	0.155833	3.57225	0.000353925	0.00387218	Sh2b2
ENSMUSG00000042104	92.2919	0.555843	0.144915	3.83566	0.00012523	0.0016581	Uggt2
ENSMUSG00000028763	1137.38	0.5549	0.0649066	8.54921	1.23931e-17	2.59848e-15	Hspg2
ENSMUSG00000046449	127.686	0.552495	0.125728	4.39437	1.11097e-05	0.000222154	Nexmif
ENSMUSG00000029068	245.536	0.552317	0.0931394	5.93	3.02927e-09	1.71068e-07	Ccnl2
ENSMUSG00000005373	124.503	0.55184	0.130699	4.22223	2.41902e-05	0.000429148	Mlxipl
ENSMUSG00000034771	44.7629	0.551557	0.205088	2.68936	0.0071589	0.0406432	Tle2
ENSMUSG00000021061	176.908	0.549139	0.111407	4.92911	8.26064e-07	2.39919e-05	Sptb
ENSMUSG00000029718	133.136	0.548885	0.124076	4.42379	9.69846e-06	0.000199255	Pcolce
ENSMUSG00000028532	52.313	0.54876	0.188945	2.90434	0.00368031	0.0246417	Cachd1
ENSMUSG00000054889	287.347	0.54792	0.0904644	6.05675	1.38899e-09	8.37002e-08	Dsp
ENSMUSG00000031274	73.0228	0.54712	0.167405	3.26824	0.0010822	0.0094061	Col4a5
ENSMUSG00000026113	132.465	0.546784	0.122312	4.47041	7.80691e-06	0.000165045	Inpp4a
ENSMUSG00000024501	76.1113	0.546649	0.156928	3.48343	0.000495026	0.00506137	Dpysl3
ENSMUSG00000005534	229.505	0.546492	0.098028	5.57486	2.47736e-08	1.11854e-06	Insr
ENSMUSG00000066842	183.49	0.546156	0.108402	5.03825	4.69817e-07	1.44398e-05	Hmcn1
ENSMUSG00000004565	81.8543	0.5458	0.159306	3.42612	0.000612274	0.00601506	Pnpla6
ENSMUSG00000031548	63.7095	0.545047	0.180362	3.02196	0.00251145	0.0182788	Sfrp1
ENSMUSG00000020053	197.788	0.545037	0.104208	5.23028	1.69256e-07	5.88781e-06	Igf1
ENSMUSG00000032515	69.9488	0.545013	0.167384	3.25606	0.00112971	0.00972515	Csrnp1
ENSMUSG00000106099	84.972	0.544578	0.150251	3.62445	0.000289581	0.00329296	Gm42664
ENSMUSG00000047793	105.978	0.54429	0.137428	3.96054	7.47814e-05	0.00110911	Sned1
ENSMUSG00000037679	54.9061	0.54409	0.189708	2.86803	0.00413034	0.027121	Inf2
ENSMUSG00000049047	71.8612	0.543301	0.164935	3.29403	0.000987616	0.00872029	Armcx3
ENSMUSG00000029208	86.8415	0.541982	0.150564	3.59967	0.000318626	0.00354941	Guf1
ENSMUSG00000078350	51.7593	0.541523	0.192769	2.80918	0.00496676	0.0311562	Smim1
ENSMUSG00000031398	58.0274	0.541425	0.184063	2.94152	0.00326608	0.0223972	Plxna3
ENSMUSG00000040312	46.8697	0.541415	0.19931	2.71645	0.00659861	0.038228	Cchcr1
ENSMUSG00000027254	52.1578	0.541217	0.191666	2.82374	0.00474665	0.030034	Map1a
ENSMUSG00000031659	218.072	0.54061	0.102112	5.29426	1.19501e-07	4.31387e-06	Adcy7
ENSMUSG00000038702	72.731	0.538977	0.166048	3.24591	0.00117076	0.0100222	Dsel
ENSMUSG00000113061	65.6556	0.538477	0.174149	3.09205	0.00198779	0.0152125	Gm11361
ENSMUSG00000040943	164.121	0.53735	0.112276	4.78597	1.70163e-06	4.49055e-05	Tet2
ENSMUSG00000023886	175.992	0.537211	0.110919	4.84325	1.2773e-06	3.51626e-05	Smoc2
ENSMUSG00000026872	286.414	0.536754	0.0916467	5.85678	4.71929e-09	2.52564e-07	Zeb2
ENSMUSG00000002985	221.986	0.536508	0.102384	5.24016	1.60436e-07	5.60646e-06	Apoe
ENSMUSG00000048126	166.895	0.535698	0.112691	4.75369	1.99737e-06	5.16414e-05	Col6a3
ENSMUSG00000031523	212.112	0.534824	0.0994319	5.3788	7.49851e-08	2.95805e-06	Dlc1
ENSMUSG00000027871	110.471	0.534389	0.141253	3.78321	0.000154819	0.00196218	Hsd3b1
ENSMUSG00000031375	133.448	0.533744	0.132438	4.03015	5.57407e-05	0.00087674	Bgn
ENSMUSG00000031627	43.193	0.532868	0.205283	2.59577	0.009438	0.0499855	Irf2
ENSMUSG00000022867	80.7536	0.531686	0.154574	3.43968	0.000582396	0.00577341	Usp25
ENSMUSG00000024299	157.062	0.53057	0.113678	4.66729	3.052e-06	7.43369e-05	Adamts10
ENSMUSG00000039089	78.7161	0.530259	0.158939	3.33624	0.000849185	0.00777835	L3mbtl3
ENSMUSG00000109539	52.3722	0.530066	0.187	2.83458	0.00458864	0.029264	Gm44667
ENSMUSG00000048078	270.759	0.529709	0.0940348	5.63312	1.7698e-08	8.36065e-07	Tenm4
ENSMUSG00000031153	45.5054	0.528415	0.199551	2.64802	0.00809637	0.0445183	Gripap1
ENSMUSG00000064325	104.903	0.527346	0.13583	3.88241	0.000103426	0.00142745	Hhip
ENSMUSG00000048280	63.2503	0.526582	0.173391	3.03696	0.00238973	0.0175262	Zfp738
ENSMUSG00000001506	1210.67	0.526044	0.0580866	9.05619	1.35084e-19	3.62737e-17	Col1a1
ENSMUSG00000019969	97.8356	0.525286	0.13937	3.769	0.000163906	0.00205298	Psen1
ENSMUSG00000058318	165.72	0.525058	0.112994	4.64678	3.37162e-06	8.06818e-05	Phf21a
ENSMUSG00000025790	146.771	0.524899	0.117384	4.47164	7.76207e-06	0.000164324	Slco3a1
ENSMUSG00000024238	225.523	0.52214	0.0983207	5.31058	1.09279e-07	4.01108e-06	Zeb1
ENSMUSG00000043183	79.7611	0.521881	0.156051	3.3443	0.00082491	0.00761524	Simc1
ENSMUSG00000031503	956.017	0.521592	0.0639145	8.16078	3.32879e-16	5.85638e-14	Col4a2
ENSMUSG00000053080	110.295	0.520812	0.140034	3.71917	0.000199878	0.00243384	2700081O15Rik
ENSMUSG00000024713	158.904	0.520774	0.11265	4.62293	3.78361e-06	8.8146e-05	Pcsk5
ENSMUSG00000031328	1170.93	0.520255	0.0574341	9.0583	1.325e-19	3.62152e-17	Flna
ENSMUSG00000020100	56.4548	0.519551	0.198291	2.62014	0.00878942	0.0472868	Slc29a3
ENSMUSG00000029309	75.8831	0.519038	0.160715	3.22956	0.00123981	0.0104793	Sparcl1
ENSMUSG00000029761	135.411	0.518417	0.120858	4.28949	1.79087e-05	0.000333633	Cald1
ENSMUSG00000039205	70.3229	0.516317	0.166874	3.09406	0.00197435	0.0151366	Ciz1
ENSMUSG00000018819	86.7625	0.5159	0.146595	3.51921	0.000432826	0.00453756	Lsp1
ENSMUSG00000032193	170.232	0.515869	0.110988	4.64796	3.35229e-06	8.04234e-05	Ldlr
ENSMUSG00000005621	105.643	0.515272	0.137261	3.75397	0.000174055	0.00216065	Zfp592
ENSMUSG00000006205	116.1	0.514615	0.131408	3.91615	8.99752e-05	0.00128442	Htra1
ENSMUSG00000019539	67.7401	0.513842	0.166546	3.08529	0.00203352	0.0154774	Rcn3
ENSMUSG00000051790	86.821	0.51361	0.146713	3.50078	0.000463902	0.00479863	Nlgn2
ENSMUSG00000097230	74.4199	0.513308	0.157146	3.26645	0.00108905	0.00943354	NA
ENSMUSG00000110444	49.9158	0.513037	0.194166	2.64226	0.00823542	0.0450666	Gm10033
ENSMUSG00000021408	120.094	0.511491	0.130985	3.90496	9.42391e-05	0.00132576	Ripk1
ENSMUSG00000053819	214.519	0.511244	0.101595	5.03216	4.84988e-07	1.48762e-05	Camk2d
ENSMUSG00000070808	83.6973	0.510945	0.150741	3.38955	0.000700087	0.00667634	Bicra
ENSMUSG00000001627	349.607	0.51011	0.0863218	5.9094	3.43357e-09	1.89044e-07	Ifrd1
ENSMUSG00000019846	108.502	0.508691	0.132242	3.84667	0.000119734	0.00159917	Lama4
ENSMUSG00000026740	122.165	0.508452	0.127334	3.99307	6.52229e-05	0.000994729	Dnajc1
ENSMUSG00000061288	64.6299	0.508069	0.175713	2.89148	0.00383437	0.0254615	Taok3
ENSMUSG00000027204	570.006	0.50757	0.0708517	7.16384	7.8448e-13	8.96063e-11	Fbn1
ENSMUSG00000053477	290.171	0.507346	0.0899515	5.64021	1.69838e-08	8.07311e-07	Tcf4
ENSMUSG00000037541	157.619	0.507051	0.116466	4.35363	1.33903e-05	0.000262421	Shank2
ENSMUSG00000037685	107.827	0.505894	0.14476	3.49471	0.00047458	0.00487185	Atp8a1
ENSMUSG00000027223	53.1299	0.504921	0.191132	2.64174	0.00824822	0.0450883	Mapk8ip1
ENSMUSG00000074415	55.2159	0.504829	0.182315	2.76899	0.00562297	0.0339379	Mir100hg
ENSMUSG00000001750	69.335	0.504109	0.167882	3.00275	0.00267553	0.0192018	Tcirg1
ENSMUSG00000032812	137.53	0.503725	0.120109	4.19389	2.74214e-05	0.000477344	Arap1
ENSMUSG00000000530	129.503	0.503682	0.126406	3.98463	6.75855e-05	0.00102321	Acvrl1
ENSMUSG00000109429	51.5941	0.50351	0.188407	2.67247	0.00752961	0.0421846	Gm45223
ENSMUSG00000092274	1253.66	0.502734	0.0577698	8.70236	3.2506e-18	7.31671e-16	Neat1
ENSMUSG00000039568	143.04	0.50128	0.121355	4.13068	3.61695e-05	0.000611725	Ubald1
ENSMUSG00000068566	161.916	0.500561	0.115286	4.3419	1.41254e-05	0.000274369	Myadm
ENSMUSG00000061751	75.4466	0.500276	0.156295	3.20084	0.0013703	0.0113188	Kalrn
ENSMUSG00000029014	129.613	-0.500446	0.122908	-4.07171	4.66697e-05	0.000759921	Dnajc2
ENSMUSG00000065905	95.893	-0.500474	0.158709	-3.1534	0.00161379	0.0128716	Gm26110
ENSMUSG00000024772	97.6114	-0.500866	0.14115	-3.54847	0.000387483	0.00416197	Ehd1
ENSMUSG00000019297	62.0184	-0.50105	0.169938	-2.94843	0.00319396	0.0220012	Nop9
ENSMUSG00000030417	61.903	-0.501591	0.175832	-2.85267	0.00433534	0.0280222	Pdcd5
ENSMUSG00000070319	126.918	-0.502308	0.126259	-3.97839	6.93825e-05	0.00104217	Eif3g
ENSMUSG00000098428	55.601	-0.502361	0.186641	-2.69159	0.00711121	0.0404151	Gm2260
ENSMUSG00000030057	337.441	-0.502813	0.0888284	-5.6605	1.50931e-08	7.26464e-07	Cnbp
ENSMUSG00000064137	140.766	-0.50291	0.126911	-3.96271	7.41039e-05	0.00110334	Rhox8
ENSMUSG00000037343	218.858	-0.50293	0.09947	-5.0561	4.27915e-07	1.3394e-05	Taf2
ENSMUSG00000026482	106.103	-0.503447	0.142141	-3.54187	0.000397295	0.00423173	Rgl1
ENSMUSG00000028378	108.576	-0.504443	0.135446	-3.72432	0.000195841	0.00239421	Ptgr1
ENSMUSG00000004099	532.306	-0.504811	0.0703808	-7.17257	7.36034e-13	8.55867e-11	Dnmt1
ENSMUSG00000029250	223.223	-0.504832	0.103608	-4.87254	1.10174e-06	3.11705e-05	Polr2b
ENSMUSG00000027108	77.6821	-0.505047	0.161979	-3.11798	0.00182093	0.014191	Ola1
ENSMUSG00000028010	49.4711	-0.505504	0.192523	-2.62569	0.00864745	0.0466813	Gar1
ENSMUSG00000037999	60.7467	-0.505822	0.172246	-2.93663	0.00331802	0.0226924	Arap2
ENSMUSG00000033933	50.6833	-0.506012	0.18704	-2.70537	0.00682291	0.0392452	Vhl
ENSMUSG00000005846	119.344	-0.506101	0.1295	-3.90811	9.30216e-05	0.00131467	Rsl1d1
ENSMUSG00000048701	193.906	-0.506285	0.107936	-4.69059	2.72421e-06	6.69291e-05	Ccdc6
ENSMUSG00000093392	63.6411	-0.507189	0.169144	-2.99857	0.00271246	0.0193859	Gm6061
ENSMUSG00000038683	92.9936	-0.507208	0.140362	-3.61356	0.000302024	0.00340661	Pak1ip1
ENSMUSG00000061991	168.925	-0.507218	0.109337	-4.63903	3.50043e-06	8.26815e-05	Hist1h2af
ENSMUSG00000002017	51.7324	-0.508148	0.188556	-2.69494	0.00704004	0.0401258	Fam98a
ENSMUSG00000062933	292.627	-0.508285	0.0870267	-5.84056	5.2025e-09	2.74584e-07	Gm10123
ENSMUSG00000029430	301.757	-0.508407	0.0859396	-5.91587	3.30126e-09	1.83076e-07	Ran
ENSMUSG00000002365	99.0351	-0.509456	0.142977	-3.56319	0.00036637	0.00396918	Snx9
ENSMUSG00000057605	113.9	-0.50955	0.127964	-3.98197	6.83475e-05	0.00102864	Gm6807
ENSMUSG00000029528	140.155	-0.509694	0.118295	-4.30867	1.64236e-05	0.000313442	Pxn
ENSMUSG00000068039	358.173	-0.509699	0.095647	-5.32896	9.87752e-08	3.73297e-06	Tcp1
ENSMUSG00000025134	142.225	-0.510399	0.127294	-4.00962	6.08167e-05	0.000939315	Alyref
ENSMUSG00000035202	420388	-0.510454	0.0400388	-12.749	3.15917e-37	3.71956e-34	Lars2
ENSMUSG00000028455	66.3052	-0.510507	0.170763	-2.98956	0.00279376	0.0198428	Stoml2
ENSMUSG00000038462	56.2234	-0.511645	0.184254	-2.77684	0.00548902	0.0332469	Uqcrfs1
ENSMUSG00000058076	73.097	-0.512338	0.160863	-3.18492	0.00144792	0.011826	Sdhc
ENSMUSG00000095948	53.8167	-0.512673	0.182054	-2.81604	0.00486191	0.0306367	Gm21708
ENSMUSG00000031827	51.8367	-0.513219	0.189672	-2.70582	0.00681357	0.0392062	Cotl1
ENSMUSG00000053522	52.6	-0.513387	0.188889	-2.71793	0.00656927	0.0381013	Lgals7
ENSMUSG00000028211	84.92	-0.513862	0.15109	-3.40102	0.000671339	0.00647146	Trp53inp1
ENSMUSG00000117438	53.5852	-0.515146	0.184367	-2.79414	0.00520384	0.0321688	Rpsa-ps7
ENSMUSG00000030751	89.9213	-0.515215	0.14489	-3.55589	0.000376697	0.00405751	Psma1
ENSMUSG00000081058	308.006	-0.515275	0.0872349	-5.90675	3.48916e-09	1.91416e-07	Hist2h3c2
ENSMUSG00000026566	99.3961	-0.515707	0.140069	-3.68181	0.000231588	0.00275851	Mpzl1
ENSMUSG00000018796	62.5238	-0.516203	0.182579	-2.82729	0.00469437	0.0298017	Acsl1
ENSMUSG00000000171	64.8837	-0.516885	0.17777	-2.9076	0.00364216	0.0244719	Sdhd
ENSMUSG00000045294	212.805	-0.517352	0.0991992	-5.21528	1.83537e-07	6.29871e-06	Insig1
ENSMUSG00000030091	95.6331	-0.517938	0.142901	-3.62446	0.000289565	0.00329296	Nup210
ENSMUSG00000080848	60.6418	-0.518568	0.181884	-2.85109	0.004357	0.0281385	Gm9385
ENSMUSG00000017561	74.8925	-0.518641	0.155062	-3.34473	0.000823628	0.00761073	Crlf3
ENSMUSG00000041815	279.364	-0.51869	0.0891995	-5.81494	6.06564e-09	3.15784e-07	Poldip3
ENSMUSG00000064923	543.802	-0.519108	0.162468	-3.19514	0.00139765	0.0114951	Gm22042
ENSMUSG00000021179	78.9029	-0.519467	0.158024	-3.28726	0.00101167	0.00887883	Nrde2
ENSMUSG00000028333	377.914	-0.520099	0.0805456	-6.4572	1.0666e-10	8.50283e-09	Anp32b
ENSMUSG00000064193	112.029	-0.520473	0.131085	-3.9705	7.17232e-05	0.00107311	Gm4735
ENSMUSG00000036825	66.3621	-0.520942	0.171117	-3.04436	0.00233174	0.017175	Ssx2ip
ENSMUSG00000020840	105.895	-0.521448	0.133138	-3.91661	8.98041e-05	0.00128342	Blmh
ENSMUSG00000091957	274.446	-0.521453	0.0935151	-5.57614	2.45912e-08	1.11359e-06	Rps2-ps10
ENSMUSG00000014349	178.632	-0.52146	0.110088	-4.73676	2.17164e-06	5.56768e-05	Ube2z
ENSMUSG00000000563	134.674	-0.521523	0.123404	-4.22616	2.37718e-05	0.000423575	Atp5f1
ENSMUSG00000054405	112.262	-0.521742	0.13134	-3.97246	7.11349e-05	0.00106734	Dnajc8
ENSMUSG00000072789	65.7362	-0.52179	0.165868	-3.14581	0.00165628	0.0131625	Gm10420
ENSMUSG00000031701	266.091	-0.521887	0.0942283	-5.53854	3.04999e-08	1.34533e-06	Dnaja2
ENSMUSG00000061559	68.1795	-0.521959	0.163337	-3.1956	0.00139541	0.011489	Wdr61
ENSMUSG00000029547	316.527	-0.522531	0.0863253	-6.05304	1.42134e-09	8.49803e-08	Ints1
ENSMUSG00000021222	68.9264	-0.523185	0.167172	-3.12962	0.00175032	0.0137598	Dcaf4
ENSMUSG00000061479	92.1692	-0.523204	0.148271	-3.52869	0.000417624	0.00441752	Snrpa
ENSMUSG00000027427	74.1712	-0.523279	0.170933	-3.06131	0.00220373	0.0165021	Polr3f
ENSMUSG00000059040	154.641	-0.523451	0.118586	-4.4141	1.01431e-05	0.00020645	Eno1b
ENSMUSG00000027379	139.54	-0.524185	0.122157	-4.29106	1.77818e-05	0.000332771	Bub1
ENSMUSG00000051234	53.7281	-0.524234	0.184726	-2.8379	0.00454121	0.0290708	Rnf7
ENSMUSG00000030204	78.5083	-0.524378	0.15652	-3.35023	0.000807431	0.00749457	Ddx47
ENSMUSG00000045598	47.5272	-0.524846	0.198365	-2.64586	0.00814826	0.0447251	Zfp553
ENSMUSG00000032435	91.5567	-0.524902	0.147634	-3.55543	0.000377367	0.00406187	Dync1li1
ENSMUSG00000016946	69.0685	-0.525377	0.174949	-3.00303	0.00267307	0.0192018	Kctd5
ENSMUSG00000000439	52.0673	-0.52547	0.198494	-2.64728	0.00811424	0.0445948	Mkrn2
ENSMUSG00000059776	82.6967	-0.525745	0.15389	-3.41637	0.000634623	0.00618697	Rpl13-ps6
ENSMUSG00000028719	75.4056	-0.525776	0.169176	-3.10787	0.00188438	0.0145742	Cmpk1
ENSMUSG00000018102	216.164	-0.526246	0.0996128	-5.28292	1.27143e-07	4.54684e-06	Hist1h2bc
ENSMUSG00000062038	48.2334	-0.526844	0.192329	-2.73929	0.00615715	0.0363593	Gm10108
ENSMUSG00000025439	62.0197	-0.527282	0.171812	-3.06895	0.00214816	0.0161889	Clns1a
ENSMUSG00000031954	107.176	-0.527508	0.133899	-3.93959	8.16217e-05	0.00119094	Cfdp1
ENSMUSG00000063455	108.596	-0.528589	0.136488	-3.8728	0.000107592	0.001473	D630045J12Rik
ENSMUSG00000010376	65.4311	-0.529209	0.169398	-3.12405	0.00178378	0.0139655	Nedd8
ENSMUSG00000032078	53.1629	-0.529772	0.191356	-2.76852	0.00563116	0.03396	Zpr1
ENSMUSG00000009549	49.4831	-0.52978	0.189381	-2.79742	0.00515119	0.0319595	Srp14
ENSMUSG00000004356	367.123	-0.529894	0.0799416	-6.62852	3.39079e-11	2.99325e-09	Utp20
ENSMUSG00000098178	4.08363e+06	-0.530033	0.0370828	-14.2932	2.41178e-46	5.27353e-43	Gm42418
ENSMUSG00000108528	64.1797	-0.530344	0.169424	-3.13027	0.00174647	0.0137499	Gm8319
ENSMUSG00000000276	75.5805	-0.5305	0.159373	-3.32868	0.000872601	0.00792642	Dgke
ENSMUSG00000078812	318.012	-0.530827	0.0834349	-6.36217	1.98927e-10	1.4709e-08	Eif5a
ENSMUSG00000092060	110.687	-0.531201	0.129947	-4.08784	4.35414e-05	0.000715837	Bend4
ENSMUSG00000029538	134.612	-0.531269	0.125546	-4.23165	2.31983e-05	0.000415591	Srsf9
ENSMUSG00000032586	47.4506	-0.532879	0.194978	-2.73302	0.00627563	0.0368449	Traip
ENSMUSG00000073700	61.0805	-0.533174	0.175843	-3.03211	0.00242854	0.0177175	Klhl21
ENSMUSG00000024044	93.0351	-0.533358	0.144777	-3.684	0.000229606	0.00273703	Epb41l3
ENSMUSG00000074088	83.7082	-0.533364	0.149403	-3.56997	0.000357022	0.00389493	Snrnp40
ENSMUSG00000033216	46.9382	-0.533557	0.199582	-2.67338	0.00750915	0.0421088	Eefsec
ENSMUSG00000035754	66.3893	-0.53362	0.179749	-2.96869	0.00299069	0.0209307	Wdr18
ENSMUSG00000046572	84.8301	-0.534031	0.147427	-3.62233	0.000291961	0.00331264	Zfp518b
ENSMUSG00000018209	164.966	-0.535255	0.114806	-4.66227	3.12742e-06	7.57877e-05	Stk4
ENSMUSG00000083261	72.1152	-0.53623	0.166405	-3.22245	0.00127101	0.0106715	Gm7816
ENSMUSG00000087701	47.883	-0.536442	0.193079	-2.77835	0.0054635	0.0331711	Gm13493
ENSMUSG00000010914	54.6129	-0.536575	0.185438	-2.89356	0.00380899	0.0253259	Pdhx
ENSMUSG00000004070	53.5704	-0.536886	0.181434	-2.95912	0.00308517	0.0214546	Hmox2
ENSMUSG00000001366	47.7487	-0.537813	0.191501	-2.80841	0.00497874	0.0312186	Fbxo9
ENSMUSG00000020380	144.688	-0.538192	0.12382	-4.34658	1.3828e-05	0.000268934	Rad50
ENSMUSG00000022035	58.7095	-0.538487	0.178061	-3.02417	0.0024932	0.0181546	Ccdc25
ENSMUSG00000055302	394.751	-0.539483	0.0789646	-6.83196	8.37615e-12	8.01284e-10	Mrfap1
ENSMUSG00000041623	43.6105	-0.539791	0.206379	-2.61553	0.00890902	0.0478252	D11Wsu47e
ENSMUSG00000060981	296.255	-0.540648	0.0862573	-6.26785	3.66075e-10	2.55851e-08	Hist1h4h
ENSMUSG00000067148	59.7464	-0.540702	0.172574	-3.13316	0.00172933	0.0136492	Polr1c
ENSMUSG00000028873	103.691	-0.540766	0.135771	-3.98292	6.80738e-05	0.0010279	Cdca8
ENSMUSG00000027905	68.0986	-0.541521	0.170691	-3.17253	0.00151119	0.0122577	Ddx20
ENSMUSG00000021098	86.4948	-0.541682	0.157868	-3.43124	0.00060084	0.00593139	4930447C04Rik
ENSMUSG00000024008	46.3537	-0.542059	0.207145	-2.61682	0.00887542	0.0476657	Cpne5
ENSMUSG00000028099	45.9688	-0.542125	0.200761	-2.70035	0.00692672	0.0395926	Polr3c
ENSMUSG00000025289	80.9106	-0.542838	0.15493	-3.50376	0.000458735	0.00475514	Prdx4
ENSMUSG00000006585	74.2676	-0.543178	0.16752	-3.24247	0.00118498	0.0101269	Cdt1
ENSMUSG00000114184	74.0685	-0.544049	0.16177	-3.3631	0.000770736	0.00722848	Gm7143
ENSMUSG00000029198	55.1983	-0.546142	0.180892	-3.01915	0.00253483	0.0184052	Grpel1
ENSMUSG00000058385	217.449	-0.54654	0.101805	-5.36851	7.93906e-08	3.10781e-06	Hist1h2bg
ENSMUSG00000001642	274.604	-0.546589	0.0905097	-6.03901	1.55066e-09	9.19936e-08	Akr1b3
ENSMUSG00000040681	338.702	-0.547466	0.0838612	-6.52824	6.65459e-11	5.50569e-09	Hmgn1
ENSMUSG00000022765	41.3241	-0.547769	0.206863	-2.64798	0.00809741	0.0445183	Snap29
ENSMUSG00000075581	80.2394	-0.54804	0.153729	-3.56496	0.000363907	0.00395209	Gm16409
ENSMUSG00000038299	163.091	-0.54921	0.112798	-4.86899	1.12172e-06	3.16189e-05	Wdr36
ENSMUSG00000026709	40.0733	-0.550012	0.20873	-2.63504	0.00841269	0.0458006	Dars2
ENSMUSG00000052456	58.0079	-0.550266	0.183239	-3.00299	0.00267342	0.0192018	Asna1
ENSMUSG00000022193	42.0895	-0.550548	0.211667	-2.60101	0.00929485	0.0494154	Psmb5
ENSMUSG00000092909	72.6649	-0.550625	0.164136	-3.35469	0.000794541	0.00740185	Gm25732
ENSMUSG00000006369	59.4711	-0.551379	0.174881	-3.15288	0.00161668	0.012888	Fbln1
ENSMUSG00000028633	135.988	-0.551466	0.121831	-4.52649	5.99713e-06	0.000131885	Ctps
ENSMUSG00000017861	73.12	-0.551768	0.162444	-3.39665	0.00068215	0.00655841	Mybl2
ENSMUSG00000004661	75.0277	-0.552422	0.157802	-3.50072	0.000463999	0.00479863	Arid3b
ENSMUSG00000065773	707.58	-0.552748	0.168355	-3.28322	0.00102627	0.00899151	Rnu1b6
ENSMUSG00000038697	98.681	-0.553048	0.140104	-3.9474	7.90038e-05	0.00116272	Taf5l
ENSMUSG00000029397	51.9088	-0.553113	0.190462	-2.90406	0.00368358	0.0246528	Rchy1
ENSMUSG00000028609	72.1043	-0.55347	0.163206	-3.39123	0.000695792	0.00664366	Magoh
ENSMUSG00000028089	76.2374	-0.553689	0.157172	-3.52282	0.000426984	0.00449722	Chd1l
ENSMUSG00000020457	93.9525	-0.55369	0.143597	-3.85587	0.00011532	0.00155321	Drg1
ENSMUSG00000037622	91.7161	-0.553917	0.145039	-3.8191	0.000133941	0.00174924	Wdtc1
ENSMUSG00000014769	152.123	-0.554424	0.11525	-4.81064	1.50444e-06	4.03275e-05	Psmb1
ENSMUSG00000034520	70.4762	-0.554996	0.161051	-3.44608	0.000568778	0.00567887	Gjc1
ENSMUSG00000095260	707.523	-0.555145	0.169283	-3.27938	0.00104036	0.00908887	Gm25890
ENSMUSG00000027099	59.7965	-0.555725	0.176105	-3.15565	0.0016014	0.0128006	Mtx2
ENSMUSG00000057036	219.506	-0.555859	0.100404	-5.53621	3.0908e-08	1.35942e-06	Gm7536
ENSMUSG00000013629	224.324	-0.556581	0.105294	-5.28597	1.25038e-07	4.48203e-06	Cad
ENSMUSG00000042682	76.2892	-0.556686	0.156352	-3.56048	0.000370177	0.00399572	Selenok
ENSMUSG00000005732	82.854	-0.557441	0.155915	-3.57529	0.000349839	0.00383295	Ranbp1
ENSMUSG00000083899	230.463	-0.557557	0.0954811	-5.83945	5.2374e-09	2.75477e-07	Gm12346
ENSMUSG00000041837	46.6448	-0.557639	0.200648	-2.77918	0.00544956	0.0331127	Pdcd7
ENSMUSG00000071528	59.5138	-0.558041	0.174266	-3.20224	0.00136365	0.0112706	Atp5md
ENSMUSG00000061482	239	-0.558739	0.093172	-5.99685	2.01182e-09	1.1753e-07	Hist1h4d
ENSMUSG00000081453	52.9822	-0.559007	0.184603	-3.02816	0.00246047	0.0179333	Gm6767
ENSMUSG00000069302	231.699	-0.559823	0.0968318	-5.78139	7.40841e-09	3.73004e-07	Hist1h2ah
ENSMUSG00000061724	100.976	-0.560542	0.143664	-3.90177	9.54935e-05	0.00133971	Gm2423
ENSMUSG00000093918	51.5882	-0.560774	0.189117	-2.96522	0.00302465	0.0211201	Gm21677
ENSMUSG00000056076	368.589	-0.561293	0.080294	-6.99048	2.73954e-12	2.8332e-10	Eif3b
ENSMUSG00000022466	48.6875	-0.562076	0.193376	-2.90665	0.00365317	0.0245028	Rpap3
ENSMUSG00000022354	50.5855	-0.562179	0.18706	-3.00534	0.00265288	0.0190813	Ndufb9
ENSMUSG00000020720	113.082	-0.562625	0.131488	-4.2789	1.87818e-05	0.000345106	Psmd12
ENSMUSG00000005233	56.2645	-0.563286	0.182874	-3.08019	0.00206871	0.0156906	Spc25
ENSMUSG00000025577	62.4578	-0.563386	0.180962	-3.11329	0.00185016	0.0143822	Cbx2
ENSMUSG00000039621	66.2612	-0.563433	0.168558	-3.34266	0.000829791	0.00764647	Prex1
ENSMUSG00000022109	55.0774	-0.563716	0.185836	-3.03341	0.0024181	0.017675	Med4
ENSMUSG00000022828	81.7223	-0.563769	0.160274	-3.51754	0.000435574	0.00456003	Gtf2e1
ENSMUSG00000096838	797.402	-0.564097	0.170337	-3.31165	0.000927459	0.00830521	Gm26232
ENSMUSG00000078087	55.3453	-0.564529	0.183671	-3.07359	0.00211498	0.0159704	Rps12l1
ENSMUSG00000068749	72.5917	-0.564806	0.158416	-3.56535	0.000363376	0.00395016	Psma5
ENSMUSG00000027613	64.9804	-0.564958	0.176817	-3.19517	0.0013975	0.0114951	Eif6
ENSMUSG00000027374	71.6873	-0.565087	0.168002	-3.36358	0.00076938	0.00722019	Mrps5
ENSMUSG00000008475	99.6035	-0.56511	0.138941	-4.06727	4.75676e-05	0.000771261	Arpc5
ENSMUSG00000036181	232.392	-0.565419	0.0964629	-5.86152	4.58647e-09	2.47185e-07	Hist1h1c
ENSMUSG00000026620	40.2049	-0.565472	0.212271	-2.66392	0.00772371	0.0429694	Mark1
ENSMUSG00000026806	48.5549	-0.565582	0.192794	-2.93361	0.00335043	0.0228834	Ddx31
ENSMUSG00000094812	797.46	-0.565585	0.170237	-3.32233	0.000892681	0.00805623	Gm22614
ENSMUSG00000001056	61.3225	-0.565636	0.183195	-3.08762	0.00201764	0.0154025	Nhp2
ENSMUSG00000001786	58.1478	-0.565661	0.176936	-3.19697	0.0013888	0.0114531	Fbxo7
ENSMUSG00000036693	101.631	-0.56592	0.138388	-4.08937	4.32541e-05	0.000714182	Nop14
ENSMUSG00000095701	800.427	-0.566398	0.169832	-3.33506	0.000852815	0.00780226	Gm24830
ENSMUSG00000034024	383.924	-0.566457	0.083963	-6.74651	1.51446e-11	1.40487e-09	Cct2
ENSMUSG00000001305	51.1463	-0.566775	0.185537	-3.05478	0.00225229	0.016751	Rrp15
ENSMUSG00000024085	255.565	-0.566818	0.0921532	-6.15083	7.70787e-10	4.87507e-08	Man2a1
ENSMUSG00000059323	73.6907	-0.567395	0.161989	-3.50267	0.000460612	0.00477004	Tonsl
ENSMUSG00000081684	145.542	-0.568035	0.121101	-4.6906	2.72404e-06	6.69291e-05	Rps2-ps13
ENSMUSG00000022724	45.4816	-0.56879	0.200612	-2.83528	0.00457854	0.0292226	Riox2
ENSMUSG00000040464	50.8386	-0.568834	0.186544	-3.04933	0.00229351	0.0169751	Gtpbp10
ENSMUSG00000026641	87.2332	-0.569171	0.149256	-3.81339	0.000137072	0.00177949	Usf1
ENSMUSG00000030007	259.693	-0.569934	0.0944714	-6.03287	1.61071e-09	9.51872e-08	Cct7
ENSMUSG00000026255	101.966	-0.570251	0.13641	-4.18041	2.90978e-05	0.000503244	Efhd1
ENSMUSG00000061458	87.1941	-0.570664	0.14962	-3.8141	0.00013668	0.00177742	Nol10
ENSMUSG00000083754	69.1611	-0.570967	0.167703	-3.40463	0.000662543	0.00641016	Gm7803
ENSMUSG00000022426	118.287	-0.572214	0.126164	-4.53547	5.7475e-06	0.000127865	Josd1
ENSMUSG00000025503	71.1378	-0.57225	0.162552	-3.52042	0.000430863	0.00452317	Taldo1
ENSMUSG00000029703	69.9224	-0.572255	0.166724	-3.43234	0.000598395	0.00591287	Lrwd1
ENSMUSG00000026604	88.5788	-0.572408	0.146326	-3.91187	9.15856e-05	0.00129958	Ptpn14
ENSMUSG00000031976	116.324	-0.573212	0.130433	-4.39467	1.1094e-05	0.000222154	Urb2
ENSMUSG00000028577	193.051	-0.573595	0.102468	-5.5978	2.17094e-08	9.99759e-07	Plaa
ENSMUSG00000069272	103.522	-0.573733	0.135464	-4.23532	2.28223e-05	0.00041038	Hist1h2ae
ENSMUSG00000071655	109.74	-0.573972	0.130945	-4.3833	1.16897e-05	0.000232066	Ubxn1
ENSMUSG00000024837	205.965	-0.574039	0.104701	-5.48267	4.18964e-08	1.76657e-06	Dmrt1
ENSMUSG00000036885	64.1606	-0.574049	0.169605	-3.38462	0.000712777	0.00678046	Arhgef26
ENSMUSG00000001416	233.877	-0.574231	0.100807	-5.69634	1.22406e-08	5.94775e-07	Cct3
ENSMUSG00000026788	88.4008	-0.574397	0.145704	-3.94222	8.07309e-05	0.00118333	Zbtb43
ENSMUSG00000030763	37.1119	-0.574663	0.217016	-2.64803	0.00809635	0.0445183	Lcmt1
ENSMUSG00000039130	61.9494	-0.57521	0.173488	-3.31555	0.000914623	0.00822033	Zc3hc1
ENSMUSG00000038482	176.369	-0.575324	0.108175	-5.31847	1.04641e-07	3.89269e-06	Tfdp1
ENSMUSG00000031590	54.4841	-0.575584	0.183998	-3.12821	0.00175876	0.0137978	Frg1
ENSMUSG00000019179	205.789	-0.575714	0.103413	-5.56715	2.58936e-08	1.16225e-06	Mdh2
ENSMUSG00000057134	84.7493	-0.576958	0.1474	-3.91424	9.06889e-05	0.00128884	Ado
ENSMUSG00000067719	52.5914	-0.577616	0.185369	-3.11603	0.00183301	0.0142779	Gm10221
ENSMUSG00000040629	154.582	-0.578202	0.122959	-4.70238	2.5715e-06	6.3895e-05	Mael
ENSMUSG00000026274	129.402	-0.57867	0.127241	-4.54782	5.42033e-06	0.000121469	Pask
ENSMUSG00000027566	103.084	-0.578796	0.137808	-4.2	2.66911e-05	0.000466363	Psma7
ENSMUSG00000034684	40.3868	-0.57975	0.221247	-2.62038	0.00878323	0.0472701	Sema3f
ENSMUSG00000021636	58.3208	-0.580401	0.175325	-3.31043	0.000931536	0.00832832	Marveld2
ENSMUSG00000030079	68.2009	-0.580435	0.171888	-3.37683	0.000733268	0.00692168	Ruvbl1
ENSMUSG00000093987	51.7629	-0.580505	0.189585	-3.06198	0.0021988	0.0164735	Gm21704
ENSMUSG00000028098	72.2117	-0.580673	0.160961	-3.60753	0.000309129	0.00346708	Rnf115
ENSMUSG00000027443	135.781	-0.581286	0.118632	-4.89991	9.58785e-07	2.74816e-05	Cst12
ENSMUSG00000024096	106.397	-0.581426	0.137783	-4.21987	2.44439e-05	0.00043253	Ralbp1
ENSMUSG00000028882	66.5333	-0.581772	0.17173	-3.38772	0.000704765	0.00671677	Ppp1r8
ENSMUSG00000060288	45.9243	-0.581878	0.201777	-2.88377	0.0039295	0.0260142	Ppih
ENSMUSG00000081999	41.8935	-0.582153	0.206641	-2.81722	0.00484409	0.0305495	Gm13461
ENSMUSG00000032462	71.3607	-0.582588	0.162093	-3.59415	0.000325457	0.00361236	Pik3cb
ENSMUSG00000028914	58.7313	-0.582699	0.179385	-3.24832	0.0011609	0.00995445	Casp9
ENSMUSG00000001289	77.5258	-0.583658	0.153973	-3.79065	0.000150251	0.00191821	Pfdn5
ENSMUSG00000025047	190.34	-0.584665	0.106975	-5.46544	4.61763e-08	1.9102e-06	Pdcd11
ENSMUSG00000026355	315.763	-0.585107	0.0855642	-6.83822	8.01842e-12	7.71887e-10	Mcm6
ENSMUSG00000028837	91.118	-0.585838	0.144827	-4.0451	5.23013e-05	0.000829559	Psmb2
ENSMUSG00000042229	35.0851	-0.585896	0.222876	-2.6288	0.00856861	0.046376	Rabif
ENSMUSG00000020116	35.7908	-0.586055	0.222692	-2.63168	0.00849646	0.0461159	Pno1
ENSMUSG00000035455	63.1915	-0.586451	0.169324	-3.46349	0.000533219	0.00538354	Fignl1
ENSMUSG00000020549	83.6414	-0.587572	0.15372	-3.82234	0.00013219	0.00173376	Elac2
ENSMUSG00000030986	83.8385	-0.58767	0.153717	-3.82306	0.000131808	0.00173024	Dhx32
ENSMUSG00000035048	40.2542	-0.587742	0.213655	-2.7509	0.00594325	0.0353959	Anapc13
ENSMUSG00000032221	40.6461	-0.588408	0.211281	-2.78496	0.00535348	0.0327893	Mns1
ENSMUSG00000026090	38.9531	-0.58845	0.213248	-2.75946	0.00578971	0.0346975	2010300C02Rik
ENSMUSG00000044155	52.3678	-0.588617	0.192547	-3.05701	0.00223559	0.0166835	Lsm8
ENSMUSG00000099583	334.162	-0.588781	0.0903473	-6.51687	7.17917e-11	5.90776e-09	Hist1h3d
ENSMUSG00000020536	159.175	-0.589056	0.110868	-5.31314	1.07753e-07	3.96459e-06	Llgl1
ENSMUSG00000030516	503.034	-0.589112	0.0725161	-8.12388	4.51513e-16	7.76501e-14	Tjp1
ENSMUSG00000020929	236.709	-0.589388	0.0989162	-5.95846	2.54619e-09	1.44496e-07	Eftud2
ENSMUSG00000052942	154.107	-0.589663	0.113531	-5.19386	2.05975e-07	6.97489e-06	Glis3
ENSMUSG00000029649	74.4082	-0.589982	0.163358	-3.61158	0.000304335	0.00342383	Pomp
ENSMUSG00000061833	104.828	-0.590024	0.133633	-4.41525	1.00891e-05	0.000205624	Gm6311
ENSMUSG00000061186	129.93	-0.590409	0.124599	-4.73846	2.15349e-06	5.53972e-05	Sfmbt2
ENSMUSG00000030638	69.2576	-0.590579	0.170543	-3.46293	0.000534319	0.00538754	Sh3gl3
ENSMUSG00000027509	90.1877	-0.590983	0.147286	-4.01249	6.00808e-05	0.000930766	Rae1
ENSMUSG00000026192	115.825	-0.591074	0.133312	-4.43375	9.26064e-06	0.000191545	Atic
ENSMUSG00000009894	56.3296	-0.591102	0.176709	-3.34505	0.000822663	0.00760826	Snap47
ENSMUSG00000052997	193.15	-0.591319	0.103782	-5.69768	1.21446e-08	5.91992e-07	Uba2
ENSMUSG00000033389	44.5532	-0.592456	0.202249	-2.92934	0.00339683	0.023159	Arhgap44
ENSMUSG00000028936	162.064	-0.592557	0.114576	-5.17171	2.31956e-07	7.76876e-06	Rpl22
ENSMUSG00000027404	172.667	-0.592827	0.108359	-5.47095	4.47626e-08	1.86178e-06	Snrpb
ENSMUSG00000006057	77.8875	-0.593418	0.156985	-3.7801	0.000156766	0.00198139	Atp5g1
ENSMUSG00000067194	122.435	-0.593436	0.127429	-4.65698	3.20876e-06	7.74657e-05	Eif1ax
ENSMUSG00000026024	169.024	-0.593559	0.108567	-5.4672	4.57188e-08	1.8964e-06	Als2
ENSMUSG00000030697	134.599	-0.595256	0.121711	-4.89075	1.00455e-06	2.86858e-05	Ppp4c
ENSMUSG00000000489	75.2511	-0.595401	0.157842	-3.77214	0.000161856	0.00203063	Pdgfb
ENSMUSG00000082195	46.3109	-0.595892	0.201577	-2.95615	0.00311506	0.0216036	Gm13034
ENSMUSG00000040824	74.3832	-0.596954	0.160353	-3.72274	0.000197071	0.00240732	Snrpd2
ENSMUSG00000000253	55.6609	-0.598193	0.183119	-3.26669	0.00108811	0.00943069	Gmpr
ENSMUSG00000026622	90.6384	-0.598605	0.145052	-4.12683	3.67797e-05	0.000619989	Nek2
ENSMUSG00000063412	56.9588	-0.59974	0.182567	-3.28503	0.00101971	0.00893911	Gm10131
ENSMUSG00000025869	39.0567	-0.601915	0.219531	-2.74182	0.00611002	0.03615	Nop16
ENSMUSG00000029462	45.9366	-0.60216	0.201084	-2.99457	0.00274836	0.0196022	Vps29
ENSMUSG00000024732	62.6985	-0.602776	0.183281	-3.2888	0.00100614	0.00883536	Ccdc86
ENSMUSG00000024081	115.742	-0.603234	0.132348	-4.55794	5.16567e-06	0.000116102	Cebpz
ENSMUSG00000022557	73.9624	-0.60329	0.158164	-3.81434	0.000136549	0.00177723	Bop1
ENSMUSG00000006412	45.7093	-0.603446	0.199785	-3.02049	0.0025237	0.0183418	Pfdn2
ENSMUSG00000022234	230.668	-0.603772	0.0959914	-6.28985	3.17764e-10	2.24133e-08	Cct5
ENSMUSG00000028194	85.9933	-0.604288	0.145294	-4.15908	3.19537e-05	0.000546463	Ddah1
ENSMUSG00000073676	107.63	-0.604457	0.136879	-4.41599	1.00548e-05	0.000205199	Hspe1
ENSMUSG00000021550	38.3586	-0.604849	0.227084	-2.66354	0.00773222	0.0429892	2210016F16Rik
ENSMUSG00000022913	39.6368	-0.604857	0.211895	-2.85452	0.00431025	0.027919	Psmg1
ENSMUSG00000016757	64.0143	-0.605184	0.170609	-3.5472	0.000389353	0.00417036	Ttll12
ENSMUSG00000070780	38.1537	-0.605209	0.215961	-2.8024	0.00507247	0.0315992	Rbm47
ENSMUSG00000060081	34.9226	-0.605627	0.225009	-2.69157	0.00711167	0.0404151	Hist1h2aa
ENSMUSG00000095427	56.6188	-0.607123	0.178442	-3.40235	0.000668084	0.00645561	Rps2-ps6
ENSMUSG00000024181	38.8134	-0.607962	0.21443	-2.83525	0.00457898	0.0292226	Mrpl28
ENSMUSG00000043770	62.4876	-0.608865	0.170711	-3.56663	0.000361599	0.00393644	Gm12481
ENSMUSG00000069307	342.836	-0.608905	0.082857	-7.34886	1.99898e-13	2.5079e-11	Hist1h2bq
ENSMUSG00000021890	71.1057	-0.608905	0.160193	-3.80107	0.000144075	0.00185358	Eaf1
ENSMUSG00000067276	206.593	-0.609157	0.0988418	-6.16295	7.14011e-10	4.55361e-08	Capn6
ENSMUSG00000046180	55.7183	-0.609355	0.184895	-3.29568	0.00098183	0.00868664	4930550L24Rik
ENSMUSG00000036752	377.027	-0.609903	0.0890761	-6.84699	7.54219e-12	7.35292e-10	Tubb4b
ENSMUSG00000118161	37.0053	-0.610332	0.21872	-2.79047	0.00526308	0.0324041	Rps2-ps8
ENSMUSG00000004268	79.2349	-0.610529	0.153209	-3.98494	6.74974e-05	0.00102289	Emg1
ENSMUSG00000035198	57.9806	-0.610737	0.180989	-3.37445	0.000739625	0.00697087	Tubg1
ENSMUSG00000031843	49.945	-0.611909	0.191455	-3.19609	0.00139302	0.0114755	Mphosph6
ENSMUSG00000065251	1416.52	-0.612916	0.153503	-3.99287	6.52778e-05	0.000994729	Gm23971
ENSMUSG00000036902	41.6863	-0.613084	0.207446	-2.95539	0.0031227	0.0216272	Neto2
ENSMUSG00000018417	103.063	-0.613775	0.135486	-4.53017	5.89358e-06	0.000130735	Myo1b
ENSMUSG00000020889	33.1798	-0.614573	0.235817	-2.60615	0.00915668	0.0488846	Nr1d1
ENSMUSG00000062846	33.515	-0.614884	0.233673	-2.63139	0.00850376	0.0461273	Gm14176
ENSMUSG00000066902	60.4088	-0.615625	0.181013	-3.40099	0.000671415	0.00647146	Rps23-ps2
ENSMUSG00000025903	60.1868	-0.61573	0.175124	-3.51597	0.000438153	0.00457772	Lypla1
ENSMUSG00000025487	96.7958	-0.616147	0.13855	-4.44711	8.70335e-06	0.00018149	Psmd13
ENSMUSG00000041912	33.0989	-0.616618	0.231554	-2.66296	0.00774571	0.0430486	Tdrkh
ENSMUSG00000021807	74.7867	-0.617443	0.168062	-3.67389	0.000238881	0.00282123	Rtraf
ENSMUSG00000027883	63.4928	-0.617473	0.174243	-3.54374	0.000394498	0.00421129	Gpsm2
ENSMUSG00000038722	68.7978	-0.619065	0.165389	-3.74307	0.000181785	0.00224387	Bud31
ENSMUSG00000071369	74.0286	-0.619125	0.160491	-3.8577	0.00011446	0.00154627	Map3k5
ENSMUSG00000091405	38.7137	-0.61925	0.212414	-2.9153	0.00355341	0.0239597	Hist2h4
ENSMUSG00000079523	204.802	-0.6194	0.103504	-5.9843	2.17328e-09	1.26001e-07	Tmsb10
ENSMUSG00000002102	149.902	-0.620269	0.11878	-5.22201	1.76996e-07	6.08786e-06	Psmc3
ENSMUSG00000025050	50.742	-0.620757	0.190978	-3.25041	0.00115238	0.00989252	Pcgf6
ENSMUSG00000033826	59.0119	-0.620823	0.180395	-3.44147	0.000578568	0.00575037	Dnah8
ENSMUSG00000031781	77.1775	-0.621635	0.16152	-3.84865	0.000118772	0.00159188	Ciapin1
ENSMUSG00000043866	37.906	-0.622145	0.216935	-2.86788	0.00413227	0.027122	Taf10
ENSMUSG00000092674	125.468	-0.622502	0.145109	-4.28989	1.78765e-05	0.000333633	Gm24105
ENSMUSG00000110686	66.1039	-0.623627	0.165277	-3.77322	0.000161154	0.00202514	Gm45855
ENSMUSG00000069020	35.2687	-0.623633	0.235623	-2.64674	0.0081271	0.0446495	Urm1
ENSMUSG00000021131	104.766	-0.624738	0.13664	-4.57216	4.82732e-06	0.000108978	Erh
ENSMUSG00000099471	69.9176	-0.624842	0.163778	-3.81518	0.000136086	0.0017727	Gm8451
ENSMUSG00000043801	105.304	-0.625147	0.141139	-4.42931	9.45371e-06	0.000195275	Oaz1-ps
ENSMUSG00000057278	55.0001	-0.626139	0.191198	-3.27482	0.0010573	0.00920534	Snrpg
ENSMUSG00000095588	35.3496	-0.626738	0.232074	-2.7006	0.00692147	0.0395889	Gm12350
ENSMUSG00000030491	37.8365	-0.626918	0.220963	-2.83721	0.00455097	0.0291209	Tdrd12
ENSMUSG00000093834	522.513	-0.629054	0.187921	-3.34745	0.000815596	0.00756422	Rnu1b2
ENSMUSG00000095580	442.664	-0.629714	0.188407	-3.34231	0.000830836	0.00765149	Rnu1b1
ENSMUSG00000069303	357.217	-0.629773	0.081815	-7.69753	1.38723e-14	2.02218e-12	Hist1h2br
ENSMUSG00000032263	32.1975	-0.629829	0.232704	-2.70657	0.00679829	0.0391477	Bckdhb
ENSMUSG00000088246	9195.4	-0.629997	0.189932	-3.31696	0.00091003	0.00818867	Gm25911
ENSMUSG00000080076	91.9445	-0.630039	0.149011	-4.22815	2.35621e-05	0.000420819	Hist1h2aj
ENSMUSG00000005204	171.32	-0.630084	0.112881	-5.58185	2.37968e-08	1.08403e-06	Senp3
ENSMUSG00000024640	81.1676	-0.630391	0.151359	-4.16486	3.11539e-05	0.000534576	Psat1
ENSMUSG00000063882	70.8422	-0.631138	0.160636	-3.92898	8.53053e-05	0.00122946	Uqcrh
ENSMUSG00000018362	245.907	-0.631313	0.0929511	-6.79188	1.10679e-11	1.03929e-09	Kpna2
ENSMUSG00000069273	293.733	-0.63176	0.0883146	-7.15351	8.45842e-13	9.58997e-11	Hist1h3e
ENSMUSG00000099517	226.505	-0.632267	0.0995463	-6.35148	2.13251e-10	1.56181e-08	Hist1h3g
ENSMUSG00000071516	169.703	-0.632901	0.113185	-5.59172	2.24827e-08	1.02722e-06	Hist1h2ai
ENSMUSG00000061615	154.478	-0.633281	0.115232	-5.49573	3.89098e-08	1.65432e-06	Hist1h2ab
ENSMUSG00000064702	2329.15	-0.633586	0.164839	-3.84367	0.000121208	0.00161603	Gm24950
ENSMUSG00000039929	130.868	-0.634138	0.125267	-5.06231	4.14214e-07	1.30184e-05	Urb1
ENSMUSG00000059835	43.6352	-0.634175	0.203919	-3.10993	0.0018713	0.0145024	Rpl13-ps3
ENSMUSG00000065767	2328.25	-0.634331	0.166088	-3.81924	0.000133864	0.00174924	Gm23849
ENSMUSG00000032307	109.205	-0.635344	0.131391	-4.83552	1.32799e-06	3.63262e-05	Ube2q2
ENSMUSG00000078652	170.659	-0.635579	0.112394	-5.65492	1.5592e-08	7.48123e-07	Psme3
ENSMUSG00000114279	77.1823	-0.636232	0.155635	-4.08796	4.35175e-05	0.000715837	Hist1h2bm
ENSMUSG00000031585	81.7968	-0.636438	0.159796	-3.98282	6.81022e-05	0.0010279	Gtf2e2
ENSMUSG00000000028	58.9997	-0.63707	0.180665	-3.52625	0.000421486	0.00444302	Cdc45
ENSMUSG00000035834	50.1453	-0.637328	0.204238	-3.12052	0.0018053	0.0141051	Polr3g
ENSMUSG00000069267	425.352	-0.637489	0.0784903	-8.12188	4.59012e-16	7.80626e-14	Hist1h3b
ENSMUSG00000034023	101.986	-0.637555	0.136281	-4.67823	2.89364e-06	7.06381e-05	Fancd2
ENSMUSG00000069274	142.321	-0.637863	0.123556	-5.16252	2.43643e-07	8.08936e-06	Hist1h4f
ENSMUSG00000021018	32.5597	-0.638132	0.230951	-2.76307	0.00572613	0.034446	Polr2h
ENSMUSG00000005667	47.0916	-0.639299	0.203154	-3.14686	0.00165033	0.013122	Mthfd2
ENSMUSG00000039910	147.285	-0.639912	0.116399	-5.49757	3.85062e-08	1.64172e-06	Cited2
ENSMUSG00000046338	93.8415	-0.640137	0.143661	-4.4559	8.35425e-06	0.000175165	Gpat2
ENSMUSG00000020018	55.1786	-0.640813	0.185378	-3.45679	0.000546646	0.00549013	Snrpf
ENSMUSG00000049969	62.6055	-0.643856	0.181915	-3.53932	0.000401157	0.00426396	Plekhf2
ENSMUSG00000026917	164.337	-0.644729	0.110494	-5.83496	5.38029e-09	2.82023e-07	Wdr5
ENSMUSG00000024870	113.78	-0.644784	0.131333	-4.90954	9.12915e-07	2.63643e-05	Rab1b
ENSMUSG00000065820	1589.53	-0.645322	0.171663	-3.75924	0.000170429	0.00212426	Gm26316
ENSMUSG00000065944	1622.22	-0.646085	0.170643	-3.78617	0.000152988	0.00194811	Rnu2-10
ENSMUSG00000038576	42.0309	-0.646205	0.206707	-3.12619	0.00177086	0.0138785	Susd4
ENSMUSG00000117405	33.8481	-0.646435	0.236814	-2.72971	0.00633894	0.037117	Rpl19-ps7
ENSMUSG00000069301	218.633	-0.646477	0.100138	-6.45588	1.0759e-10	8.53247e-09	Hist1h2ag
ENSMUSG00000025395	72.1008	-0.647125	0.158662	-4.07863	4.53013e-05	0.000740002	Prim1
ENSMUSG00000022370	53.0096	-0.647367	0.187956	-3.44424	0.000572664	0.00571022	Mrpl13
ENSMUSG00000020708	74.0864	-0.64738	0.159651	-4.05496	5.01431e-05	0.000801138	Psmc5
ENSMUSG00000098343	62.1036	-0.647425	0.171609	-3.77267	0.00016151	0.00202795	Mir6240
ENSMUSG00000025001	308.768	-0.648347	0.0863021	-7.51252	5.79989e-14	7.71941e-12	Hells
ENSMUSG00000023106	89.5772	-0.648918	0.144848	-4.48001	7.4641e-06	0.000158674	Denr
ENSMUSG00000020397	44.1063	-0.649498	0.204432	-3.17708	0.00148766	0.0120925	Med7
ENSMUSG00000030722	48.747	-0.65006	0.192569	-3.37572	0.000736236	0.00694321	Nfatc2ip
ENSMUSG00000035960	78.1763	-0.65071	0.154705	-4.20614	2.59775e-05	0.000454933	Apex1
ENSMUSG00000061175	82.7957	-0.650813	0.149563	-4.35143	1.35254e-05	0.000264731	Fnip2
ENSMUSG00000041992	41.8242	-0.650934	0.205723	-3.16412	0.00155551	0.0125242	Rapgef5
ENSMUSG00000052833	162.873	-0.652481	0.112643	-5.79249	6.93511e-09	3.50326e-07	Sae1
ENSMUSG00000073838	73.4085	-0.653612	0.158531	-4.12293	3.74078e-05	0.000629882	Tufm
ENSMUSG00000100968	69.8689	-0.653848	0.167957	-3.89295	9.90313e-05	0.00137672	Gm2098
ENSMUSG00000042558	33.1239	-0.654082	0.229185	-2.85395	0.00431796	0.0279453	Adprhl2
ENSMUSG00000021108	34.1359	-0.654421	0.228784	-2.86044	0.00423057	0.0275663	Prkch
ENSMUSG00000003438	55.4854	-0.654486	0.189123	-3.46063	0.000538906	0.00542664	Timm50
ENSMUSG00000028964	99.3637	-0.654536	0.137038	-4.77632	1.78531e-06	4.67909e-05	Park7
ENSMUSG00000029636	60.5198	-0.654571	0.181921	-3.59811	0.000320543	0.00356382	Wasf3
ENSMUSG00000068856	83.2292	-0.654614	0.156206	-4.1907	2.78095e-05	0.0004826	Sf3b4
ENSMUSG00000021831	100.335	-0.654706	0.140291	-4.66677	3.05973e-06	7.43369e-05	Ero1l
ENSMUSG00000021606	34.5022	-0.655512	0.243561	-2.69136	0.00711608	0.0404151	Ndufs6
ENSMUSG00000062248	62.6673	-0.655906	0.170274	-3.85205	0.000117131	0.00157329	Cks2
ENSMUSG00000036912	31.5455	-0.65618	0.236402	-2.77569	0.00550841	0.0333512	Piwil4
ENSMUSG00000048349	45.0226	-0.656444	0.218314	-3.00688	0.00263946	0.0189937	Pou4f1
ENSMUSG00000026750	137.914	-0.656603	0.122921	-5.34167	9.20951e-08	3.49778e-06	Psmb7
ENSMUSG00000000743	90.478	-0.658577	0.143489	-4.58975	4.43774e-06	0.000101077	Chmp1a
ENSMUSG00000071226	176.707	-0.658971	0.106541	-6.18515	6.20444e-10	3.97344e-08	Cecr2
ENSMUSG00000028029	60.444	-0.659293	0.174971	-3.76801	0.000164553	0.00205772	Aimp1
ENSMUSG00000032288	28.9706	-0.660499	0.249946	-2.64257	0.00822806	0.0450586	Imp3
ENSMUSG00000055839	77.7061	-0.66083	0.153662	-4.30054	1.70382e-05	0.000320771	Elob
ENSMUSG00000053289	146.493	-0.66098	0.122585	-5.39202	6.96682e-08	2.77693e-06	Ddx10
ENSMUSG00000027133	30.3572	-0.661092	0.241006	-2.74305	0.00608713	0.0360843	Nop10
ENSMUSG00000005410	207.878	-0.66194	0.0998703	-6.628	3.40275e-11	2.99325e-09	Mcm5
ENSMUSG00000071478	172.609	-0.662163	0.111686	-5.9288	3.05155e-09	1.71088e-07	Hist1h2ad
ENSMUSG00000023008	113.262	-0.662344	0.135211	-4.89859	9.65292e-07	2.76164e-05	Fmnl3
ENSMUSG00000106106	890.688	-0.662575	0.0809234	-8.18769	2.66293e-16	4.79516e-14	CT010467.1
ENSMUSG00000021532	42.8555	-0.663271	0.207065	-3.20321	0.00135905	0.0112563	Fastkd3
ENSMUSG00000029623	131.667	-0.663579	0.122129	-5.43341	5.52872e-08	2.23869e-06	Pdap1
ENSMUSG00000051339	134.837	-0.663646	0.12147	-5.46345	4.66972e-08	1.92654e-06	2900026A02Rik
ENSMUSG00000022247	63.5957	-0.663961	0.178484	-3.72	0.00019922	0.00242776	Brix1
ENSMUSG00000029447	249.176	-0.664572	0.102512	-6.4829	8.9978e-11	7.32555e-09	Cct6a
ENSMUSG00000008301	51.6961	-0.664707	0.201266	-3.30262	0.000957862	0.00852882	Phax
ENSMUSG00000037916	120.963	-0.665162	0.127565	-5.21428	1.84532e-07	6.31868e-06	Ndufv1
ENSMUSG00000032076	134.483	-0.665357	0.130943	-5.08128	3.74897e-07	1.19545e-05	Cadm1
ENSMUSG00000020224	35.5812	-0.666054	0.224086	-2.97232	0.00295559	0.0207538	Llph
ENSMUSG00000001228	295.685	-0.666171	0.090781	-7.33822	2.16459e-13	2.67187e-11	Uhrf1
ENSMUSG00000024570	49.5181	-0.666176	0.196814	-3.3848	0.000712297	0.00678046	Rbfa
ENSMUSG00000032301	126.632	-0.666535	0.127506	-5.22749	1.71824e-07	5.9501e-06	Psma4
ENSMUSG00000027203	81.0207	-0.66793	0.155707	-4.28966	1.78943e-05	0.000333633	Dut
ENSMUSG00000006058	55.3672	-0.668307	0.182933	-3.65329	0.000258906	0.00301355	Snf8
ENSMUSG00000033940	100.921	-0.668576	0.141548	-4.7233	2.32046e-06	5.91948e-05	Brk1
ENSMUSG00000050106	28.5062	-0.670106	0.255674	-2.62094	0.00876876	0.0472254	Tmc8
ENSMUSG00000054770	70.0432	-0.670522	0.178835	-3.74939	0.000177265	0.00219338	Kctd18
ENSMUSG00000034765	67.9514	-0.670803	0.166828	-4.02093	5.79683e-05	0.000904447	Dusp5
ENSMUSG00000033882	29.3753	-0.671099	0.248964	-2.69557	0.00702682	0.0400717	Rbm46
ENSMUSG00000028527	36.4171	-0.671351	0.224557	-2.98967	0.00279277	0.0198428	Ak4
ENSMUSG00000000915	37.669	-0.671456	0.218953	-3.06666	0.00216463	0.016281	Hip1r
ENSMUSG00000051232	27.2959	-0.672	0.25655	-2.61937	0.00880919	0.0473765	Tmem199
ENSMUSG00000028798	82.6661	-0.672184	0.156123	-4.30549	1.66619e-05	0.000315237	Eif3i
ENSMUSG00000031948	123.603	-0.672973	0.127942	-5.25999	1.44061e-07	5.08063e-06	Kars
ENSMUSG00000094511	42.6229	-0.673028	0.208948	-3.22104	0.00127727	0.0107064	Gm21693
ENSMUSG00000029591	109.59	-0.673075	0.134153	-5.01721	5.24277e-07	1.59534e-05	Ung
ENSMUSG00000020171	66.7624	-0.673364	0.172603	-3.90122	9.57078e-05	0.00134026	Yeats4
ENSMUSG00000052056	198.78	-0.673686	0.107895	-6.2439	4.26789e-10	2.9033e-08	Zfp217
ENSMUSG00000078498	34.7307	-0.674022	0.251353	-2.68158	0.00732756	0.0413298	Zfp988
ENSMUSG00000019866	37.7169	-0.674457	0.216967	-3.10857	0.00187992	0.0145544	Crybg1
ENSMUSG00000038312	52.8585	-0.675322	0.185485	-3.64085	0.000271738	0.00313643	Edem2
ENSMUSG00000050244	279.45	-0.675452	0.0889562	-7.59309	3.12377e-14	4.38646e-12	Heatr1
ENSMUSG00000006782	34.2612	-0.675615	0.228711	-2.95401	0.00313673	0.0217145	Cnp
ENSMUSG00000059734	46.4157	-0.676162	0.199268	-3.39323	0.000690737	0.00662018	Ndufs8
ENSMUSG00000063021	121.728	-0.676913	0.128032	-5.28705	1.24307e-07	4.46629e-06	Hist1h2ak
ENSMUSG00000020534	94.0559	-0.677434	0.14383	-4.70996	2.47769e-06	6.23741e-05	Shmt1
ENSMUSG00000028702	61.7774	-0.67783	0.171982	-3.94129	8.10459e-05	0.00118541	Rad54l
ENSMUSG00000040354	131.346	-0.678155	0.123914	-5.4728	4.42979e-08	1.84748e-06	Mars
ENSMUSG00000030316	36.4234	-0.678498	0.219041	-3.09759	0.00195104	0.0150063	Tamm41
ENSMUSG00000017778	122.71	-0.678839	0.126722	-5.35691	8.46568e-08	3.27211e-06	Cox7c
ENSMUSG00000070697	52.5719	-0.679609	0.192987	-3.52153	0.000429071	0.00451055	Utp3
ENSMUSG00000035049	123.173	-0.679644	0.125291	-5.42452	5.81106e-08	2.33449e-06	Rrp12
ENSMUSG00000082896	115.456	-0.679793	0.127742	-5.32162	1.02849e-07	3.86731e-06	Gm5844
ENSMUSG00000027546	179.621	-0.680181	0.114805	-5.92469	3.12882e-09	1.7478e-07	Atp9a
ENSMUSG00000029028	121.488	-0.680784	0.141112	-4.82441	1.40417e-06	3.80869e-05	Lrrc47
ENSMUSG00000024827	50.5353	-0.682002	0.192434	-3.54407	0.000393993	0.00421122	Gldc
ENSMUSG00000051220	49.8845	-0.682433	0.200311	-3.40687	0.000657129	0.00636986	Ercc6l
ENSMUSG00000064288	327.003	-0.685739	0.083846	-8.17855	2.87284e-16	5.11298e-14	Hist1h4k
ENSMUSG00000040649	51.0428	-0.686525	0.189318	-3.62631	0.000287497	0.00328146	Rimklb
ENSMUSG00000051375	60.8929	-0.687716	0.189199	-3.63487	0.000278116	0.00319583	Pcdh1
ENSMUSG00000031546	44.5763	-0.688034	0.200799	-3.42648	0.000611467	0.00601485	Gins4
ENSMUSG00000064128	58.7495	-0.68837	0.176911	-3.89106	9.98086e-05	0.00138627	Cenpj
ENSMUSG00000050424	28.0702	-0.688988	0.253765	-2.71507	0.00662627	0.0383737	Pnma5
ENSMUSG00000082925	40.9792	-0.689282	0.209391	-3.29184	0.000995355	0.00877081	Gm13135
ENSMUSG00000038507	69.5036	-0.689648	0.169266	-4.07435	4.61421e-05	0.000752933	Parp12
ENSMUSG00000110331	25.4666	-0.690071	0.263213	-2.62172	0.00874862	0.0471501	Nudc-ps1
ENSMUSG00000063888	80.9269	-0.691175	0.154846	-4.46362	8.05882e-06	0.000169434	Rpl7l1
ENSMUSG00000092746	2380.28	-0.691387	0.125757	-5.49778	3.84593e-08	1.64172e-06	Rn7s6
ENSMUSG00000062727	375.893	-0.691648	0.0808695	-8.55265	1.20294e-17	2.55724e-15	Hist1h2bk
ENSMUSG00000042246	53.0346	-0.692058	0.190896	-3.62531	0.00028862	0.00328937	Tmc7
ENSMUSG00000026049	40.8645	-0.692572	0.221217	-3.13074	0.00174367	0.0137358	Tex30
ENSMUSG00000088609	14123.5	-0.692661	0.147926	-4.68247	2.83434e-06	6.95231e-05	Gm24187
ENSMUSG00000013089	162.363	-0.694197	0.111554	-6.22296	4.8785e-10	3.23248e-08	Etv5
ENSMUSG00000027478	58.4904	-0.695665	0.176035	-3.95186	7.75458e-05	0.00114236	Dnmt3b
ENSMUSG00000060093	293.564	-0.695941	0.091211	-7.63001	2.34734e-14	3.3578e-12	Hist1h4a
ENSMUSG00000098973	70783	-0.69627	0.0683548	-10.1861	2.2873e-24	1.06089e-21	Mir6236
ENSMUSG00000028902	101.273	-0.69638	0.139066	-5.00754	5.51308e-07	1.67095e-05	Sf3a3
ENSMUSG00000060639	96.7945	-0.696539	0.147533	-4.72125	2.34401e-06	5.9548e-05	Hist1h4i
ENSMUSG00000053604	42.4274	-0.696899	0.206106	-3.38127	0.000721525	0.00684242	Rpia
ENSMUSG00000022487	32.2659	-0.698208	0.235246	-2.96799	0.00299757	0.0209693	Gtsf1
ENSMUSG00000075031	180.732	-0.698527	0.108277	-6.45131	1.10888e-10	8.70382e-09	Hist1h2bb
ENSMUSG00000006715	35.9666	-0.69875	0.222788	-3.13639	0.0017104	0.0135364	Gmnn
ENSMUSG00000020021	107.744	-0.698877	0.137214	-5.09334	3.51819e-07	1.13367e-05	Fgd6
ENSMUSG00000020775	58.0208	-0.699195	0.1824	-3.83332	0.000126428	0.00167107	Mrpl38
ENSMUSG00000039756	121.069	-0.699914	0.131561	-5.32006	1.03733e-07	3.87254e-06	Dnttip2
ENSMUSG00000013465	94.6031	-0.70022	0.147285	-4.75418	1.99251e-06	5.1603e-05	Nelfb
ENSMUSG00000105827	53.8492	-0.700967	0.186917	-3.75015	0.00017673	0.00218854	Hist2h2bb
ENSMUSG00000081049	50.1211	-0.701108	0.209806	-3.3417	0.000832669	0.00765915	Rps24-ps3
ENSMUSG00000033020	50.6522	-0.702495	0.201549	-3.48549	0.000491243	0.00502941	Polr2f
ENSMUSG00000069300	289.623	-0.70272	0.0920323	-7.63558	2.24798e-14	3.246e-12	Hist1h2bj
ENSMUSG00000017009	450.025	-0.703928	0.0770928	-9.13092	6.79188e-20	1.96144e-17	Sdc4
ENSMUSG00000028691	375.53	-0.704533	0.0808364	-8.71554	2.89383e-18	6.61088e-16	Prdx1
ENSMUSG00000022972	25.4554	-0.704598	0.264672	-2.66216	0.00776419	0.0430887	Cfap298
ENSMUSG00000042462	35.0157	-0.704712	0.224482	-3.13929	0.00169361	0.0134173	Dctpp1
ENSMUSG00000063954	318.173	-0.705095	0.0896799	-7.86236	3.76976e-15	5.76999e-13	Hist2h2aa2
ENSMUSG00000051065	47.0122	-0.705295	0.197027	-3.57968	0.000344016	0.00378269	Mb21d2
ENSMUSG00000101972	333.254	-0.706139	0.0855463	-8.25447	1.52572e-16	2.84789e-14	Hist1h3i
ENSMUSG00000030138	227.745	-0.706584	0.100254	-7.04794	1.81584e-12	1.91677e-10	Bms1
ENSMUSG00000067367	61.9809	-0.706726	0.170583	-4.14301	3.42774e-05	0.000582944	Lyar
ENSMUSG00000032327	97.6752	-0.708121	0.147167	-4.81168	1.49664e-06	4.01887e-05	Stra6
ENSMUSG00000071414	41.2418	-0.708193	0.21108	-3.35509	0.000793403	0.00739575	Gm6736
ENSMUSG00000036167	132.715	-0.708818	0.124717	-5.68343	1.32023e-08	6.37461e-07	Pphln1
ENSMUSG00000024805	87.1955	-0.709136	0.146667	-4.835	1.33144e-06	3.63262e-05	Pcgf5
ENSMUSG00000024742	59.2985	-0.709315	0.178776	-3.96761	7.2598e-05	0.00108303	Fen1
ENSMUSG00000020307	57.4965	-0.709502	0.176092	-4.02916	5.59768e-05	0.000877849	Cdc34
ENSMUSG00000038374	107.048	-0.709926	0.135275	-5.24804	1.53728e-07	5.38436e-06	Rbm8a
ENSMUSG00000069266	189.781	-0.710099	0.104572	-6.79052	1.1173e-11	1.04277e-09	Hist1h4b
ENSMUSG00000047044	67.7696	-0.711188	0.164544	-4.32216	1.54506e-05	0.000297843	D030056L22Rik
ENSMUSG00000026385	96.6074	-0.711257	0.147353	-4.8269	1.38675e-06	3.77009e-05	Dbi
ENSMUSG00000044813	46.0727	-0.711923	0.203678	-3.49534	0.000473463	0.00486364	Shb
ENSMUSG00000030641	35.8501	-0.712651	0.224668	-3.17202	0.00151381	0.0122724	Ddias
ENSMUSG00000015671	97.1943	-0.713079	0.144372	-4.93918	7.84521e-07	2.29596e-05	Psma2
ENSMUSG00000021635	76.9285	-0.714413	0.158683	-4.50214	6.72715e-06	0.000145844	Rad17
ENSMUSG00000089213	162.477	-0.714793	0.218022	-3.27854	0.00104344	0.00910545	Gm23388
ENSMUSG00000043061	39.0611	-0.714836	0.219138	-3.26204	0.00110614	0.00956526	Tmem18
ENSMUSG00000026447	105.333	-0.715343	0.13358	-5.35518	8.54714e-08	3.29528e-06	Pik3c2b
ENSMUSG00000021451	99.4847	-0.715628	0.140343	-5.09913	3.41226e-07	1.10653e-05	Sema4d
ENSMUSG00000022034	89.7763	-0.715701	0.145923	-4.90463	9.36016e-07	2.68793e-05	Esco2
ENSMUSG00000038807	27.8777	-0.716561	0.261321	-2.74207	0.00610537	0.03615	Rap1gap2
ENSMUSG00000024816	68.6492	-0.717878	0.164177	-4.37259	1.22781e-05	0.000243115	Frmd8
ENSMUSG00000040385	264.219	-0.718519	0.0917092	-7.83476	4.69751e-15	7.11883e-13	Ppp1ca
ENSMUSG00000074903	23.691	-0.718695	0.276701	-2.59737	0.00939407	0.0498388	Gm2058
ENSMUSG00000024309	34.9805	-0.720415	0.239165	-3.0122	0.00259358	0.0187251	Pfdn6
ENSMUSG00000028953	147.747	-0.720484	0.117074	-6.15409	7.55105e-10	4.7957e-08	Abcf2
ENSMUSG00000041438	127.436	-0.720585	0.124839	-5.77212	7.82786e-09	3.91546e-07	Utp4
ENSMUSG00000067879	42.4141	-0.721912	0.204692	-3.52682	0.000420583	0.00443962	Vxn
ENSMUSG00000040688	60.0009	-0.72319	0.177632	-4.07128	4.67547e-05	0.000760496	Tbl3
ENSMUSG00000028647	50.3485	-0.723854	0.204024	-3.54789	0.000388328	0.0041652	Mycbp
ENSMUSG00000032215	48.6862	-0.724997	0.197438	-3.67203	0.000240633	0.00283754	Rsl24d1
ENSMUSG00000073867	670.675	-0.725137	0.169415	-4.28024	1.86694e-05	0.000344185	AA474408
ENSMUSG00000067889	126.779	-0.726155	0.129729	-5.59746	2.17509e-08	9.99759e-07	Sptbn2
ENSMUSG00000024160	24.7897	-0.726703	0.275065	-2.64193	0.00824349	0.0450861	Spsb3
ENSMUSG00000033285	94.7527	-0.727222	0.153544	-4.73625	2.17707e-06	5.57228e-05	Wdr3
ENSMUSG00000022394	56.2097	-0.727553	0.178355	-4.07925	4.51822e-05	0.000738844	L3mbtl2
ENSMUSG00000028773	39.0169	-0.728094	0.220842	-3.2969	0.000977577	0.00865902	Fabp3
ENSMUSG00000091905	22.9967	-0.728351	0.278588	-2.61444	0.00893739	0.0478976	Gm6395
ENSMUSG00000091383	107.611	-0.728582	0.138071	-5.27689	1.31398e-07	4.67716e-06	Hist1h2al
ENSMUSG00000016554	169.329	-0.729651	0.110349	-6.61224	3.78552e-11	3.31092e-09	Eif3d
ENSMUSG00000041859	248.064	-0.729787	0.0990185	-7.37021	1.70361e-13	2.17295e-11	Mcm3
ENSMUSG00000050628	58.7488	-0.730592	0.180935	-4.03787	5.39377e-05	0.000853744	Ubald2
ENSMUSG00000001674	85.988	-0.731864	0.149182	-4.90584	9.30283e-07	2.67649e-05	Ddx18
ENSMUSG00000034330	78.7375	-0.731929	0.154987	-4.72253	2.32929e-06	5.93213e-05	Plcg2
ENSMUSG00000094248	220.449	-0.733063	0.103173	-7.10517	1.20177e-12	1.34264e-10	Hist1h2ao
ENSMUSG00000060678	262.664	-0.734126	0.092079	-7.97278	1.55144e-15	2.55336e-13	Hist1h4c
ENSMUSG00000038187	72.0315	-0.734254	0.160226	-4.5826	4.59226e-06	0.000104286	Btbd10
ENSMUSG00000040838	41.4842	-0.736055	0.212762	-3.45952	0.000541142	0.00544558	Gm11639
ENSMUSG00000028851	202.686	-0.73616	0.103196	-7.13359	9.7782e-13	1.10048e-10	Nudc
ENSMUSG00000037625	35.9764	-0.736175	0.2293	-3.21054	0.00132487	0.0110269	Cldn11
ENSMUSG00000029918	24.4034	-0.736376	0.275494	-2.67293	0.0075192	0.0421417	Mrps33
ENSMUSG00000039329	114.977	-0.736842	0.143713	-5.12717	2.94135e-07	9.61973e-06	Tex19.1
ENSMUSG00000000365	86.7681	-0.737202	0.14814	-4.9764	6.47783e-07	1.93274e-05	Rnf17
ENSMUSG00000036442	43.4187	-0.738126	0.206361	-3.57687	0.000347731	0.00381532	Thap11
ENSMUSG00000101355	344.355	-0.739233	0.0877304	-8.42618	3.57126e-17	7.19232e-15	Hist1h3h
ENSMUSG00000026496	388.29	-0.739322	0.0777924	-9.50378	2.02414e-21	7.04126e-19	Parp1
ENSMUSG00000030357	249.539	-0.739563	0.0958097	-7.71907	1.17178e-14	1.74128e-12	Fkbp4
ENSMUSG00000094777	223.998	-0.73999	0.102734	-7.20294	5.89268e-13	6.99174e-11	Hist1h2ap
ENSMUSG00000069310	322.267	-0.741137	0.0853665	-8.68183	3.89458e-18	8.6392e-16	Hist1h3c
ENSMUSG00000021149	187.187	-0.741354	0.106428	-6.96581	3.26518e-12	3.35415e-10	Gtpbp4
ENSMUSG00000048988	29.8071	-0.741401	0.247988	-2.98966	0.00279289	0.0198428	Elfn1
ENSMUSG00000021913	52.5856	-0.742731	0.189126	-3.92718	8.59468e-05	0.00123521	Ogdhl
ENSMUSG00000029463	28.4258	-0.742739	0.266129	-2.7909	0.00525618	0.0323877	Fam216a
ENSMUSG00000037376	67.9101	-0.743073	0.169482	-4.38436	1.16325e-05	0.000231229	Trmt6
ENSMUSG00000052565	165.945	-0.744224	0.11324	-6.57208	4.96177e-11	4.24273e-09	Hist1h1d
ENSMUSG00000037681	60.4234	-0.744352	0.174322	-4.26999	1.95485e-05	0.000356625	Esyt3
ENSMUSG00000034931	120.701	-0.746518	0.128516	-5.80877	6.29333e-09	3.25424e-07	Dhx8
ENSMUSG00000029366	48.9618	-0.74689	0.194774	-3.83465	0.000125743	0.00166346	Dck
ENSMUSG00000041431	131.504	-0.746976	0.129465	-5.7697	7.94124e-09	3.95924e-07	Ccnb1
ENSMUSG00000025857	57.5323	-0.749082	0.184605	-4.05775	4.95473e-05	0.000795773	Dnaaf5
ENSMUSG00000076437	57.3071	-0.750249	0.184828	-4.05917	4.92473e-05	0.000791786	Selenoh
ENSMUSG00000022191	272.109	-0.750412	0.092025	-8.15444	3.50795e-16	6.10144e-14	Drosha
ENSMUSG00000032026	39.2773	-0.751033	0.21281	-3.52913	0.000416931	0.00441324	Rexo2
ENSMUSG00000049482	38.6109	-0.751281	0.227595	-3.30096	0.00096356	0.00856461	Ctu2
ENSMUSG00000007379	44.5203	-0.751295	0.199903	-3.7583	0.000171069	0.00212877	Dennd2c
ENSMUSG00000040007	60.5058	-0.751496	0.175783	-4.27514	1.91014e-05	0.000349721	Bahd1
ENSMUSG00000031303	37.7194	-0.751525	0.216711	-3.46788	0.000524591	0.00532453	Map3k15
ENSMUSG00000027018	142.24	-0.751578	0.119134	-6.30865	2.81477e-10	2.00386e-08	Hat1
ENSMUSG00000026694	47.0704	-0.751748	0.195733	-3.84068	0.000122693	0.00162874	Eef1aknmt
ENSMUSG00000022559	41.5145	-0.751926	0.205819	-3.65335	0.000258846	0.00301355	Fbxl6
ENSMUSG00000069053	147.134	-0.752607	0.125418	-6.0008	1.96352e-09	1.15148e-07	Uba1y
ENSMUSG00000009596	106.545	-0.753404	0.13639	-5.52392	3.31526e-08	1.44568e-06	Taf7l
ENSMUSG00000025580	152.849	-0.753816	0.117983	-6.38917	1.66785e-10	1.25754e-08	Eif4a3
ENSMUSG00000028927	52.6317	-0.753896	0.188268	-4.00438	6.21807e-05	0.00095556	Padi2
ENSMUSG00000031762	67.2864	-0.754759	0.171593	-4.39855	1.08975e-05	0.000219181	Mt2
ENSMUSG00000081485	34.3832	-0.755464	0.227246	-3.32443	0.000886002	0.00801486	Gm12338
ENSMUSG00000006998	428.734	-0.755911	0.0769234	-9.82681	8.63106e-23	3.57046e-20	Psmd2
ENSMUSG00000007646	27.6975	-0.757031	0.259993	-2.91174	0.00359425	0.0241924	Rad51c
ENSMUSG00000096243	112.754	-0.757335	0.237328	-3.19109	0.00141737	0.0116074	Gm24265
ENSMUSG00000036306	32.7739	-0.757656	0.238699	-3.17411	0.00150299	0.0121976	Lzts1
ENSMUSG00000038845	101.267	-0.757761	0.137394	-5.51525	3.48288e-08	1.51446e-06	Phb
ENSMUSG00000069309	139.079	-0.75834	0.121709	-6.23075	4.64219e-10	3.11638e-08	Hist1h2an
ENSMUSG00000042660	23.1485	-0.759157	0.280946	-2.70215	0.00688933	0.0394199	Wdr55
ENSMUSG00000002379	42.4123	-0.759335	0.205503	-3.695	0.000219887	0.00263349	Ndufa11
ENSMUSG00000027395	99.3613	-0.760576	0.140601	-5.40945	6.32183e-08	2.52642e-06	Polr1b
ENSMUSG00000013415	187.931	-0.760826	0.106181	-7.16535	7.75875e-13	8.92898e-11	Igf2bp1
ENSMUSG00000096508	64.7491	-0.76101	0.194769	-3.90725	9.33533e-05	0.00131693	Gm7903
ENSMUSG00000040699	35.4277	-0.76112	0.226415	-3.36161	0.000774883	0.00725848	Limd2
ENSMUSG00000086324	20672	-0.761291	0.130211	-5.84659	5.01741e-09	2.66654e-07	Gm15564
ENSMUSG00000069305	272.275	-0.761746	0.0908186	-8.38756	4.96338e-17	9.61638e-15	Hist1h4n
ENSMUSG00000022774	73.7884	-0.761917	0.165599	-4.60099	4.2049e-06	9.64921e-05	Ncbp2
ENSMUSG00000071141	38.9031	-0.763945	0.219569	-3.4793	0.000502728	0.00512984	Rpl36a-ps3
ENSMUSG00000030647	66.9629	-0.764653	0.165367	-4.62396	3.76476e-06	8.78406e-05	Ndufc2
ENSMUSG00000025076	48.1379	-0.764718	0.195491	-3.91179	9.16139e-05	0.00129958	Casp7
ENSMUSG00000061360	51.0826	-0.764748	0.186789	-4.09417	4.23675e-05	0.000703607	Phf5a
ENSMUSG00000009941	73.8965	-0.765132	0.159925	-4.78431	1.71577e-06	4.52006e-05	Nxf2
ENSMUSG00000021178	143.379	-0.768766	0.116797	-6.58209	4.63876e-11	3.98881e-09	Psmc1
ENSMUSG00000027547	165.689	-0.769072	0.109285	-7.03734	1.95948e-12	2.05423e-10	Sall4
ENSMUSG00000034173	82.5958	-0.769483	0.153404	-5.01606	5.27427e-07	1.60175e-05	Zbed5
ENSMUSG00000051316	80.2046	-0.769524	0.155868	-4.93703	7.93215e-07	2.31256e-05	Taf7
ENSMUSG00000031818	207.031	-0.770321	0.10415	-7.39624	1.40096e-13	1.80195e-11	Cox4i1
ENSMUSG00000023089	22.2832	-0.771448	0.285687	-2.70032	0.00692728	0.0395926	Ndufa5
ENSMUSG00000060098	108.551	-0.772175	0.13362	-5.7789	7.51894e-09	3.77328e-07	Prmt7
ENSMUSG00000090544	38.8419	-0.773241	0.216221	-3.57617	0.000348671	0.0038229	Gm6576
ENSMUSG00000037572	152.976	-0.77347	0.118411	-6.53206	6.48726e-11	5.39641e-09	Wdhd1
ENSMUSG00000065232	35.6067	-0.775404	0.254978	-3.04106	0.00235747	0.0173228	Gm22973
ENSMUSG00000018286	142.545	-0.775861	0.126687	-6.12422	9.11293e-10	5.74002e-08	Psmb6
ENSMUSG00000054717	237.084	-0.778067	0.100859	-7.71442	1.21532e-14	1.78863e-12	Hmgb2
ENSMUSG00000053173	29.2117	-0.778507	0.25162	-3.09398	0.0019749	0.0151366	Rpl18-ps2
ENSMUSG00000094004	65.5005	-0.778625	0.192476	-4.04531	5.22538e-05	0.000829559	Gm5128
ENSMUSG00000024007	45.5255	-0.77896	0.198951	-3.91533	9.02806e-05	0.00128662	Ppil1
ENSMUSG00000069265	262.157	-0.780057	0.0985874	-7.91235	2.52584e-15	3.98562e-13	Hist1h3a
ENSMUSG00000024382	78.6148	-0.780156	0.15407	-5.06365	4.113e-07	1.29801e-05	Ercc3
ENSMUSG00000060216	67.3146	-0.780167	0.171887	-4.53884	5.65639e-06	0.000126205	Arrb2
ENSMUSG00000032058	123.443	-0.780274	0.124947	-6.24482	4.24295e-10	2.9033e-08	Ppp2r1b
ENSMUSG00000095159	54.0473	-0.780841	0.183435	-4.25676	2.07409e-05	0.000375693	Tubb4b-ps1
ENSMUSG00000100922	38.6935	-0.781075	0.216844	-3.60202	0.000315753	0.00352253	Gm8520
ENSMUSG00000082762	45.3657	-0.782112	0.200893	-3.89318	9.8938e-05	0.00137668	Gm12366
ENSMUSG00000039509	187.288	-0.783845	0.111762	-7.01349	2.32438e-12	2.4202e-10	Nup133
ENSMUSG00000060445	69.8892	-0.784737	0.166372	-4.71675	2.39641e-06	6.06271e-05	Sycp2
ENSMUSG00000069622	54.3622	-0.784856	0.183214	-4.28382	1.83712e-05	0.000340603	Gm10273
ENSMUSG00000033658	101.164	-0.787345	0.142785	-5.51419	3.5038e-08	1.51924e-06	Ddx19b
ENSMUSG00000019948	23.5587	-0.787368	0.279857	-2.81346	0.00490111	0.0308202	Actr6
ENSMUSG00000031584	200.862	-0.788181	0.108338	-7.27519	3.45929e-13	4.13656e-11	Gsr
ENSMUSG00000022956	65.2064	-0.788274	0.16847	-4.67901	2.88264e-06	7.04819e-05	Atp5o
ENSMUSG00000026479	21.5798	-0.788374	0.288203	-2.73548	0.00622889	0.036669	Lamc2
ENSMUSG00000010342	83.6948	-0.789489	0.150212	-5.25582	1.47368e-07	5.18532e-06	Tex14
ENSMUSG00000039640	47.0392	-0.789772	0.200306	-3.94282	8.0529e-05	0.00118176	Mrpl12
ENSMUSG00000022814	72.3969	-0.791716	0.159766	-4.95547	7.21573e-07	2.14454e-05	Umps
ENSMUSG00000046711	103.39	-0.792452	0.136465	-5.80699	6.36049e-09	3.2779e-07	Hmga1
ENSMUSG00000029145	34.0602	-0.793024	0.231562	-3.42467	0.000615552	0.00603802	Eif2b4
ENSMUSG00000000325	60.1729	-0.793068	0.180481	-4.39421	1.11179e-05	0.000222154	Arvcf
ENSMUSG00000048285	119.197	-0.794597	0.127257	-6.24405	4.26382e-10	2.9033e-08	Frmd6
ENSMUSG00000020089	80.486	-0.795059	0.153803	-5.16933	2.34933e-07	7.85127e-06	Ppa1
ENSMUSG00000006589	20.5352	-0.79529	0.290892	-2.73397	0.00625764	0.0367948	Aprt
ENSMUSG00000026655	29.981	-0.795759	0.252643	-3.14974	0.00163415	0.0130069	Fam107b
ENSMUSG00000071662	44.2695	-0.796217	0.206912	-3.8481	0.000119036	0.00159402	Polr2g
ENSMUSG00000013701	94.42	-0.79661	0.144869	-5.49884	3.82301e-08	1.63907e-06	Timm23
ENSMUSG00000028587	37.1162	-0.79776	0.223462	-3.57	0.000356975	0.00389493	Orc1
ENSMUSG00000000303	52.5344	-0.79838	0.208911	-3.82163	0.000132572	0.00173728	Cdh1
ENSMUSG00000021963	124.646	-0.800055	0.124862	-6.40751	1.47919e-10	1.12082e-08	Sap18
ENSMUSG00000025204	38.8072	-0.800806	0.217587	-3.68039	0.000232874	0.00276737	Ndufb8
ENSMUSG00000023020	21.2991	-0.802228	0.29878	-2.68502	0.00725262	0.0410974	Cox14
ENSMUSG00000050357	26.4366	-0.803207	0.262112	-3.06436	0.00218133	0.016388	Carmil2
ENSMUSG00000046865	138.784	-0.803842	0.127466	-6.30634	2.85714e-10	2.0246e-08	Fbl
ENSMUSG00000092702	81.3383	-0.804827	0.165583	-4.86057	1.17046e-06	3.27514e-05	Gm24514
ENSMUSG00000016262	36.305	-0.80571	0.228722	-3.52266	0.000427236	0.00449722	Sertad4
ENSMUSG00000109610	58.0802	-0.80626	0.178035	-4.52867	5.93562e-06	0.0001311	Gm7432
ENSMUSG00000022177	42.9155	-0.807819	0.204292	-3.95424	7.67769e-05	0.00113322	Haus4
ENSMUSG00000024217	77.5212	-0.808785	0.163401	-4.9497	7.43288e-07	2.19206e-05	Snrpc
ENSMUSG00000026377	42.2796	-0.809649	0.207798	-3.89632	9.76652e-05	0.00136144	Nifk
ENSMUSG00000060985	61.5346	-0.811451	0.174271	-4.65627	3.21994e-06	7.76131e-05	Tdrd5
ENSMUSG00000038644	127.075	-0.812653	0.13287	-6.11613	9.58744e-10	5.9896e-08	Pold1
ENSMUSG00000036304	35.8645	-0.812871	0.22924	-3.54595	0.000391203	0.00418431	Zdhhc23
ENSMUSG00000004849	53.1211	-0.816522	0.189404	-4.311	1.62519e-05	0.000310939	Ap1s1
ENSMUSG00000069306	261.753	-0.816538	0.0935971	-8.72397	2.68623e-18	6.22961e-16	Hist1h4m
ENSMUSG00000025613	271.738	-0.816944	0.0904958	-9.02743	1.75751e-19	4.63802e-17	Cct8
ENSMUSG00000036098	23.7444	-0.818752	0.275407	-2.97288	0.0029502	0.0207327	Myrf
ENSMUSG00000049881	20.4511	-0.818837	0.294165	-2.7836	0.00537596	0.0328743	2810025M15Rik
ENSMUSG00000051257	23.2391	-0.818903	0.279925	-2.92543	0.00343978	0.0233582	Trap1a
ENSMUSG00000032135	333.514	-0.819349	0.0856125	-9.57044	1.06452e-21	3.87942e-19	Mcam
ENSMUSG00000002660	31.4637	-0.819517	0.239048	-3.42825	0.000607488	0.00597956	Clpp
ENSMUSG00000043024	22.5451	-0.819848	0.288761	-2.8392	0.00452275	0.0290009	Gm16433
ENSMUSG00000038155	59.8789	-0.824528	0.183538	-4.49241	7.04219e-06	0.00015119	Gstp2
ENSMUSG00000030878	37.446	-0.824633	0.222299	-3.70956	0.000207619	0.00250815	Cdr2
ENSMUSG00000090553	64.2865	-0.825414	0.173133	-4.76753	1.86502e-06	4.86302e-05	Snrpe
ENSMUSG00000059316	60.0776	-0.827204	0.175393	-4.7163	2.40174e-06	6.06618e-05	Slc27a4
ENSMUSG00000014226	103.324	-0.82771	0.143623	-5.76307	8.25963e-09	4.10461e-07	Cacybp
ENSMUSG00000021569	48.5659	-0.82837	0.196895	-4.20718	2.5858e-05	0.000453601	Trip13
ENSMUSG00000005251	28.4601	-0.828741	0.255932	-3.23813	0.00120316	0.0102423	Ripk4
ENSMUSG00000091955	53.5668	-0.82924	0.190605	-4.35057	1.35786e-05	0.000265432	Gm9844
ENSMUSG00000021290	47.6586	-0.829335	0.202668	-4.09209	4.27501e-05	0.00070892	Atp5mpl
ENSMUSG00000050192	98.772	-0.829639	0.155185	-5.34612	8.98598e-08	3.42991e-06	Eif5a2
ENSMUSG00000073460	44.6609	-0.830128	0.200784	-4.13442	3.55846e-05	0.000603366	Pnldc1
ENSMUSG00000051224	17.7542	-0.830666	0.314149	-2.64418	0.00818892	0.0448603	Tceanc
ENSMUSG00000032397	66.9864	-0.830786	0.170517	-4.87216	1.10382e-06	3.11718e-05	Tipin
ENSMUSG00000039617	48.5434	-0.831008	0.192588	-4.31496	1.59634e-05	0.000306186	Gm7488
ENSMUSG00000022054	57.3689	-0.831057	0.184977	-4.49276	7.03049e-06	0.00015119	Nefm
ENSMUSG00000069855	31.3588	-0.831438	0.251865	-3.30113	0.000962976	0.00856461	Slc47a2
ENSMUSG00000030652	37.5586	-0.831462	0.223953	-3.71266	0.000205094	0.00248745	Coq7
ENSMUSG00000005779	138.536	-0.833561	0.123927	-6.7262	1.74155e-11	1.60579e-09	Psmb4
ENSMUSG00000063804	32.2172	-0.833566	0.237105	-3.51561	0.000438749	0.00458009	Lin28b
ENSMUSG00000066487	64.6085	-0.835292	0.172756	-4.83511	1.33075e-06	3.63262e-05	Gm5786
ENSMUSG00000032890	26.8257	-0.837226	0.258307	-3.2412	0.00119027	0.0101596	Rims3
ENSMUSG00000006941	61.3964	-0.837824	0.176109	-4.7574	1.961e-06	5.0873e-05	Eif1b
ENSMUSG00000035964	39.862	-0.840708	0.216437	-3.88431	0.00010262	0.00141761	Tmem59l
ENSMUSG00000078249	75.984	-0.841086	0.158269	-5.31428	1.07078e-07	3.94925e-06	Hmga1b
ENSMUSG00000057836	19.1609	-0.842163	0.32048	-2.62782	0.00859342	0.0464683	Xlr3a
ENSMUSG00000028109	35.0845	-0.844084	0.241916	-3.48916	0.00048454	0.00497075	Hormad1
ENSMUSG00000103653	17.9721	-0.846483	0.317246	-2.66822	0.00762543	0.042557	Gstp-ps
ENSMUSG00000072931	20.816	-0.847395	0.298246	-2.84127	0.00449347	0.0288858	Gm15080
ENSMUSG00000082087	22.9034	-0.848729	0.278602	-3.04638	0.00231614	0.0170847	Gm12138
ENSMUSG00000040521	24.0025	-0.851017	0.279683	-3.04279	0.00234395	0.0172566	Tsfm
ENSMUSG00000003779	133.678	-0.851654	0.124098	-6.86275	6.75476e-12	6.62746e-10	Kif20a
ENSMUSG00000067547	34.7046	-0.85252	0.232461	-3.66736	0.000245066	0.00288094	Gm7666
ENSMUSG00000048574	19.5174	-0.852548	0.313652	-2.71813	0.00656512	0.0380916	Ccnb1-ps
ENSMUSG00000021124	38.3009	-0.855294	0.217367	-3.93479	8.32699e-05	0.00120923	Vti1b
ENSMUSG00000031931	29.3848	-0.855564	0.249186	-3.43343	0.00059599	0.00590054	Ankrd49
ENSMUSG00000075609	26.8673	-0.856426	0.271075	-3.15937	0.00158113	0.0126905	Gm7935
ENSMUSG00000050856	38.0483	-0.858818	0.218311	-3.93393	8.35685e-05	0.00121115	Atp5k
ENSMUSG00000067455	232.724	-0.864636	0.0972569	-8.89023	6.09824e-19	1.53016e-16	Hist1h4j
ENSMUSG00000008496	22.1528	-0.86624	0.287055	-3.01768	0.00254716	0.0184771	Pou2f2
ENSMUSG00000026869	80.1559	-0.86673	0.154299	-5.61719	1.94086e-08	9.05697e-07	Psmd5
ENSMUSG00000075511	72.069	-0.870296	0.164191	-5.30052	1.15472e-07	4.18817e-06	1700001L05Rik
ENSMUSG00000068522	286.193	-0.871965	0.0889906	-9.79839	1.14397e-22	4.6078e-20	Aard
ENSMUSG00000086598	35.5641	-0.872621	0.232181	-3.75836	0.000171028	0.00212877	Btbd18
ENSMUSG00000018849	71.918	-0.872721	0.165686	-5.26733	1.38422e-07	4.91576e-06	Wwc1
ENSMUSG00000065922	197.84	-0.873416	0.178641	-4.88922	1.01239e-06	2.88559e-05	n-R5-8s1
ENSMUSG00000094378	17.1438	-0.874046	0.320155	-2.73007	0.00633201	0.0370906	Gm15097
ENSMUSG00000081792	17.7981	-0.877357	0.316701	-2.7703	0.00560048	0.0338283	Anp32b-ps1
ENSMUSG00000009628	411.204	-0.878796	0.0845139	-10.3982	2.52541e-25	1.28846e-22	Tex15
ENSMUSG00000092805	72.6256	-0.879239	0.186929	-4.70361	2.55605e-06	6.38219e-05	Gm26461
ENSMUSG00000028977	52.5994	-0.880002	0.187251	-4.69958	2.60691e-06	6.467e-05	Casz1
ENSMUSG00000011884	59.0865	-0.880757	0.178123	-4.94465	7.62819e-07	2.23719e-05	Gltp
ENSMUSG00000039395	16.3274	-0.881098	0.331337	-2.65922	0.00783222	0.0434191	Mreg
ENSMUSG00000025081	109.795	-0.881994	0.136672	-6.45339	1.09378e-10	8.62961e-09	Tdrd1
ENSMUSG00000069308	135.106	-0.88449	0.120408	-7.34576	2.04586e-13	2.54584e-11	Hist1h2bp
ENSMUSG00000029560	50.8485	-0.887155	0.188179	-4.71442	2.42399e-06	6.11229e-05	Snx8
ENSMUSG00000027323	61.254	-0.887157	0.176066	-5.03876	4.68549e-07	1.44298e-05	Rad51
ENSMUSG00000041817	68.9812	-0.88851	0.165698	-5.36221	8.22106e-08	3.18561e-06	Fam169a
ENSMUSG00000032261	73.2538	-0.888978	0.162374	-5.47487	4.37845e-08	1.83607e-06	Sh3bgrl2
ENSMUSG00000034192	28.168	-0.89126	0.257358	-3.46312	0.000533956	0.00538743	Lsm3
ENSMUSG00000042724	24.1656	-0.893709	0.275126	-3.24836	0.00116071	0.00995445	Map3k9
ENSMUSG00000067360	50.7906	-0.894246	0.203343	-4.39772	1.09392e-05	0.000219732	Pramel3
ENSMUSG00000112808	44.9544	-0.895176	0.207105	-4.32233	1.54392e-05	0.000297843	Gm4739
ENSMUSG00000004667	68.1332	-0.897904	0.168849	-5.31779	1.05036e-07	3.89269e-06	Polr2e
ENSMUSG00000025872	81.1281	-0.898568	0.154766	-5.80599	6.39886e-09	3.28661e-07	Thoc3
ENSMUSG00000005672	64.1475	-0.898943	0.181787	-4.94503	7.61331e-07	2.23719e-05	Kit
ENSMUSG00000112714	22.1561	-0.899006	0.292317	-3.07545	0.00210184	0.0159049	Gm4798
ENSMUSG00000002870	249.299	-0.899221	0.0981492	-9.16178	5.10465e-20	1.50253e-17	Mcm2
ENSMUSG00000031848	63.9175	-0.899624	0.178466	-5.04087	4.63419e-07	1.43585e-05	Lsm4
ENSMUSG00000004032	51.0208	-0.900953	0.194319	-4.63647	3.54404e-06	8.3454e-05	Gstm5
ENSMUSG00000025795	76.4391	-0.902123	0.160333	-5.62655	1.83852e-08	8.60564e-07	Rassf3
ENSMUSG00000031783	45.7988	-0.904122	0.209151	-4.32281	1.54054e-05	0.000297721	Polr2c
ENSMUSG00000031352	59.9052	-0.906038	0.178826	-5.0666	4.04988e-07	1.28073e-05	Hccs
ENSMUSG00000037601	25.7004	-0.906194	0.280804	-3.22714	0.00125033	0.0105557	Nme1
ENSMUSG00000034239	67.0415	-0.907173	0.16554	-5.48007	4.25166e-08	1.7878e-06	Gm884
ENSMUSG00000069188	14.3815	-0.908923	0.349067	-2.60386	0.00921802	0.0491435	Gm13192
ENSMUSG00000002076	19.0841	-0.91096	0.309021	-2.9479	0.00319945	0.0220292	Hsf2bp
ENSMUSG00000052302	19.5259	-0.911282	0.306759	-2.97068	0.00297145	0.0208342	Tbc1d30
ENSMUSG00000083364	17.5591	-0.912268	0.332077	-2.74715	0.00601148	0.0357466	Llph-ps2
ENSMUSG00000020495	57.2689	-0.91369	0.182108	-5.0173	5.24023e-07	1.59534e-05	Smg8
ENSMUSG00000018470	21.4438	-0.914208	0.294644	-3.10275	0.0019173	0.0147989	Kcnab3
ENSMUSG00000051592	17.3016	-0.915605	0.329048	-2.78258	0.0053928	0.0329116	Ccnb3
ENSMUSG00000022385	47.4304	-0.917553	0.19749	-4.64606	3.38328e-06	8.07869e-05	Gtse1
ENSMUSG00000028998	28.1355	-0.918442	0.251544	-3.65121	0.000261005	0.00303337	Tomm7
ENSMUSG00000031023	15.7567	-0.920593	0.336474	-2.736	0.00621904	0.0366533	Akip1
ENSMUSG00000003644	48.1924	-0.92218	0.196482	-4.69347	2.68612e-06	6.63125e-05	Rps6ka1
ENSMUSG00000003824	40.6091	-0.923093	0.213514	-4.32334	1.53686e-05	0.000297386	Syce2
ENSMUSG00000008129	17.3878	-0.924438	0.319367	-2.89459	0.00379651	0.025265	4930432K21Rik
ENSMUSG00000021758	215.067	-0.924663	0.098677	-9.3706	7.21201e-21	2.34866e-18	Ddx4
ENSMUSG00000078348	32.9564	-0.925746	0.236993	-3.90622	9.37501e-05	0.00132009	Sf3b5
ENSMUSG00000101892	21.597	-0.928991	0.287615	-3.22998	0.00123797	0.0104745	9130401M01Rik
ENSMUSG00000024683	23.2006	-0.929052	0.280041	-3.31755	0.0009081	0.0081761	Mrpl16
ENSMUSG00000040013	111.409	-0.929255	0.135885	-6.83856	7.99951e-12	7.71887e-10	Fkbp6
ENSMUSG00000018446	74.955	-0.931659	0.16244	-5.7354	9.72828e-09	4.80326e-07	C1qbp
ENSMUSG00000066878	109.292	-0.93166	0.134408	-6.9316	4.16118e-12	4.24607e-10	Gm10184
ENSMUSG00000050799	79.9332	-0.932245	0.156117	-5.97147	2.35128e-09	1.35807e-07	Hist1h2ba
ENSMUSG00000039195	22.2202	-0.932741	0.286653	-3.25391	0.0011383	0.00978262	1110008P14Rik
ENSMUSG00000031917	32.5023	-0.936463	0.244089	-3.83656	0.000124768	0.00165342	Nip7
ENSMUSG00000062773	41.188	-0.939679	0.218987	-4.29103	1.77843e-05	0.000332771	Tex101
ENSMUSG00000070291	27.0854	-0.940925	0.257322	-3.6566	0.000255583	0.00298622	Ddx43
ENSMUSG00000080969	15.7938	-0.941281	0.3395	-2.77255	0.00556194	0.0336353	Gm12372
ENSMUSG00000061104	55.5654	-0.941389	0.184559	-5.10075	3.38316e-07	1.09942e-05	Sap18b
ENSMUSG00000069083	82.4169	-0.942722	0.154106	-6.11738	9.51292e-10	5.96741e-08	Gm10259
ENSMUSG00000031669	14.6055	-0.942988	0.355149	-2.65519	0.00792639	0.0438458	Gins3
ENSMUSG00000034591	21.4943	-0.943158	0.310087	-3.0416	0.00235327	0.0173002	Slc41a2
ENSMUSG00000030946	19.9531	-0.943398	0.307165	-3.07131	0.00213121	0.016085	Lhpp
ENSMUSG00000022978	25.7465	-0.94411	0.263018	-3.58953	0.000331275	0.00366895	Mis18a
ENSMUSG00000094655	149.929	-0.946186	0.134151	-7.05316	1.74897e-12	1.859e-10	Gm25360
ENSMUSG00000021379	39.2949	-0.946433	0.219717	-4.3075	1.65109e-05	0.000313811	Id4
ENSMUSG00000049493	19.4195	-0.947085	0.306054	-3.0945	0.00197145	0.0151253	Pls1
ENSMUSG00000034645	41.1085	-0.950062	0.214932	-4.4203	9.85638e-06	0.000201957	Zyg11a
ENSMUSG00000025090	18.8813	-0.950851	0.311135	-3.05607	0.00224257	0.0167112	Ccdc172
ENSMUSG00000005267	15.6879	-0.953473	0.342632	-2.78279	0.0053893	0.0329033	Zfp287
ENSMUSG00000030342	81.7235	-0.95457	0.160086	-5.96286	2.47855e-09	1.41555e-07	Cd9
ENSMUSG00000025876	17.6033	-0.954634	0.318133	-3.00074	0.00269324	0.01929	Unc5a
ENSMUSG00000081603	17.4915	-0.955853	0.321607	-2.97211	0.0029576	0.0207538	Gm14681
ENSMUSG00000014243	19.5454	-0.956508	0.303038	-3.1564	0.00159731	0.0127868	Zswim7
ENSMUSG00000068323	26.8783	-0.956717	0.270289	-3.53961	0.000400724	0.00426232	Slc4a5
ENSMUSG00000040771	21.1486	-0.958294	0.296229	-3.23498	0.00121651	0.0103272	Oard1
ENSMUSG00000032549	16.9405	-0.961735	0.339074	-2.83636	0.00456314	0.0291622	Rab6b
ENSMUSG00000033170	42.9995	-0.962265	0.208561	-4.61382	3.95326e-06	9.16796e-05	Card10
ENSMUSG00000059625	33.6968	-0.963776	0.244927	-3.93495	8.32132e-05	0.00120923	Sohlh1
ENSMUSG00000033644	196.606	-0.964221	0.103247	-9.33898	9.72704e-21	3.03841e-18	Piwil2
ENSMUSG00000042035	176.649	-0.965391	0.111805	-8.63458	5.89421e-18	1.28881e-15	Igsf3
ENSMUSG00000028884	91.275	-0.972563	0.152791	-6.36533	1.94867e-10	1.44788e-08	Rpa2
ENSMUSG00000070476	30.7255	-0.973097	0.245048	-3.97105	7.15569e-05	0.00107167	Fam217b
ENSMUSG00000078546	16.2779	-0.973633	0.331193	-2.93977	0.00328453	0.0225036	Zfp995
ENSMUSG00000079395	19.3156	-0.980508	0.322755	-3.03794	0.00238204	0.0174782	Gm15114
ENSMUSG00000047013	53.2647	-0.981199	0.190096	-5.16159	2.44858e-07	8.11212e-06	Fbxo41
ENSMUSG00000030041	18.8626	-0.981964	0.316508	-3.10249	0.001919	0.0148045	M1ap
ENSMUSG00000029134	16.4541	-0.982767	0.332815	-2.95289	0.00314811	0.0217623	Plb1
ENSMUSG00000024986	25.6786	-0.983682	0.275163	-3.5749	0.000350356	0.00383588	Hhex
ENSMUSG00000039936	86.0456	-0.983761	0.158251	-6.21647	5.08464e-10	3.34015e-08	Pik3cd
ENSMUSG00000021175	77.5594	-0.985078	0.158275	-6.22383	4.85178e-10	3.22876e-08	Cdca7l
ENSMUSG00000046942	13.7253	-0.98587	0.363857	-2.7095	0.00673856	0.0388915	Mageb16
ENSMUSG00000034773	33.6844	-0.986371	0.233587	-4.22271	2.41382e-05	0.000429105	BC030867
ENSMUSG00000018698	19.1344	-0.987199	0.306762	-3.21812	0.00129033	0.0107981	Lhx1
ENSMUSG00000047721	28.9028	-0.990129	0.254179	-3.8954	9.80359e-05	0.00136537	Bola2
ENSMUSG00000041670	17.7333	-0.991848	0.326686	-3.03609	0.00239668	0.0175603	Rims1
ENSMUSG00000079432	57.4147	-0.994	0.190083	-5.22929	1.70162e-07	5.90588e-06	Gm15023
ENSMUSG00000053398	152.203	-1.00275	0.117698	-8.51966	1.60025e-17	3.30992e-15	Phgdh
ENSMUSG00000043621	15.1826	-1.00477	0.35804	-2.8063	0.00501141	0.03137	Ubxn10
ENSMUSG00000022652	80.3854	-1.00486	0.160771	-6.25029	4.09698e-10	2.8247e-08	Morc1
ENSMUSG00000044751	12.6628	-1.0109	0.377874	-2.67524	0.00746769	0.0419232	Gm12231
ENSMUSG00000072923	13.4001	-1.01471	0.371364	-2.7324	0.00628753	0.0368865	Gm10439
ENSMUSG00000027694	37.0167	-1.01526	0.225655	-4.49916	6.82233e-06	0.000147698	Gm8325
ENSMUSG00000020485	45.3781	-1.01749	0.209592	-4.8546	1.20633e-06	3.3571e-05	Supt4a
ENSMUSG00000030031	20.1736	-1.01901	0.306051	-3.32955	0.000869853	0.00791556	Kbtbd8
ENSMUSG00000051639	38.6587	-1.0208	0.226382	-4.50918	6.50788e-06	0.000141894	Gm5812
ENSMUSG00000028334	50.496	-1.0229	0.193042	-5.29885	1.16537e-07	4.21681e-06	Nans
ENSMUSG00000039016	38.6297	-1.02368	0.220803	-4.63615	3.54963e-06	8.34573e-05	Timm8b
ENSMUSG00000036928	114.712	-1.02372	0.135962	-7.52948	5.09435e-14	6.90037e-12	Stag3
ENSMUSG00000025403	87.017	-1.02493	0.153038	-6.69722	2.12427e-11	1.92391e-09	Shmt2
ENSMUSG00000040061	13.5273	-1.02573	0.380194	-2.69791	0.00697764	0.0398358	Plcb2
ENSMUSG00000043753	29.5859	-1.02666	0.249497	-4.11492	3.87307e-05	0.000649301	Dmrta1
ENSMUSG00000021182	149.993	-1.03184	0.121765	-8.47405	2.37005e-17	4.8368e-15	Ccdc88c
ENSMUSG00000020419	14.22	-1.03551	0.36189	-2.86139	0.00421785	0.0275259	Hormad2
ENSMUSG00000036850	17.3132	-1.03559	0.338004	-3.06383	0.00218523	0.0164037	Mrpl41
ENSMUSG00000094530	16.7576	-1.04151	0.328972	-3.16595	0.0015458	0.0124722	Gm21399
ENSMUSG00000054994	59.6541	-1.04172	0.188289	-5.53252	3.1566e-08	1.38043e-06	AV320801
ENSMUSG00000047220	16.89	-1.04282	0.3245	-3.21361	0.00131079	0.0109276	Ccdc36
ENSMUSG00000045822	20.565	-1.04378	0.32393	-3.22223	0.00127196	0.0106736	Zswim3
ENSMUSG00000068165	26.5195	-1.04541	0.275662	-3.79235	0.000149227	0.00191136	Gm10233
ENSMUSG00000020163	36.8542	-1.04795	0.230264	-4.5511	5.33649e-06	0.000119766	Uqcr11
ENSMUSG00000094885	26.4065	-1.05329	0.269772	-3.90438	9.44674e-05	0.0013268	Ott
ENSMUSG00000047669	22.8796	-1.0623	0.285844	-3.71637	0.000202109	0.00245514	Msl3l2
ENSMUSG00000064194	21.3241	-1.06241	0.294027	-3.6133	0.000302326	0.00340752	Zfp936
ENSMUSG00000055385	13.322	-1.06273	0.371414	-2.86131	0.00421899	0.0275259	Rnf212
ENSMUSG00000061878	26.4411	-1.06337	0.26848	-3.96072	7.4725e-05	0.00110911	Sphk1
ENSMUSG00000002228	12.9517	-1.06357	0.373223	-2.8497	0.00437609	0.028226	Ppm1j
ENSMUSG00000041849	21.289	-1.06368	0.295701	-3.59713	0.000321749	0.00357379	Card6
ENSMUSG00000058006	1243.89	-1.06798	0.0560155	-19.0658	4.85546e-81	1.85794e-77	Mdn1
ENSMUSG00000096361	11.1393	-1.07005	0.411474	-2.60052	0.00930831	0.0494698	Gm5814
ENSMUSG00000025480	21.79	-1.07212	0.30119	-3.55963	0.000371382	0.00400591	Syce1
ENSMUSG00000083558	153.876	-1.07279	0.396769	-2.70381	0.00685504	0.0393118	Gm12896
ENSMUSG00000070348	50.6237	-1.07453	0.193973	-5.5396	3.03163e-08	1.3411e-06	Ccnd1
ENSMUSG00000079259	269.12	-1.07771	0.0939072	-11.4763	1.73497e-30	1.26455e-27	Trim71
ENSMUSG00000039337	38.3117	-1.07859	0.239938	-4.49527	6.94824e-06	0.000149876	Tex19.2
ENSMUSG00000117856	11.9921	-1.07938	0.387564	-2.78504	0.00535212	0.0327893	Gm6937
ENSMUSG00000024266	18.5475	-1.08025	0.321713	-3.35782	0.000785609	0.00734547	Adad2
ENSMUSG00000044595	15.2457	-1.08146	0.370291	-2.92058	0.00349384	0.0236728	Dnd1
ENSMUSG00000037995	26.1518	-1.08157	0.283597	-3.81375	0.000136877	0.00177847	Igsf9
ENSMUSG00000109561	49.3005	-1.087	0.202532	-5.36705	8.00352e-08	3.12505e-06	Ankrd31
ENSMUSG00000024537	31.1794	-1.08877	0.253121	-4.30137	1.69747e-05	0.000320731	Psmg2
ENSMUSG00000100309	52.1385	-1.08901	0.191268	-5.69363	1.24367e-08	6.02395e-07	Gm6644
ENSMUSG00000110344	16.8725	-1.08923	0.326841	-3.3326	0.000860374	0.00785264	Gm45716
ENSMUSG00000055403	20.117	-1.08932	0.300078	-3.6301	0.000283306	0.00324572	4933427D06Rik
ENSMUSG00000022061	21.8289	-1.09011	0.288149	-3.78314	0.000154862	0.00196218	Nkx3-1
ENSMUSG00000100816	11.5643	-1.09394	0.412761	-2.65029	0.00804229	0.0443107	Gm28321
ENSMUSG00000052921	23.8663	-1.09548	0.278102	-3.93913	8.17779e-05	0.00119209	Arhgef15
ENSMUSG00000010592	414.272	-1.09677	0.079983	-13.7126	8.53457e-43	1.45145e-39	Dazl
ENSMUSG00000095621	26.5849	-1.09772	0.270033	-4.06512	4.80082e-05	0.000776758	Gm15085
ENSMUSG00000031397	35.0763	-1.09778	0.231751	-4.7369	2.17017e-06	5.56768e-05	Tktl1
ENSMUSG00000028434	77.8167	-1.09855	0.161036	-6.82179	8.99136e-12	8.54793e-10	Epb41l4b
ENSMUSG00000024866	15.0377	-1.10338	0.357098	-3.08986	0.00200253	0.0153101	Acy3
ENSMUSG00000036594	10.7591	-1.10357	0.414188	-2.66443	0.00771197	0.0429234	H2-Aa
ENSMUSG00000027794	32.6403	-1.10396	0.239231	-4.61461	3.93832e-06	9.14719e-05	Sohlh2
ENSMUSG00000031431	63.7721	-1.10477	0.185152	-5.96684	2.41892e-09	1.38667e-07	Tsc22d3
ENSMUSG00000027315	43.5037	-1.10628	0.208116	-5.31568	1.06262e-07	3.92861e-06	Spint1
ENSMUSG00000033032	31.8746	-1.10779	0.243841	-4.54308	5.54373e-06	0.000124053	Afap1l1
ENSMUSG00000089803	25.5266	-1.10839	0.281341	-3.93968	8.15913e-05	0.00119094	Gm10171
ENSMUSG00000045394	83.1831	-1.11074	0.160598	-6.91629	4.63616e-12	4.66849e-10	Epcam
ENSMUSG00000066042	12.895	-1.11192	0.376217	-2.95552	0.00312145	0.0216272	Med18
ENSMUSG00000015365	134.656	-1.11346	0.126498	-8.80218	1.34187e-18	3.1598e-16	Mov10l1
ENSMUSG00000025422	48.1335	-1.11355	0.204264	-5.45154	4.99348e-08	2.04907e-06	Agap2
ENSMUSG00000027983	12.0248	-1.11378	0.399414	-2.78854	0.00529466	0.0325854	Cyp2u1
ENSMUSG00000055612	72.8727	-1.11839	0.16267	-6.87521	6.18978e-12	6.11231e-10	Cdca7
ENSMUSG00000015053	17.771	-1.11919	0.319817	-3.49947	0.000466189	0.00480828	Gata2
ENSMUSG00000030747	34.3461	-1.11929	0.238299	-4.69699	2.64025e-06	6.53911e-05	Dgat2
ENSMUSG00000072929	22.0419	-1.12276	0.305215	-3.67858	0.000234534	0.00278057	Gm15109
ENSMUSG00000049539	259.349	-1.12313	0.0951913	-11.7987	3.96503e-32	3.19415e-29	Hist1h1a
ENSMUSG00000079387	21.8638	-1.12416	0.287564	-3.90924	9.25858e-05	0.00130972	Luzp4
ENSMUSG00000021607	20.7179	-1.13193	0.308853	-3.66496	0.000247381	0.00290147	Mrpl36
ENSMUSG00000026874	12.1889	-1.13443	0.390792	-2.9029	0.00369727	0.0247336	Hc
ENSMUSG00000028108	30.1449	-1.13563	0.254395	-4.46404	8.0429e-06	0.000169332	Ecm1
ENSMUSG00000078532	15.3308	-1.13661	0.358565	-3.16988	0.00152502	0.0123437	Nkain1
ENSMUSG00000027855	102.714	-1.13798	0.144073	-7.89862	2.82014e-15	4.4046e-13	Sycp1
ENSMUSG00000094941	26.7793	-1.13965	0.270149	-4.21862	2.45804e-05	0.000433942	Gm15093
ENSMUSG00000095865	38.9982	-1.14101	0.228637	-4.9905	6.02234e-07	1.81453e-05	Gm13237
ENSMUSG00000095872	21.3514	-1.14664	0.296867	-3.86248	0.000112242	0.00152302	Gm15128
ENSMUSG00000063239	17.2581	-1.14913	0.357305	-3.21609	0.00129949	0.0108629	Grm4
ENSMUSG00000020696	48.9873	-1.14984	0.20163	-5.70274	1.17895e-08	5.76558e-07	Rffl
ENSMUSG00000029465	73.9466	-1.15037	0.162238	-7.09058	1.33547e-12	1.46005e-10	Arpc3
ENSMUSG00000034563	16.0627	-1.15969	0.354087	-3.27516	0.00105604	0.0091996	Ccpg1
ENSMUSG00000050930	12.8242	-1.16579	0.388247	-3.00271	0.0026759	0.0192018	Map10
ENSMUSG00000101431	37.3884	-1.16587	0.224319	-5.19735	2.02147e-07	6.86043e-06	Gm7901
ENSMUSG00000072244	66.863	-1.17173	0.169767	-6.902	5.12762e-12	5.12963e-10	Trim6
ENSMUSG00000017740	18.5093	-1.17372	0.334273	-3.51126	0.000445986	0.00464688	Slc12a5
ENSMUSG00000027719	20.3602	-1.17514	0.306638	-3.83234	0.000126932	0.0016763	Adad1
ENSMUSG00000100863	16.9701	-1.17536	0.341324	-3.44354	0.000574149	0.0057213	Gm12669
ENSMUSG00000025105	27.1289	-1.17979	0.266546	-4.42621	9.59038e-06	0.000197805	Bnc1
ENSMUSG00000045330	16.7155	-1.18185	0.334205	-3.5363	0.000405768	0.00430401	4933402E13Rik
ENSMUSG00000062327	12.6308	-1.18629	0.380832	-3.11499	0.00183951	0.0143213	T
ENSMUSG00000074243	14.2236	-1.20024	0.360949	-3.32524	0.000883425	0.00800575	Gm10651
ENSMUSG00000040749	30.1035	-1.2003	0.255095	-4.70531	2.53475e-06	6.35961e-05	Siah1b
ENSMUSG00000041805	47.1689	-1.20035	0.206812	-5.80407	6.4724e-09	3.29125e-07	Pramel1
ENSMUSG00000072930	21.9131	-1.20063	0.302626	-3.96737	7.26692e-05	0.00108303	Gm15107
ENSMUSG00000039431	29.36	-1.20079	0.258665	-4.64226	3.44617e-06	8.16519e-05	Mtmr7
ENSMUSG00000084279	32.7199	-1.20361	0.259997	-4.62931	3.66886e-06	8.59964e-05	Gm13232
ENSMUSG00000031995	14.1715	-1.20575	0.370201	-3.25702	0.00112589	0.00969773	St14
ENSMUSG00000081671	31.1833	-1.21948	0.261847	-4.65721	3.2052e-06	7.74657e-05	Gm13167
ENSMUSG00000000317	50.739	-1.22294	0.20108	-6.08185	1.18807e-09	7.24485e-08	Bcl6b
ENSMUSG00000040658	10.1363	-1.23029	0.429324	-2.86565	0.00416156	0.0272325	Dnph1
ENSMUSG00000070692	9.89815	-1.23067	0.430569	-2.85825	0.00425989	0.0276748	Rps12-ps10
ENSMUSG00000045010	31.5721	-1.23183	0.252247	-4.88341	1.04266e-06	2.96635e-05	Gm4779
ENSMUSG00000027076	10.7838	-1.23711	0.416976	-2.96687	0.00300853	0.0210171	Timm10
ENSMUSG00000037108	83.5499	-1.2418	0.154239	-8.05116	8.20105e-16	1.3644e-13	Zcwpw1
ENSMUSG00000039716	94.5748	-1.24264	0.148028	-8.39466	4.67247e-17	9.16882e-15	Dock3
ENSMUSG00000034762	19.5336	-1.24289	0.310303	-4.0054	6.19127e-05	0.000952397	Glis1
ENSMUSG00000034690	54.5916	-1.24403	0.192645	-6.45761	1.06368e-10	8.50283e-09	Nlrp4c
ENSMUSG00000056366	13.8015	-1.24417	0.378241	-3.28936	0.00100414	0.00882791	Fabp3-ps1
ENSMUSG00000016526	26.9208	-1.24567	0.275063	-4.52867	5.93575e-06	0.0001311	Dyrk3
ENSMUSG00000063689	9.04206	-1.24801	0.461721	-2.70294	0.00687283	0.0393548	Hist2h2ab
ENSMUSG00000029223	145.731	-1.25413	0.120259	-10.4286	1.83594e-25	9.68994e-23	Uchl1
ENSMUSG00000031383	43.3068	-1.25511	0.215995	-5.81084	6.21613e-09	3.22522e-07	Dusp9
ENSMUSG00000000037	430.473	-1.25563	0.0859758	-14.6044	2.63219e-48	6.71472e-45	Scml2
ENSMUSG00000101667	8.78081	-1.25798	0.468602	-2.68454	0.00726296	0.0411124	Gm29289
ENSMUSG00000028337	13.1772	-1.26269	0.375047	-3.36676	0.000760573	0.00714631	Coro2a
ENSMUSG00000043419	23.8423	-1.27433	0.281249	-4.53096	5.87154e-06	0.000130435	Rnf227
ENSMUSG00000042812	17.4112	-1.27558	0.333935	-3.81983	0.000133543	0.00174851	Foxf1
ENSMUSG00000010796	37.8922	-1.2772	0.226673	-5.63454	1.75527e-08	8.31769e-07	Asz1
ENSMUSG00000069044	50.5104	-1.28256	0.195992	-6.54397	5.99074e-11	5.03815e-09	Usp9y
ENSMUSG00000079033	8.45289	-1.2833	0.481294	-2.66635	0.00766788	0.0427713	Mef2b
ENSMUSG00000050966	82.5998	-1.28732	0.162692	-7.91262	2.52021e-15	3.98562e-13	Lin28a
ENSMUSG00000056737	55.9771	-1.29907	0.187777	-6.91818	4.57481e-12	4.63722e-10	Capg
ENSMUSG00000044303	19.4217	-1.30558	0.482928	-2.70347	0.00686191	0.0393218	Cdkn2a
ENSMUSG00000027456	12.97	-1.30747	0.386728	-3.38084	0.000722638	0.00684449	Sdcbp2
ENSMUSG00000025582	9.59224	-1.31143	0.443605	-2.95631	0.00311342	0.0216023	Nptx1
ENSMUSG00000096726	8.57288	-1.31591	0.468408	-2.80932	0.0049646	0.0311562	Gm5558
ENSMUSG00000074832	20.2494	-1.31745	0.48994	-2.689	0.00716674	0.0406451	2410141K09Rik
ENSMUSG00000089775	47.464	-1.31962	0.203957	-6.47011	9.79306e-11	7.88908e-09	Gm16270
ENSMUSG00000009108	13.1953	-1.32028	0.38835	-3.39973	0.000674534	0.00649334	Gnat2
ENSMUSG00000026980	16.8322	-1.32388	0.337968	-3.91717	8.95964e-05	0.00128165	Ly75
ENSMUSG00000032892	9.78779	-1.3259	0.450384	-2.94392	0.00324079	0.0222737	Rangrf
ENSMUSG00000059991	34.9723	-1.33079	0.235734	-5.6453	1.6489e-08	7.86234e-07	Nptx2
ENSMUSG00000052075	8.95604	-1.3375	0.456695	-2.92865	0.00340435	0.0231896	1700029F12Rik
ENSMUSG00000007888	16.082	-1.34555	0.342463	-3.92905	8.52811e-05	0.00122946	Crlf1
ENSMUSG00000010651	8.48013	-1.35922	0.486395	-2.79448	0.00519834	0.0321568	Acaa1b
ENSMUSG00000018381	11.541	-1.37723	0.410228	-3.35723	0.000787277	0.00735133	Abi3
ENSMUSG00000023403	102.639	-1.38218	0.143766	-9.6141	6.97136e-22	2.66759e-19	Stk31
ENSMUSG00000048647	15.1443	-1.38323	0.353806	-3.90958	9.24564e-05	0.0013091	Exd1
ENSMUSG00000034472	18.1625	-1.38758	0.323657	-4.28718	1.80952e-05	0.000336122	Rasd2
ENSMUSG00000029848	18.6381	-1.38909	0.325668	-4.26535	1.99587e-05	0.000363244	Stra8
ENSMUSG00000091542	10.4361	-1.41264	0.434932	-3.24795	0.00116241	0.00996182	Gm17167
ENSMUSG00000004633	14.6835	-1.41293	0.370172	-3.81697	0.000135103	0.00176291	Chn2
ENSMUSG00000054871	7.09691	-1.42544	0.548951	-2.59667	0.00941336	0.0498895	Tmem158
ENSMUSG00000037979	16.4615	-1.43065	0.339531	-4.2136	2.51334e-05	0.000441668	Ccdc92
ENSMUSG00000096966	37.8711	-1.43125	0.229427	-6.23835	4.42218e-10	2.99495e-08	Gm18336
ENSMUSG00000054932	32.6762	-1.43329	0.256885	-5.57951	2.41199e-08	1.09549e-06	Afp
ENSMUSG00000000632	46.0542	-1.44273	0.209719	-6.87933	6.01365e-12	5.97695e-10	Sez6
ENSMUSG00000056771	10.1072	-1.45117	0.458524	-3.16487	0.00155151	0.0124986	Gm10010
ENSMUSG00000060499	34.3242	-1.45202	0.246105	-5.90001	3.63484e-09	1.97989e-07	Rpl10l
ENSMUSG00000053559	17.0051	-1.46016	0.334445	-4.36593	1.26584e-05	0.000249747	Smagp
ENSMUSG00000035427	113.357	-1.48698	0.145782	-10.2	1.98264e-24	9.4832e-22	Mageb4
ENSMUSG00000081137	24.7686	-1.49411	0.451009	-3.31281	0.000923625	0.00828657	BC022960
ENSMUSG00000043510	15.143	-1.50073	0.376726	-3.98361	6.78758e-05	0.00102659	Hscb
ENSMUSG00000053046	13.4367	-1.50173	0.38617	-3.88879	0.000100745	0.00139674	Brsk2
ENSMUSG00000017737	74.4771	-1.50681	0.170453	-8.84002	9.57011e-19	2.32508e-16	Mmp9
ENSMUSG00000094017	17.0098	-1.51444	0.358802	-4.22081	2.43423e-05	0.00043123	Gm13160
ENSMUSG00000072295	7.70908	-1.51603	0.507097	-2.98962	0.00279326	0.0198428	C2cd6
ENSMUSG00000068349	9.45472	-1.52569	0.450099	-3.38966	0.000699785	0.00667634	Gml
ENSMUSG00000108981	84.2211	-1.53144	0.15959	-9.59609	8.30384e-22	3.09996e-19	Gm15262
ENSMUSG00000074817	8.20649	-1.53449	0.48762	-3.14691	0.00165008	0.013122	Papolb
ENSMUSG00000039153	12.1123	-1.5356	0.410693	-3.73905	0.000184716	0.00227272	Runx2
ENSMUSG00000063171	92.1982	-1.53858	0.15452	-9.95713	2.34733e-23	9.98008e-21	Rps4l
ENSMUSG00000030110	215.117	-1.5398	0.104005	-14.8051	1.35848e-49	4.15858e-46	Ret
ENSMUSG00000046774	24.7497	-1.54999	0.288991	-5.36345	8.16493e-08	3.17996e-06	8030474K03Rik
ENSMUSG00000071691	7.82791	-1.5685	0.502949	-3.11861	0.00181706	0.0141825	Gm960
ENSMUSG00000095599	5.75049	-1.5806	0.586522	-2.69487	0.00704154	0.0401258	Gm6215
ENSMUSG00000039209	30.8761	-1.58303	0.261776	-6.04728	1.47312e-09	8.77338e-08	Rpl39l
ENSMUSG00000025089	141.641	-1.58499	0.125	-12.6799	7.64725e-37	8.36063e-34	Gfra1
ENSMUSG00000026950	125.282	-1.58767	0.133365	-11.9047	1.11866e-32	1.00719e-29	Neb
ENSMUSG00000032291	18.7923	-1.60081	0.329915	-4.85218	1.22115e-06	3.38602e-05	Crabp1
ENSMUSG00000038811	12.1099	-1.6059	0.414983	-3.86981	0.000108922	0.00148721	Gngt2
ENSMUSG00000081984	5.46813	-1.61799	0.607755	-2.66225	0.00776211	0.0430887	Dnajb3
ENSMUSG00000027233	6.27372	-1.62131	0.572371	-2.83262	0.00461684	0.0294194	Patl2
ENSMUSG00000080152	36.0344	-1.62701	0.248554	-6.54589	5.91409e-11	5.00116e-09	H3f4
ENSMUSG00000071341	72.0923	-1.62773	0.179251	-9.08075	1.07831e-19	3.05642e-17	Egr4
ENSMUSG00000017724	65.7098	-1.6287	0.183602	-8.87082	7.26082e-19	1.79248e-16	Etv4
ENSMUSG00000022432	118.981	-1.62967	0.137952	-11.8133	3.33262e-32	2.83384e-29	Smc1b
ENSMUSG00000041372	10.2086	-1.65755	0.443793	-3.73496	0.000187742	0.00230624	B4galnt3
ENSMUSG00000071078	10.8568	-1.6745	0.454533	-3.684	0.000229599	0.00273703	Nr2c2ap
ENSMUSG00000055780	90.4905	-1.67461	0.152903	-10.9522	6.48879e-28	3.8199e-25	Usp26
ENSMUSG00000066687	99.9637	-1.678	0.150283	-11.1656	6.00619e-29	3.83045e-26	Zbtb16
ENSMUSG00000027611	11.6224	-1.67838	0.42679	-3.93258	8.40397e-05	0.00121465	Procr
ENSMUSG00000039224	30.8365	-1.68534	0.261755	-6.43861	1.20571e-10	9.26372e-09	D1Pas1
ENSMUSG00000018166	63.8443	-1.71776	0.189322	-9.07325	1.15521e-19	3.21484e-17	Erbb3
ENSMUSG00000068117	25.8594	-1.75294	0.296867	-5.90481	3.53045e-09	1.9299e-07	Mei1
ENSMUSG00000069041	84.1785	-1.75951	0.171924	-10.2342	1.39315e-24	6.87857e-22	Slc25a31
ENSMUSG00000090125	28.6306	-1.76787	0.27686	-6.38545	1.70891e-10	1.28219e-08	Pou3f1
ENSMUSG00000025519	10.8397	-1.79011	0.440261	-4.06601	4.78256e-05	0.000774624	Tktl2
ENSMUSG00000001025	12.4869	-1.79016	0.415021	-4.31341	1.60759e-05	0.000307957	S100a6
ENSMUSG00000040258	13.3529	-1.79076	0.405277	-4.41862	9.93351e-06	0.000203265	Nxph4
ENSMUSG00000073894	21.7947	-1.79275	0.308838	-5.80483	6.44332e-09	3.29125e-07	Rbmxl2
ENSMUSG00000082033	58.4944	-1.8049	0.196327	-9.19336	3.8076e-20	1.14273e-17	Mageb10-ps
ENSMUSG00000030742	12.8076	-1.82087	0.410555	-4.43514	9.2014e-06	0.000190577	Lat
ENSMUSG00000095909	9.04918	-1.8458	0.503925	-3.66284	0.000249437	0.00292111	Gm10324
ENSMUSG00000030519	16.2814	-1.85415	0.367716	-5.04235	4.59841e-07	1.42765e-05	Apba2
ENSMUSG00000048899	10.4003	-1.87251	0.450822	-4.15355	3.27355e-05	0.000558583	Rimkla
ENSMUSG00000056436	8.83759	-1.88537	0.489446	-3.85206	0.00011713	0.00157329	Cyct
ENSMUSG00000000247	10.9644	-1.8893	0.441092	-4.28325	1.84187e-05	0.000340664	Lhx2
ENSMUSG00000020656	14.0626	-1.89038	0.393425	-4.80492	1.54816e-06	4.12106e-05	Grhl1
ENSMUSG00000019312	14.9058	-1.91644	0.386899	-4.95332	7.29581e-07	2.15579e-05	Grb7
ENSMUSG00000020701	24.2435	-1.95008	0.302367	-6.44937	1.12315e-10	8.77085e-09	Tmem132e
ENSMUSG00000024793	9.82367	-2.06813	0.48762	-4.24127	2.2226e-05	0.000400225	Tnfrsf25
ENSMUSG00000006587	7.58444	-2.09219	0.554697	-3.77176	0.000162098	0.00203199	Snai3
ENSMUSG00000028591	33.0035	-2.11811	0.267225	-7.92633	2.25708e-15	3.67521e-13	Pramef12
ENSMUSG00000042386	35.3933	-2.23772	0.267646	-8.36076	6.23156e-17	1.19225e-14	Tex13b
ENSMUSG00000044220	8.96807	-2.25519	0.518419	-4.35014	1.36051e-05	0.000265612	Nkx2-3
ENSMUSG00000001510	23.8599	-2.31639	0.318085	-7.28231	3.28155e-13	3.95491e-11	Dlx3
ENSMUSG00000070732	33.8968	-2.38398	0.270477	-8.81398	1.20777e-18	2.88845e-16	Rbm44
ENSMUSG00000009670	45.1267	-2.4577	0.241902	-10.1599	2.99459e-24	1.34809e-21	Tex11
ENSMUSG00000067702	209.292	-2.582	0.119296	-21.6436	6.9761e-104	5.33881e-100	Tuba3a
ENSMUSG00000062609	18.4863	-2.96657	0.407344	-7.28272	3.27165e-13	3.95491e-11	Kcnj15
ENSMUSG00000115783	201.362	-3.00082	0.139603	-21.4953	1.72133e-102	8.78221e-99	Bc1
ENSMUSG00000067338	180.147	-3.00731	0.138555	-21.7049	1.84622e-104	2.82583e-100	Tuba3b

## Sheet: CUT&Tag peaks annotation
The annotation of peaks that RHOX10 occupancies identified from CUT&Tag data
PeakID	Chr	Start	End	Strand	Peak Score	Focus Ratio/Region Size	Annotation	Distance to TSS	Nearest PromoterID	Nearest Ensembl	Gene Name	Gene Type
Merged-chrUn_JH584304-59624-3	chrUn_JH584304	59397	59850	+	2801.2	Rhox10_1/peaks.txt|Rhox10_2/peaks.txt|Rhox10_3/peaks.txt	promoter-TSS (NR_003518)	66	NR_003518		Pisd-ps3	pseudo
Merged-chr8-19784902-3	chr8	19784632	19785177	+	1873.4	Rhox10_1/peaks.txt|Rhox10_2/peaks.txt|Rhox10_3/peaks.txt	intron (NM_001270553, intron 6 of 9)	55328	NM_001039553	ENSMUSG00000096265	4930467E23Rik	protein-coding
Merged-chr19-53142615-3	chr19	53142375	53142849	+	1769.77	Rhox10_1/peaks.txt|Rhox10_2/peaks.txt|Rhox10_3/peaks.txt	promoter-TSS (NM_001164100)	-144	NM_001277100	ENSMUSG00000025026	Add3	protein-coding
Merged-chr13-92354930-3	chr13	92354512	92355299	+	1589.6	Rhox10_1/peaks.txt|Rhox10_2/peaks.txt|Rhox10_3/peaks.txt	promoter-TSS (NM_010829)	98	NM_001311120	ENSMUSG00000014850	Msh3	protein-coding
Merged-chr5-129941849-3	chr5	129941624	129942074	+	1572.33	Rhox10_1/peaks.txt|Rhox10_2/peaks.txt|Rhox10_3/peaks.txt	promoter-TSS (NM_001286382)	-260	NM_001001327	ENSMUSG00000066735	Vkorc1l1	protein-coding
Merged-chr14-67715910-3	chr14	67715608	67716208	+	1488.87	Rhox10_1/peaks.txt|Rhox10_2/peaks.txt|Rhox10_3/peaks.txt	promoter-TSS (NM_001111028)	-67	NM_175384	ENSMUSG00000048922	Cdca2	protein-coding
Merged-chr1-131527619-3	chr1	131527355	131527864	+	1415.03	Rhox10_1/peaks.txt|Rhox10_2/peaks.txt|Rhox10_3/peaks.txt	promoter-TSS (NM_001081011)	-248	NM_001081011	ENSMUSG00000026425	Srgap2	protein-coding
Merged-chr11-20543076-3	chr11	20542832	20543329	+	1357.1	Rhox10_1/peaks.txt|Rhox10_2/peaks.txt|Rhox10_3/peaks.txt	promoter-TSS (NM_021372)	-173	NM_021372	ENSMUSG00000049800	Sertad2	protein-coding
Merged-chr1-37865016-3	chr1	37864759	37865307	+	1314.03	Rhox10_1/peaks.txt|Rhox10_2/peaks.txt|Rhox10_3/peaks.txt	promoter-TSS (NM_207228)	49	NM_207228	ENSMUSG00000060771	Tsga10	protein-coding
Merged-chr5-124327977-3	chr5	124327724	124328226	+	1210.07	Rhox10_1/peaks.txt|Rhox10_2/peaks.txt|Rhox10_3/peaks.txt	promoter-TSS (NM_001134717)	-3	NM_001277867	ENSMUSG00000038126	Mphosph9	protein-coding
Merged-chr9-57076215-3	chr9	57075942	57076471	+	1205.27	Rhox10_1/peaks.txt|Rhox10_2/peaks.txt|Rhox10_3/peaks.txt	promoter-TSS (NM_011378)	-170	NM_001110350	ENSMUSG00000042557	Sin3a	protein-coding
Merged-chr11-20201182-3	chr11	20200897	20201445	+	1177.5	Rhox10_1/peaks.txt|Rhox10_2/peaks.txt|Rhox10_3/peaks.txt	promoter-TSS (NM_008996)	-431	NM_008996	ENSMUSG00000020149	Rab1a	protein-coding
Merged-chr2-30982157-3	chr2	30981874	30982452	+	1172.63	Rhox10_1/peaks.txt|Rhox10_2/peaks.txt|Rhox10_3/peaks.txt	promoter-TSS (NM_028846)	-116	NM_028846	ENSMUSG00000026854	Usp20	protein-coding
Merged-chr1-176814328-3	chr1	176814063	176814611	+	1166.3	Rhox10_1/peaks.txt|Rhox10_2/peaks.txt|Rhox10_3/peaks.txt	promoter-TSS (NM_029756)	-323	NM_029756	ENSMUSG00000026504	Sdccag8	protein-coding
Merged-chr3-37419803-3	chr3	37419452	37420091	+	1152.4	Rhox10_1/peaks.txt|Rhox10_2/peaks.txt|Rhox10_3/peaks.txt	promoter-TSS (NM_001291044)	-175	NM_153561	ENSMUSG00000050174	Nudt6	protein-coding
Merged-chr16-42875698-3	chr16	42875304	42876043	+	1143.23	Rhox10_1/peaks.txt|Rhox10_2/peaks.txt|Rhox10_3/peaks.txt	promoter-TSS (NR_040522)	-86	NR_040521	ENSMUSG00000075070	4932412D23Rik	ncRNA
Merged-chr5-110770891-3	chr5	110770646	110771127	+	1140.9	Rhox10_1/peaks.txt|Rhox10_2/peaks.txt|Rhox10_3/peaks.txt	promoter-TSS (NM_029337)	-169	NM_173066	ENSMUSG00000029505	Ep400	protein-coding
Merged-chr9-66795601-3	chr9	66795288	66795939	+	1103.33	Rhox10_1/peaks.txt|Rhox10_2/peaks.txt|Rhox10_3/peaks.txt	promoter-TSS (NM_177583)	-190	NM_177583	ENSMUSG00000032375	Aph1b	protein-coding
Merged-chr19-14598325-3	chr19	14598061	14598620	+	1081.23	Rhox10_1/peaks.txt|Rhox10_2/peaks.txt|Rhox10_3/peaks.txt	promoter-TSS (NM_011600)	-157	NM_001302947	ENSMUSG00000024642	Tle4	protein-coding
Merged-chr2-3283962-3	chr2	3283646	3284238	+	1069.37	Rhox10_1/peaks.txt|Rhox10_2/peaks.txt|Rhox10_3/peaks.txt	promoter-TSS (NM_008708)	-270	NM_008708	ENSMUSG00000026643	Nmt2	protein-coding
Merged-chr3-75557121-3	chr3	75556846	75557397	+	1060.37	Rhox10_1/peaks.txt|Rhox10_2/peaks.txt|Rhox10_3/peaks.txt	promoter-TSS (NM_009250)	-269	NM_019745	ENSMUSG00000027835	Pdcd10	protein-coding
Merged-chr5-134688892-3	chr5	134688633	134689187	+	1032.3	Rhox10_1/peaks.txt|Rhox10_2/peaks.txt|Rhox10_3/peaks.txt	promoter-TSS (NM_010717)	-320	NM_010717	ENSMUSG00000029674	Limk1	protein-coding
Merged-chr2-154790858-3	chr2	154790617	154791094	+	1020.07	Rhox10_1/peaks.txt|Rhox10_2/peaks.txt|Rhox10_3/peaks.txt	promoter-TSS (NM_001139513)	-255	NM_001139512	ENSMUSG00000027593	Raly	protein-coding
Merged-chr6-71831382-3	chr6	71831152	71831619	+	1019.23	Rhox10_1/peaks.txt|Rhox10_2/peaks.txt|Rhox10_3/peaks.txt	promoter-TSS (NM_029673)	65	NM_001253688	ENSMUSG00000052337	Immt	protein-coding
Merged-chr15-102625218-3	chr15	102624971	102625454	+	1018.57	Rhox10_1/peaks.txt|Rhox10_2/peaks.txt|Rhox10_3/peaks.txt	5' UTR (NM_001310070, exon 1 of 12)	252	NM_001310070	ENSMUSG00000052414	Atf7	protein-coding
Merged-chr5-132543636-3	chr5	132543260	132543980	+	1017.7	Rhox10_1/peaks.txt|Rhox10_2/peaks.txt|Rhox10_3/peaks.txt	Intergenic	-1277	NM_177047	ENSMUSG00000029673	Auts2	protein-coding
Merged-chr9-70542655-3	chr9	70542428	70542882	+	1013.53	Rhox10_1/peaks.txt|Rhox10_2/peaks.txt|Rhox10_3/peaks.txt	promoter-TSS (NM_025690)	-123	NM_026337	ENSMUSG00000032212	Sltm	protein-coding
Merged-chr13-107890294-3	chr13	107890028	107890572	+	1009.97	Rhox10_1/peaks.txt|Rhox10_2/peaks.txt|Rhox10_3/peaks.txt	promoter-TSS (NM_145456)	-236	NM_145456	ENSMUSG00000032846	Zswim6	protein-coding
Merged-chr4-107253658-3	chr4	107253396	107253956	+	999.267	Rhox10_1/peaks.txt|Rhox10_2/peaks.txt|Rhox10_3/peaks.txt	promoter-TSS (NM_029985)	-143	NM_029985	ENSMUSG00000028617	Lrrc42	protein-coding
Merged-chr10-58323371-3	chr10	58323114	58323661	+	999.1	Rhox10_1/peaks.txt|Rhox10_2/peaks.txt|Rhox10_3/peaks.txt	promoter-TSS (NM_026148)	-79	NM_026148	ENSMUSG00000019920	Lims1	protein-coding
Merged-chr13-47043369-3	chr13	47043076	47043629	+	989.133	Rhox10_1/peaks.txt|Rhox10_2/peaks.txt|Rhox10_3/peaks.txt	promoter-TSS (NM_016785)	-135	NM_016785	ENSMUSG00000021376	Tpmt	protein-coding
Merged-chr7-118243936-3	chr7	118243652	118244273	+	988.633	Rhox10_1/peaks.txt|Rhox10_2/peaks.txt|Rhox10_3/peaks.txt	promoter-TSS (NM_001031814)	55	NR_027879	ENSMUSG00000055159	4930583K01Rik	ncRNA
Merged-chr17-74528241-3	chr17	74527949	74528501	+	986.3	Rhox10_1/peaks.txt|Rhox10_2/peaks.txt|Rhox10_3/peaks.txt	promoter-TSS (NM_007566)	-70	NM_007566	ENSMUSG00000024073	Birc6	protein-coding
Merged-chr5-140704766-3	chr5	140704502	140705069	+	986.1	Rhox10_1/peaks.txt|Rhox10_2/peaks.txt|Rhox10_3/peaks.txt	promoter-TSS (NM_181066)	-226	NM_181066	ENSMUSG00000000148	Brat1	protein-coding
Merged-chr4-129335472-3	chr4	129335190	129335743	+	982.467	Rhox10_1/peaks.txt|Rhox10_2/peaks.txt|Rhox10_3/peaks.txt	promoter-TSS (NM_009030)	-96	NM_009030	ENSMUSG00000057236	Rbbp4	protein-coding
Merged-chr14-21500594-3	chr14	21500341	21500857	+	977.467	Rhox10_1/peaks.txt|Rhox10_2/peaks.txt|Rhox10_3/peaks.txt	intron (NM_017479, intron 1 of 16)	814	NM_017479	ENSMUSG00000021767	Kat6b	protein-coding
Merged-chr11-84870476-3	chr11	84870216	84870719	+	975.3	Rhox10_1/peaks.txt|Rhox10_2/peaks.txt|Rhox10_3/peaks.txt	promoter-TSS (NR_131197)	271	NM_153144	ENSMUSG00000020530	Ggnbp2	protein-coding
Merged-chr14-61172811-3	chr14	61172553	61173062	+	972.233	Rhox10_1/peaks.txt|Rhox10_2/peaks.txt|Rhox10_3/peaks.txt	intron (NM_172809, intron 2 of 9)	34350	NM_172809	ENSMUSG00000048279	Sacs	protein-coding
Merged-chr10-5824056-3	chr10	5823820	5824293	+	959.733	Rhox10_1/peaks.txt|Rhox10_2/peaks.txt|Rhox10_3/peaks.txt	promoter-TSS (NM_175374)	-113	NM_175374	ENSMUSG00000019774	Mtrf1l	protein-coding
Merged-chr12-100725207-3	chr12	100724910	100725547	+	951.967	Rhox10_1/peaks.txt|Rhox10_2/peaks.txt|Rhox10_3/peaks.txt	promoter-TSS (NM_001330702)	-108	NM_153587	ENSMUSG00000021180	Rps6ka5	protein-coding
Merged-chr18-46526085-3	chr18	46525858	46526312	+	951.2	Rhox10_1/peaks.txt|Rhox10_2/peaks.txt|Rhox10_3/peaks.txt	promoter-TSS (NM_173423)	-114	NM_173423	ENSMUSG00000033319	Fem1c	protein-coding
Merged-chr2-34373151-3	chr2	34372923	34373378	+	945.567	Rhox10_1/peaks.txt|Rhox10_2/peaks.txt|Rhox10_3/peaks.txt	Intergenic	-1105	NM_016768	ENSMUSG00000038718	Pbx3	protein-coding
Merged-chr17-72836609-3	chr17	72836373	72836841	+	934.8	Rhox10_1/peaks.txt|Rhox10_2/peaks.txt|Rhox10_3/peaks.txt	promoter-TSS (NM_027166)	-97	NM_027166	ENSMUSG00000039770	Ypel5	protein-coding
Merged-chr11-106084298-3	chr11	106084045	106084542	+	928.867	Rhox10_1/peaks.txt|Rhox10_2/peaks.txt|Rhox10_3/peaks.txt	promoter-TSS (NM_011947)	-609	NM_011947	ENSMUSG00000020700	Map3k3	protein-coding
Merged-chr10-128566225-3	chr10	128565891	128566511	+	927.367	Rhox10_1/peaks.txt|Rhox10_2/peaks.txt|Rhox10_3/peaks.txt	promoter-TSS (NM_011119)	-267	NM_011119	ENSMUSG00000025364	Pa2g4	protein-coding
Merged-chr12-110446609-3	chr12	110446358	110446887	+	921.633	Rhox10_1/peaks.txt|Rhox10_2/peaks.txt|Rhox10_3/peaks.txt	promoter-TSS (NM_001135001)	-557	NM_001135001	ENSMUSG00000017843	Ppp2r5c	protein-coding
Merged-chr19-41981297-3	chr19	41981039	41981539	+	921.567	Rhox10_1/peaks.txt|Rhox10_2/peaks.txt|Rhox10_3/peaks.txt	promoter-TSS (NM_028152)	-153	NM_028152	ENSMUSG00000025159	Mms19	protein-coding
Merged-chr6-145746425-3	chr6	145746170	145746666	+	917.2	Rhox10_1/peaks.txt|Rhox10_2/peaks.txt|Rhox10_3/peaks.txt	Intergenic	-61965	NM_027760	ENSMUSG00000030259	Rassf8	protein-coding
Merged-chr8-121950359-3	chr8	121949939	121950682	+	915.467	Rhox10_1/peaks.txt|Rhox10_2/peaks.txt|Rhox10_3/peaks.txt	promoter-TSS (NM_001110100)	-182	NM_016812	ENSMUSG00000025316	Banp	protein-coding
Merged-chr5-45857858-3	chr5	45857426	45858203	+	906.967	Rhox10_1/peaks.txt|Rhox10_2/peaks.txt|Rhox10_3/peaks.txt	promoter-TSS (NM_178142)	-274	NM_178142	ENSMUSG00000015882	Lcorl	protein-coding
Merged-chr1-75317622-3	chr1	75317302	75317962	+	905.533	Rhox10_1/peaks.txt|Rhox10_2/peaks.txt|Rhox10_3/peaks.txt	promoter-TSS (NM_016878)	5	NM_001110831	ENSMUSG00000026209	Dnpep	protein-coding
Merged-chr16-38088963-3	chr16	38088662	38089342	+	904.6	Rhox10_1/peaks.txt|Rhox10_2/peaks.txt|Rhox10_3/peaks.txt	promoter-TSS (NM_019827)	1	NM_019827	ENSMUSG00000022812	Gsk3b	protein-coding
Merged-chr11-61175152-3	chr11	61174913	61175385	+	903.6	Rhox10_1/peaks.txt|Rhox10_2/peaks.txt|Rhox10_3/peaks.txt	promoter-TSS (NM_001004143)	-90	NM_001004143	ENSMUSG00000042506	Usp22	protein-coding
Merged-chr4-44168250-3	chr4	44167852	44168562	+	903.167	Rhox10_1/peaks.txt|Rhox10_2/peaks.txt|Rhox10_3/peaks.txt	promoter-TSS (NM_175201)	76	NM_001038993	ENSMUSG00000035696	Rnf38	protein-coding
Merged-chr13-65351905-3	chr13	65351602	65352241	+	902.667	Rhox10_1/peaks.txt|Rhox10_2/peaks.txt|Rhox10_3/peaks.txt	Intergenic	73067	NM_178364	ENSMUSG00000021514	Zfp369	protein-coding
Merged-chr13-63431284-3	chr13	63431041	63431539	+	902	Rhox10_1/peaks.txt|Rhox10_2/peaks.txt|Rhox10_3/peaks.txt	intron (NM_001347515, intron 1 of 15)	455	NM_001347515	ENSMUSG00000021461	Fancc	protein-coding
Merged-chr2-121413807-3	chr2	121413580	121414036	+	900.567	Rhox10_1/peaks.txt|Rhox10_2/peaks.txt|Rhox10_3/peaks.txt	promoter-TSS (NM_007952)	-16	NM_153075	ENSMUSG00000033486	Catsper2	protein-coding
Merged-chr2-33131021-3	chr2	33130529	33131401	+	875.433	Rhox10_1/peaks.txt|Rhox10_2/peaks.txt|Rhox10_3/peaks.txt	Intergenic	-43761	NM_178888	ENSMUSG00000038860	Garnl3	protein-coding
Merged-chr2-143915314-3	chr2	143915083	143915543	+	857.467	Rhox10_1/peaks.txt|Rhox10_2/peaks.txt|Rhox10_3/peaks.txt	promoter-TSS (NM_019771)	-18	NM_019771	ENSMUSG00000015932	Dstn	protein-coding
Merged-chr13-14063649-3	chr13	14063378	14063914	+	854.7	Rhox10_1/peaks.txt|Rhox10_2/peaks.txt|Rhox10_3/peaks.txt	promoter-TSS (NM_001331176)	-138	NM_194262	ENSMUSG00000039219	Arid4b	protein-coding
Merged-chr4-45012394-3	chr4	45012093	45012773	+	848.7	Rhox10_1/peaks.txt|Rhox10_2/peaks.txt|Rhox10_3/peaks.txt	promoter-TSS (NM_001163284)	-21	NM_173399	ENSMUSG00000049657	Zbtb5	protein-coding
Merged-chr7-6362822-3	chr7	6362592	6363052	+	841.1	Rhox10_1/peaks.txt|Rhox10_2/peaks.txt|Rhox10_3/peaks.txt	promoter-TSS (NM_001025163)	-486	NM_001025163	ENSMUSG00000055150	Zfp78	protein-coding
Merged-chr6-113306661-3	chr6	113306384	113306923	+	839.733	Rhox10_1/peaks.txt|Rhox10_2/peaks.txt|Rhox10_3/peaks.txt	promoter-TSS (NM_001282127)	-484	NM_030178	ENSMUSG00000001632	Brpf1	protein-coding
Merged-chr5-20882357-3	chr5	20882066	20882615	+	819.867	Rhox10_1/peaks.txt|Rhox10_2/peaks.txt|Rhox10_3/peaks.txt	promoter-TSS (NM_177601)	-113	NM_177601	ENSMUSG00000045435	Tmem60	protein-coding
Merged-chr17-25985818-3	chr17	25985593	25986044	+	818.1	Rhox10_1/peaks.txt|Rhox10_2/peaks.txt|Rhox10_3/peaks.txt	promoter-TSS (NM_001347334)	56	NM_001347334	ENSMUSG00000037326	Capn15	protein-coding
Merged-chr17-24550008-3	chr17	24549773	24550254	+	814.833	Rhox10_1/peaks.txt|Rhox10_2/peaks.txt|Rhox10_3/peaks.txt	promoter-TSS (NM_013630)	63	NM_013630	ENSMUSG00000032855	Pkd1	protein-coding
Merged-chr1-74505944-3	chr1	74505650	74506205	+	811.6	Rhox10_1/peaks.txt|Rhox10_2/peaks.txt|Rhox10_3/peaks.txt	promoter-TSS (NM_001310662)	-106	NM_001310662	ENSMUSG00000033364	Usp37	protein-coding
Merged-chr14-20082890-3	chr14	20082652	20083123	+	806.633	Rhox10_1/peaks.txt|Rhox10_2/peaks.txt|Rhox10_3/peaks.txt	exon (NM_026209, exon 1 of 2)	285	NM_026209	ENSMUSG00000045107	Saysd1	protein-coding
Merged-chr12-55080279-3	chr12	55080007	55080571	+	799.267	Rhox10_1/peaks.txt|Rhox10_2/peaks.txt|Rhox10_3/peaks.txt	promoter-TSS (NM_011899)	-179	NM_028314	ENSMUSG00000062198	2700097O09Rik	protein-coding
Merged-chr17-17624734-3	chr17	17624495	17624977	+	798.1	Rhox10_1/peaks.txt|Rhox10_2/peaks.txt|Rhox10_3/peaks.txt	promoter-TSS (NM_172827)	-247	NM_172827	ENSMUSG00000023845	Lnpep	protein-coding
Merged-chr15-76659890-3	chr15	76659655	76660131	+	796.567	Rhox10_1/peaks.txt|Rhox10_2/peaks.txt|Rhox10_3/peaks.txt	promoter-TSS (NM_001276335)	-157	NM_001276335	ENSMUSG00000053929	Cyhr1	protein-coding
Merged-chr5-144358228-3	chr5	144357954	144358478	+	794.5	Rhox10_1/peaks.txt|Rhox10_2/peaks.txt|Rhox10_3/peaks.txt	promoter-TSS (NM_025833)	-104	NM_025833	ENSMUSG00000038859	Baiap2l1	protein-coding
Merged-chr13-65420542-3	chr13	65420301	65420775	+	787.8	Rhox10_1/peaks.txt|Rhox10_2/peaks.txt|Rhox10_3/peaks.txt	Intergenic	141684	NM_178364	ENSMUSG00000021514	Zfp369	protein-coding
Merged-chr7-19228421-3	chr7	19228087	19228820	+	786.1	Rhox10_1/peaks.txt|Rhox10_2/peaks.txt|Rhox10_3/peaks.txt	promoter-TSS (NM_207525)	64	NM_207525	ENSMUSG00000052214	Opa3	protein-coding
Merged-chr18-36560416-3	chr18	36560160	36560686	+	784.167	Rhox10_1/peaks.txt|Rhox10_2/peaks.txt|Rhox10_3/peaks.txt	promoter-TSS (NM_175375)	-180	NM_175375	ENSMUSG00000024483	Ankhd1	protein-coding
Merged-chr3-95625226-3	chr3	95624986	95625481	+	782.067	Rhox10_1/peaks.txt|Rhox10_2/peaks.txt|Rhox10_3/peaks.txt	intron (NM_001026212, intron 1 of 2)	253	NM_001026212	ENSMUSG00000038619	Ensa	protein-coding
Merged-chr7-25267945-3	chr7	25267709	25268177	+	777.633	Rhox10_1/peaks.txt|Rhox10_2/peaks.txt|Rhox10_3/peaks.txt	intron (NM_001302811, intron 1 of 20)	244	NM_001302811	ENSMUSG00000005442	Cic	protein-coding
Merged-chr8-57511728-3	chr8	57511447	57511982	+	777.2	Rhox10_1/peaks.txt|Rhox10_2/peaks.txt|Rhox10_3/peaks.txt	promoter-TSS (NM_008252)	-129	NM_008252	ENSMUSG00000054717	Hmgb2	protein-coding
Merged-chr3-41083205-3	chr3	41082918	41083543	+	776.333	Rhox10_1/peaks.txt|Rhox10_2/peaks.txt|Rhox10_3/peaks.txt	promoter-TSS (NM_027558)	-184	NM_027558	ENSMUSG00000049940	Pgrmc2	protein-coding
Merged-chr15-102518019-3	chr15	102517745	102518294	+	775.767	Rhox10_1/peaks.txt|Rhox10_2/peaks.txt|Rhox10_3/peaks.txt	promoter-TSS (NM_009319)	-173	NM_001253795	ENSMUSG00000023051	Tarbp2	protein-coding
Merged-chr3-135438140-3	chr3	135437854	135438455	+	774.767	Rhox10_1/peaks.txt|Rhox10_2/peaks.txt|Rhox10_3/peaks.txt	promoter-TSS (NM_025356)	511	NR_030689	ENSMUSG00000097032	4930539J05Rik	ncRNA
Merged-chr13-64153406-3	chr13	64153078	64153740	+	773.9	Rhox10_1/peaks.txt|Rhox10_2/peaks.txt|Rhox10_3/peaks.txt	promoter-TSS (NM_175494)	-210	NM_175494	ENSMUSG00000044934	Zfp367	protein-coding
Merged-chr15-81811290-3	chr15	81810999	81811563	+	773.133	Rhox10_1/peaks.txt|Rhox10_2/peaks.txt|Rhox10_3/peaks.txt	promoter-TSS (NM_017376)	-133	NM_017376	ENSMUSG00000022389	Tef	protein-coding
Merged-chr13-69611606-3	chr13	69611278	69611901	+	771	Rhox10_1/peaks.txt|Rhox10_2/peaks.txt|Rhox10_3/peaks.txt	promoter-TSS (NM_175283)	-126	NM_175283	ENSMUSG00000021594	Srd5a1	protein-coding
Merged-chr17-24960711-3	chr17	24960453	24960996	+	764.2	Rhox10_1/peaks.txt|Rhox10_2/peaks.txt|Rhox10_3/peaks.txt	promoter-TSS (NM_198937)	-101	NM_198937	ENSMUSG00000024165	Hn1l	protein-coding
Merged-chr11-109611709-3	chr11	109611482	109611937	+	762	Rhox10_1/peaks.txt|Rhox10_2/peaks.txt|Rhox10_3/peaks.txt	promoter-TSS (NM_145940)	-320	NM_145940	ENSMUSG00000041895	Wipi1	protein-coding
Merged-chr12-118302144-3	chr12	118301887	118302385	+	758.167	Rhox10_1/peaks.txt|Rhox10_2/peaks.txt|Rhox10_3/peaks.txt	promoter-TSS (NM_009239)	-696	NM_001166385	ENSMUSG00000025323	Sp4	protein-coding
Merged-chr10-20312397-3	chr10	20312150	20312644	+	755.567	Rhox10_1/peaks.txt|Rhox10_2/peaks.txt|Rhox10_3/peaks.txt	promoter-TSS (NM_001025393)	-72	NM_001025392	ENSMUSG00000037608	Bclaf1	protein-coding
Merged-chr11-84880053-3	chr11	84879769	84880329	+	750.467	Rhox10_1/peaks.txt|Rhox10_2/peaks.txt|Rhox10_3/peaks.txt	promoter-TSS (NM_025414)	146	NM_027388	ENSMUSG00000045140	Pigw	protein-coding
Merged-chr11-93885888-3	chr11	93885519	93886335	+	750.233	Rhox10_1/peaks.txt|Rhox10_2/peaks.txt|Rhox10_3/peaks.txt	promoter-TSS (NM_134012)	-161	NM_001013375	ENSMUSG00000054079	Utp18	protein-coding
Merged-chr7-16615361-3	chr7	16615116	16615624	+	750.233	Rhox10_1/peaks.txt|Rhox10_2/peaks.txt|Rhox10_3/peaks.txt	promoter-TSS (NM_172739)	-377	NM_172739	ENSMUSG00000058230	Arhgap35	protein-coding
Merged-chr11-49244134-3	chr11	49243807	49244530	+	748.633	Rhox10_1/peaks.txt|Rhox10_2/peaks.txt|Rhox10_3/peaks.txt	promoter-TSS (NM_010794)	-23	NM_010794	ENSMUSG00000020346	Mgat1	protein-coding
Merged-chr7-16286243-3	chr7	16286004	16286487	+	748.167	Rhox10_1/peaks.txt|Rhox10_2/peaks.txt|Rhox10_3/peaks.txt	intron (NM_001136471, intron 1 of 13)	550	NM_001136471	ENSMUSG00000041375	Ccdc9	protein-coding
Merged-chr1-175692789-3	chr1	175692538	175693054	+	746.8	Rhox10_1/peaks.txt|Rhox10_2/peaks.txt|Rhox10_3/peaks.txt	promoter-TSS (NM_010098)	-164	NM_010098	ENSMUSG00000026525	Opn3	protein-coding
Merged-chr9-53536844-3	chr9	53536578	53537124	+	743.333	Rhox10_1/peaks.txt|Rhox10_2/peaks.txt|Rhox10_3/peaks.txt	promoter-TSS (NM_001081152)	-180	NM_007499	ENSMUSG00000034218	Atm	protein-coding
Merged-chr14-62837387-3	chr14	62837125	62837668	+	742.833	Rhox10_1/peaks.txt|Rhox10_2/peaks.txt|Rhox10_3/peaks.txt	promoter-TSS (NR_106174)	-294	NM_175546	ENSMUSG00000014547	Wdfy2	protein-coding
Merged-chr1-191397229-3	chr1	191396919	191397523	+	740.667	Rhox10_1/peaks.txt|Rhox10_2/peaks.txt|Rhox10_3/peaks.txt	promoter-TSS (NM_144880)	-180	NM_144880	ENSMUSG00000026626	Ppp2r5a	protein-coding
Merged-chr6-89644585-3	chr6	89644316	89644897	+	739.6	Rhox10_1/peaks.txt|Rhox10_2/peaks.txt|Rhox10_3/peaks.txt	intron (NM_001178060, intron 1 of 13)	618	NM_001178058	ENSMUSG00000000811	Txnrd3	protein-coding
Merged-chr9-59751242-3	chr9	59750855	59751571	+	738.867	Rhox10_1/peaks.txt|Rhox10_2/peaks.txt|Rhox10_3/peaks.txt	promoter-TSS (NM_001172071)	39	NM_173018	ENSMUSG00000039585	Myo9a	protein-coding
Merged-chr18-56562492-3	chr18	56562222	56562745	+	735.933	Rhox10_1/peaks.txt|Rhox10_2/peaks.txt|Rhox10_3/peaks.txt	promoter-TSS (NM_138600)	-86	NM_001162989	ENSMUSG00000008301	Phax	protein-coding
Merged-chr4-62520085-3	chr4	62519858	62520313	+	734.767	Rhox10_1/peaks.txt|Rhox10_2/peaks.txt|Rhox10_3/peaks.txt	promoter-TSS (NM_001276446)	-22	NM_008525	ENSMUSG00000028393	Alad	protein-coding
Merged-chr8-11635864-3	chr8	11635580	11636142	+	731.8	Rhox10_1/peaks.txt|Rhox10_2/peaks.txt|Rhox10_3/peaks.txt	promoter-TSS (NM_001167967)	-104	NM_001281974	ENSMUSG00000031508	Ankrd10	protein-coding
Merged-chr15-63998215-3	chr15	63997983	63998453	+	726.667	Rhox10_1/peaks.txt|Rhox10_2/peaks.txt|Rhox10_3/peaks.txt	intron (NM_144846, intron 1 of 11)	62230	NM_144846	ENSMUSG00000022378	Fam49b	protein-coding
Merged-chr6-56714759-3	chr6	56714516	56714998	+	724.733	Rhox10_1/peaks.txt|Rhox10_2/peaks.txt|Rhox10_3/peaks.txt	promoter-TSS (NM_030235)	-148	NM_030235	ENSMUSG00000029787	Avl9	protein-coding
Merged-chr9-106892072-3	chr9	106891819	106892337	+	724.4	Rhox10_1/peaks.txt|Rhox10_2/peaks.txt|Rhox10_3/peaks.txt	promoter-TSS (NM_029103)	-140	NM_029103	ENSMUSG00000032575	Manf	protein-coding
Merged-chr9-80164754-3	chr9	80164519	80164995	+	723.133	Rhox10_1/peaks.txt|Rhox10_2/peaks.txt|Rhox10_3/peaks.txt	promoter-TSS (NM_001039546)	-277	NM_001039546	ENSMUSG00000033577	Myo6	protein-coding
Merged-chr4-126202566-3	chr4	126202241	126202991	+	720.967	Rhox10_1/peaks.txt|Rhox10_2/peaks.txt|Rhox10_3/peaks.txt	promoter-TSS (NM_146153)	94	NM_146153	ENSMUSG00000043962	Thrap3	protein-coding
Merged-chr9-109931582-3	chr9	109931282	109931951	+	719.633	Rhox10_1/peaks.txt|Rhox10_2/peaks.txt|Rhox10_3/peaks.txt	promoter-TSS (NM_008633)	-158	NM_001205331	ENSMUSG00000032479	Map4	protein-coding
Merged-chr15-58076509-3	chr15	58076280	58076737	+	718.633	Rhox10_1/peaks.txt|Rhox10_2/peaks.txt|Rhox10_3/peaks.txt	promoter-TSS (NM_001042438)	0	NM_001042438	ENSMUSG00000022361	Zhx1	protein-coding
Merged-chr12-72085686-3	chr12	72085448	72085933	+	715.133	Rhox10_1/peaks.txt|Rhox10_2/peaks.txt|Rhox10_3/peaks.txt	promoter-TSS (NM_024205)	-149	NM_001205067	ENSMUSG00000005078	Jkamp	protein-coding
Merged-chr7-97332130-3	chr7	97331759	97332430	+	713.433	Rhox10_1/peaks.txt|Rhox10_2/peaks.txt|Rhox10_3/peaks.txt	promoter-TSS (NM_001039039)	-229	NM_001039039	ENSMUSG00000044952	Kctd21	protein-coding
Merged-chr4-11966559-3	chr4	11966311	11966826	+	712.267	Rhox10_1/peaks.txt|Rhox10_2/peaks.txt|Rhox10_3/peaks.txt	promoter-TSS (NM_001290387)	-6	NR_040577		1700123M08Rik	ncRNA
Merged-chr11-87592007-3	chr11	87591751	87592286	+	710.567	Rhox10_1/peaks.txt|Rhox10_2/peaks.txt|Rhox10_3/peaks.txt	promoter-TSS (NM_133215)	-199	NM_133215	ENSMUSG00000018401	Mtmr4	protein-coding
Merged-chr18-31634886-3	chr18	31634586	31635150	+	707.867	Rhox10_1/peaks.txt|Rhox10_2/peaks.txt|Rhox10_3/peaks.txt	intron (NM_172965, intron 1 of 20)	485	NM_172965	ENSMUSG00000024260	Sap130	protein-coding
Merged-chr12-78226291-3	chr12	78226022	78226560	+	707.7	Rhox10_1/peaks.txt|Rhox10_2/peaks.txt|Rhox10_3/peaks.txt	promoter-TSS (NM_172952)	-364	NM_172952	ENSMUSG00000047454	Gphn	protein-coding
Merged-chr5-76951426-3	chr5	76951102	76951834	+	705.7	Rhox10_1/peaks.txt|Rhox10_2/peaks.txt|Rhox10_3/peaks.txt	promoter-TSS (NM_025939)	57	NM_025939	ENSMUSG00000029247	Paics	protein-coding
Merged-chr14-76414661-3	chr14	76414334	76414990	+	702.8	Rhox10_1/peaks.txt|Rhox10_2/peaks.txt|Rhox10_3/peaks.txt	promoter-TSS (NM_001310646)	-299	NM_001310646	ENSMUSG00000022010	Tsc22d1	protein-coding
Merged-chr14-61556904-3	chr14	61556630	61557159	+	702.633	Rhox10_1/peaks.txt|Rhox10_2/peaks.txt|Rhox10_3/peaks.txt	promoter-TSS (NM_001310603)	-8	NM_001310603	ENSMUSG00000021930	Spryd7	protein-coding
Merged-chr1-125560624-3	chr1	125560392	125560864	+	701.3	Rhox10_1/peaks.txt|Rhox10_2/peaks.txt|Rhox10_3/peaks.txt	promoter-TSS (NM_028787)	-388	NM_028787	ENSMUSG00000026342	Slc35f5	protein-coding
Merged-chr13-104109583-3	chr13	104109244	104109877	+	700.867	Rhox10_1/peaks.txt|Rhox10_2/peaks.txt|Rhox10_3/peaks.txt	promoter-TSS (NM_029447)	54	NM_029447	ENSMUSG00000021710	Nln	protein-coding
Merged-chr19-53944713-3	chr19	53944468	53944963	+	700.333	Rhox10_1/peaks.txt|Rhox10_2/peaks.txt|Rhox10_3/peaks.txt	promoter-TSS (NM_019658)	-88	NM_001195338	ENSMUSG00000084957	Bbip1	protein-coding
Merged-chr4-103114497-3	chr4	103114208	103114847	+	699.567	Rhox10_1/peaks.txt|Rhox10_2/peaks.txt|Rhox10_3/peaks.txt	promoter-TSS (NM_146254)	137	NM_001286222	ENSMUSG00000028522	Mier1	protein-coding
Merged-chr1-177796698-3	chr1	177796473	177796923	+	698.567	Rhox10_1/peaks.txt|Rhox10_2/peaks.txt|Rhox10_3/peaks.txt	promoter-TSS (NM_007422)	-189	NM_007422	ENSMUSG00000015961	Adss	protein-coding
Merged-chr9-56418230-3	chr9	56418003	56418456	+	698.267	Rhox10_1/peaks.txt|Rhox10_2/peaks.txt|Rhox10_3/peaks.txt	promoter-TSS (NM_025812)	-179	NM_172924	ENSMUSG00000074305	Peak1	protein-coding
Merged-chr18-35888187-3	chr18	35887780	35888598	+	698	Rhox10_1/peaks.txt|Rhox10_2/peaks.txt|Rhox10_3/peaks.txt	Intergenic	58371	NM_133687	ENSMUSG00000046668	Cxxc5	protein-coding
Merged-chr17-25920067-3	chr17	25919810	25920309	+	697.3	Rhox10_1/peaks.txt|Rhox10_2/peaks.txt|Rhox10_3/peaks.txt	promoter-TSS (NM_139154)	-345	NM_139154	ENSMUSG00000025730	Rab40c	protein-coding
Merged-chr10-81137430-3	chr10	81137184	81137680	+	696.833	Rhox10_1/peaks.txt|Rhox10_2/peaks.txt|Rhox10_3/peaks.txt	intron (NM_010731, intron 1 of 2)	1161	NM_010731	ENSMUSG00000035011	Zbtb7a	protein-coding
Merged-chr9-55512213-3	chr9	55511988	55512439	+	696.2	Rhox10_1/peaks.txt|Rhox10_2/peaks.txt|Rhox10_3/peaks.txt	promoter-TSS (NM_145615)	30	NM_145615	ENSMUSG00000032314	Etfa	protein-coding
Merged-chr17-26716333-3	chr17	26716091	26716590	+	693.367	Rhox10_1/peaks.txt|Rhox10_2/peaks.txt|Rhox10_3/peaks.txt	intron (NM_029870, intron 1 of 8)	690	NM_029870	ENSMUSG00000048249	Crebrf	protein-coding
Merged-chr12-76962319-3	chr12	76962057	76962614	+	692.8	Rhox10_1/peaks.txt|Rhox10_2/peaks.txt|Rhox10_3/peaks.txt	promoter-TSS (NM_001146176)	-87	NM_001146176	ENSMUSG00000059436	Max	protein-coding
Merged-chr14-18239175-3	chr14	18238949	18239401	+	692.633	Rhox10_1/peaks.txt|Rhox10_2/peaks.txt|Rhox10_3/peaks.txt	promoter-TSS (NM_011584)	-69	NM_011584	ENSMUSG00000021775	Nr1d2	protein-coding
Merged-chr10-62651298-3	chr10	62651051	62651544	+	690.7	Rhox10_1/peaks.txt|Rhox10_2/peaks.txt|Rhox10_3/peaks.txt	promoter-TSS (NM_053183)	-99	NM_053183	ENSMUSG00000020076	Ddx50	protein-coding
Merged-chr11-68691779-3	chr11	68691537	68692034	+	690.633	Rhox10_1/peaks.txt|Rhox10_2/peaks.txt|Rhox10_3/peaks.txt	promoter-TSS (NM_175260)	-130	NM_175260	ENSMUSG00000020900	Myh10	protein-coding
Merged-chr19-6980092-3	chr19	6979746	6980409	+	688.867	Rhox10_1/peaks.txt|Rhox10_2/peaks.txt|Rhox10_3/peaks.txt	intron (NM_008020, intron 1 of 5)	363	NM_008020	ENSMUSG00000056629	Fkbp2	protein-coding
Merged-chr17-64332122-3	chr17	64331865	64332378	+	688.367	Rhox10_1/peaks.txt|Rhox10_2/peaks.txt|Rhox10_3/peaks.txt	promoter-TSS (NM_001025309)	-238	NM_001025309	ENSMUSG00000024083	Pja2	protein-coding
Merged-chr11-85140117-3	chr11	85139871	85140384	+	685.967	Rhox10_1/peaks.txt|Rhox10_2/peaks.txt|Rhox10_3/peaks.txt	promoter-TSS (NM_001029934)	-172	NM_001029934	ENSMUSG00000000804	Usp32	protein-coding
Merged-chr2-84715321-3	chr2	84715038	84715585	+	685.2	Rhox10_1/peaks.txt|Rhox10_2/peaks.txt|Rhox10_3/peaks.txt	promoter-TSS (NM_144887)	-147	NM_144887	ENSMUSG00000034075	Zdhhc5	protein-coding
Merged-chr13-111490126-3	chr13	111489860	111490423	+	684.967	Rhox10_1/peaks.txt|Rhox10_2/peaks.txt|Rhox10_3/peaks.txt	promoter-TSS (NM_028487)	-100	NM_001122963	ENSMUSG00000032745	Gpbp1	protein-coding
Merged-chr3-142882149-3	chr3	142881920	142882377	+	682.833	Rhox10_1/peaks.txt|Rhox10_2/peaks.txt|Rhox10_3/peaks.txt	promoter-TSS (NM_178654)	-144	NM_178654	ENSMUSG00000004591	Pkn2	protein-coding
Merged-chr1-60180482-3	chr1	60180224	60180771	+	682.6	Rhox10_1/peaks.txt|Rhox10_2/peaks.txt|Rhox10_3/peaks.txt	promoter-TSS (NM_173444)	-102	NM_173444	ENSMUSG00000073664	Nbeal1	protein-coding
Merged-chr4-3938661-3	chr4	3938407	3938909	+	679.367	Rhox10_1/peaks.txt|Rhox10_2/peaks.txt|Rhox10_3/peaks.txt	promoter-TSS (NM_019969)	-230	NR_104355	ENSMUSG00000042198	Chchd7	protein-coding
Merged-chr1-151428496-3	chr1	151428264	151428737	+	675.533	Rhox10_1/peaks.txt|Rhox10_2/peaks.txt|Rhox10_3/peaks.txt	promoter-TSS (NM_025819)	-65	NM_025819	ENSMUSG00000052748	Swt1	protein-coding
Merged-chr8-91313419-3	chr8	91313076	91313736	+	674.4	Rhox10_1/peaks.txt|Rhox10_2/peaks.txt|Rhox10_3/peaks.txt	promoter-TSS (NM_173431)	-119	NM_011936	ENSMUSG00000055932	Fto	protein-coding
Merged-chr13-91461059-3	chr13	91460830	91461287	+	674.1	Rhox10_1/peaks.txt|Rhox10_2/peaks.txt|Rhox10_3/peaks.txt	promoter-TSS (NM_024186)	-39	NM_024272	ENSMUSG00000003992	Ssbp2	protein-coding
Merged-chr12-8921911-3	chr12	8921628	8922182	+	672.533	Rhox10_1/peaks.txt|Rhox10_2/peaks.txt|Rhox10_3/peaks.txt	5' UTR (NM_008640, exon 1 of 7)	598	NM_008640	ENSMUSG00000020585	Laptm4a	protein-coding
Merged-chr4-139574506-3	chr4	139574254	139574775	+	672.233	Rhox10_1/peaks.txt|Rhox10_2/peaks.txt|Rhox10_3/peaks.txt	promoter-TSS (NM_001205173)	-206	NM_001205173	ENSMUSG00000041025	Iffo2	protein-coding
Merged-chr12-40445870-3	chr12	40445641	40446097	+	672.1	Rhox10_1/peaks.txt|Rhox10_2/peaks.txt|Rhox10_3/peaks.txt	promoter-TSS (NM_178845)	-79	NM_178845	ENSMUSG00000055917	Zfp277	protein-coding
Merged-chr12-32954015-3	chr12	32953789	32954244	+	670.7	Rhox10_1/peaks.txt|Rhox10_2/peaks.txt|Rhox10_3/peaks.txt	promoter-TSS (NM_198710)	71	NM_013635	ENSMUSG00000020570	Sypl	protein-coding
Merged-chr13-13954573-3	chr13	13954278	13954847	+	669.167	Rhox10_1/peaks.txt|Rhox10_2/peaks.txt|Rhox10_3/peaks.txt	promoter-TSS (NM_178640)	-112	NM_178640	ENSMUSG00000039242	B3galnt2	protein-coding
Merged-chr19-28011501-3	chr19	28011232	28011781	+	665.933	Rhox10_1/peaks.txt|Rhox10_2/peaks.txt|Rhox10_3/peaks.txt	promoter-TSS (NM_011265)	-340	NM_011265	ENSMUSG00000040929	Rfx3	protein-coding
Merged-chr4-53012187-3	chr4	53011872	53012489	+	664.467	Rhox10_1/peaks.txt|Rhox10_2/peaks.txt|Rhox10_3/peaks.txt	intron (NM_025623, intron 1 of 5)	300	NM_025623	ENSMUSG00000015247	Nipsnap3b	protein-coding
Merged-chr2-73892793-3	chr2	73892548	73893036	+	661.667	Rhox10_1/peaks.txt|Rhox10_2/peaks.txt|Rhox10_3/peaks.txt	promoter-TSS (NM_009715)	-153	NM_001284370	ENSMUSG00000027104	Atf2	protein-coding
Merged-chr16-94526572-3	chr16	94526320	94526851	+	658.833	Rhox10_1/peaks.txt|Rhox10_2/peaks.txt|Rhox10_3/peaks.txt	promoter-TSS (NM_007834)	44	NM_007834	ENSMUSG00000022898	Dscr3	protein-coding
Merged-chr6-49367650-3	chr6	49367421	49367884	+	656.967	Rhox10_1/peaks.txt|Rhox10_2/peaks.txt|Rhox10_3/peaks.txt	promoter-TSS (NM_172727)	-87	NM_001172216	ENSMUSG00000047115	Fam221a	protein-coding
Merged-chr15-102406043-3	chr15	102405700	102406442	+	656.5	Rhox10_1/peaks.txt|Rhox10_2/peaks.txt|Rhox10_3/peaks.txt	promoter-TSS (NM_013672)	-245	NM_013672	ENSMUSG00000001280	Sp1	protein-coding
Merged-chr17-65613669-3	chr17	65613430	65613902	+	652.4	Rhox10_1/peaks.txt|Rhox10_2/peaks.txt|Rhox10_3/peaks.txt	promoter-TSS (NM_013933)	-111	NM_013933	ENSMUSG00000024091	Vapa	protein-coding
Merged-chr16-91729207-3	chr16	91728964	91729443	+	650.9	Rhox10_1/peaks.txt|Rhox10_2/peaks.txt|Rhox10_3/peaks.txt	promoter-TSS (NM_001110276)	-168	NM_001110275	ENSMUSG00000022957	Itsn1	protein-coding
Merged-chr8-79639249-3	chr8	79639011	79639482	+	650.5	Rhox10_1/peaks.txt|Rhox10_2/peaks.txt|Rhox10_3/peaks.txt	promoter-TSS (NM_001256033)	-430	NM_001256033	ENSMUSG00000036990	Otud4	protein-coding
Merged-chr14-56811751-3	chr14	56811506	56811989	+	647.133	Rhox10_1/peaks.txt|Rhox10_2/peaks.txt|Rhox10_3/peaks.txt	promoter-TSS (NM_001253752)	-31	NM_144842	ENSMUSG00000040123	Zmym5	protein-coding
Merged-chr8-105860471-3	chr8	105860226	105860706	+	647.1	Rhox10_1/peaks.txt|Rhox10_2/peaks.txt|Rhox10_3/peaks.txt	promoter-TSS (NM_026532)	-168	NM_026532	ENSMUSG00000008450	Nutf2	protein-coding
Merged-chr5-147076708-3	chr5	147076482	147076937	+	646.4	Rhox10_1/peaks.txt|Rhox10_2/peaks.txt|Rhox10_3/peaks.txt	promoter-TSS (NM_080795)	-137	NM_080795	ENSMUSG00000016520	Lnx2	protein-coding
Merged-chr11-89060855-3	chr11	89060571	89061140	+	646.2	Rhox10_1/peaks.txt|Rhox10_2/peaks.txt|Rhox10_3/peaks.txt	promoter-TSS (NM_019505)	104	NR_110336		Dgkeos	ncRNA
Merged-chr8-41239662-3	chr8	41239397	41239940	+	643.4	Rhox10_1/peaks.txt|Rhox10_2/peaks.txt|Rhox10_3/peaks.txt	promoter-TSS (NM_023662)	-91	NM_023662	ENSMUSG00000031592	Pcm1	protein-coding
Merged-chr12-11265979-3	chr12	11265733	11266246	+	642.7	Rhox10_1/peaks.txt|Rhox10_2/peaks.txt|Rhox10_3/peaks.txt	promoter-TSS (NM_177331)	103	NM_025695	ENSMUSG00000020608	Smc6	protein-coding
Merged-chr8-47675249-3	chr8	47674990	47675508	+	642.6	Rhox10_1/peaks.txt|Rhox10_2/peaks.txt|Rhox10_3/peaks.txt	promoter-TSS (NM_023503)	-90	NM_023503	ENSMUSG00000063049	Ing2	protein-coding
Merged-chr8-71570266-3	chr8	71569836	71570599	+	642.233	Rhox10_1/peaks.txt|Rhox10_2/peaks.txt|Rhox10_3/peaks.txt	intron (NM_011977, intron 2 of 13)	1290	NM_011977	ENSMUSG00000031808	Slc27a1	protein-coding
Merged-chr6-47813614-3	chr6	47813357	47813867	+	641.867	Rhox10_1/peaks.txt|Rhox10_2/peaks.txt|Rhox10_3/peaks.txt	promoter-TSS (NM_009787)	-100	NM_009787	ENSMUSG00000025823	Pdia4	protein-coding
Merged-chr2-91237089-3	chr2	91236858	91237318	+	640.4	Rhox10_1/peaks.txt|Rhox10_2/peaks.txt|Rhox10_3/peaks.txt	promoter-TSS (NM_028119)	-22	NM_028119	ENSMUSG00000002109	Ddb2	protein-coding
Merged-chr8-46470876-3	chr8	46470648	46471107	+	639.267	Rhox10_1/peaks.txt|Rhox10_2/peaks.txt|Rhox10_3/peaks.txt	promoter-TSS (NM_007981)	-160	NM_007981	ENSMUSG00000018796	Acsl1	protein-coding
Merged-chr5-110107961-3	chr5	110107623	110108412	+	639.067	Rhox10_1/peaks.txt|Rhox10_2/peaks.txt|Rhox10_3/peaks.txt	exon (NM_145147, exon 1 of 10)	180	NM_145147	ENSMUSG00000033434	Gtpbp6	protein-coding
Merged-chr12-116281108-3	chr12	116280847	116281404	+	639.067	Rhox10_1/peaks.txt|Rhox10_2/peaks.txt|Rhox10_3/peaks.txt	promoter-TSS (NM_028731)	-97	NM_028731	ENSMUSG00000021171	Esyt2	protein-coding
Merged-chr3-127553068-3	chr3	127552818	127553324	+	638.833	Rhox10_1/peaks.txt|Rhox10_2/peaks.txt|Rhox10_3/peaks.txt	promoter-TSS (NM_197997)	278	NM_138593	ENSMUSG00000027968	Larp7	protein-coding
Merged-chr17-48409891-3	chr17	48409644	48410155	+	636	Rhox10_1/peaks.txt|Rhox10_2/peaks.txt|Rhox10_3/peaks.txt	promoter-TSS (NM_001289491)	-79	NM_010913	ENSMUSG00000023994	Nfya	protein-coding
Merged-chr3-122984428-3	chr3	122984163	122984692	+	635.933	Rhox10_1/peaks.txt|Rhox10_2/peaks.txt|Rhox10_3/peaks.txt	promoter-TSS (NM_133857)	20	NM_133857	ENSMUSG00000039701	Usp53	protein-coding
Merged-chr13-44730770-3	chr13	44730483	44731120	+	635.567	Rhox10_1/peaks.txt|Rhox10_2/peaks.txt|Rhox10_3/peaks.txt	promoter-TSS (NM_001205043)	27	NM_001205044	ENSMUSG00000038518	Jarid2	protein-coding
Merged-chr11-74832237-3	chr11	74831949	74832506	+	634.1	Rhox10_1/peaks.txt|Rhox10_2/peaks.txt|Rhox10_3/peaks.txt	intron (NM_010813, intron 1 of 5)	1303	NM_010813	ENSMUSG00000000282	Mnt	protein-coding
Merged-chr1-24100271-3	chr1	24100020	24100538	+	633.567	Rhox10_1/peaks.txt|Rhox10_2/peaks.txt|Rhox10_3/peaks.txt	promoter-TSS (NM_026604)	62	NM_026604	ENSMUSG00000026153	Fam135a	protein-coding
Merged-chr8-13785911-3	chr8	13785648	13786170	+	632	Rhox10_1/peaks.txt|Rhox10_2/peaks.txt|Rhox10_3/peaks.txt	intron (NM_025924, intron 1 of 8)	294	NM_025924	ENSMUSG00000038398	Upf3a	protein-coding
Merged-chr5-90366580-3	chr5	90366101	90366976	+	631.333	Rhox10_1/peaks.txt|Rhox10_2/peaks.txt|Rhox10_3/peaks.txt	promoter-TSS (NM_030886)	-353	NM_198010	ENSMUSG00000055204	Ankrd17	protein-coding
Merged-chr2-136891448-3	chr2	136891172	136891732	+	629.133	Rhox10_1/peaks.txt|Rhox10_2/peaks.txt|Rhox10_3/peaks.txt	promoter-TSS (NM_001286983)	-46	NM_001286983	ENSMUSG00000027274	Mkks	protein-coding
Merged-chr13-17695009-3	chr13	17694777	17695250	+	627.8	Rhox10_1/peaks.txt|Rhox10_2/peaks.txt|Rhox10_3/peaks.txt	promoter-TSS (NM_138654)	-248	NM_138654	ENSMUSG00000055137	Sugct	protein-coding
Merged-chr2-119897224-3	chr2	119896949	119897527	+	626.5	Rhox10_1/peaks.txt|Rhox10_2/peaks.txt|Rhox10_3/peaks.txt	promoter-TSS (NM_013720)	10	NM_013720	ENSMUSG00000033943	Mga	protein-coding
Merged-chr8-25017102-3	chr8	25016857	25017367	+	619.867	Rhox10_1/peaks.txt|Rhox10_2/peaks.txt|Rhox10_3/peaks.txt	promoter-TSS (NM_007404)	-99	NM_027194	ENSMUSG00000031556	Tm2d2	protein-coding
Merged-chr10-41810121-3	chr10	41809836	41810379	+	619.833	Rhox10_1/peaks.txt|Rhox10_2/peaks.txt|Rhox10_3/peaks.txt	promoter-TSS (NM_001162908)	-239	NM_026643	ENSMUSG00000019813	Cep57l1	protein-coding
Merged-chr11-74830444-3	chr11	74830171	74830721	+	619.167	Rhox10_1/peaks.txt|Rhox10_2/peaks.txt|Rhox10_3/peaks.txt	promoter-TSS (NM_010813)	-478	NM_010813	ENSMUSG00000000282	Mnt	protein-coding
Merged-chr8-80739512-3	chr8	80739269	80739757	+	617.067	Rhox10_1/peaks.txt|Rhox10_2/peaks.txt|Rhox10_3/peaks.txt	promoter-TSS (NM_053124)	-54	NM_053124	ENSMUSG00000031715	Smarca5	protein-coding
Merged-chr8-60983374-3	chr8	60983104	60983648	+	617.033	Rhox10_1/peaks.txt|Rhox10_2/peaks.txt|Rhox10_3/peaks.txt	promoter-TSS (NM_173873)	-65	NM_173874	ENSMUSG00000004319	Clcn3	protein-coding
Merged-chr3-40949711-3	chr3	40949432	40949993	+	616.8	Rhox10_1/peaks.txt|Rhox10_2/peaks.txt|Rhox10_3/peaks.txt	promoter-TSS (NM_001040399)	-919	NM_001040399	ENSMUSG00000025762	Larp1b	protein-coding
Merged-chr10-60003090-3	chr10	60002824	60003337	+	616.467	Rhox10_1/peaks.txt|Rhox10_2/peaks.txt|Rhox10_3/peaks.txt	promoter-TSS (NM_001199187)	55	NM_001347451	ENSMUSG00000020107	Anapc16	protein-coding
Merged-chr8-25785295-3	chr8	25785070	25785520	+	616.4	Rhox10_1/peaks.txt|Rhox10_2/peaks.txt|Rhox10_3/peaks.txt	promoter-TSS (NM_026032)	-86	NM_026121	ENSMUSG00000037316	Bag4	protein-coding
Merged-chr2-73386582-3	chr2	73386330	73386828	+	616.1	Rhox10_1/peaks.txt|Rhox10_2/peaks.txt|Rhox10_3/peaks.txt	promoter-TSS (NM_001276443)	-99	NM_001276444	ENSMUSG00000041762	Gpr155	protein-coding
Merged-chr9-94538657-3	chr9	94538404	94538909	+	615.433	Rhox10_1/peaks.txt|Rhox10_2/peaks.txt|Rhox10_3/peaks.txt	promoter-TSS (NM_001033145)	-575	NM_001033145	ENSMUSG00000045414	1190002N15Rik	protein-coding
Merged-chr3-90052658-3	chr3	90052334	90052935	+	615.3	Rhox10_1/peaks.txt|Rhox10_2/peaks.txt|Rhox10_3/peaks.txt	promoter-TSS (NM_001165987)	-119	NM_001165984	ENSMUSG00000042520	Ubap2l	protein-coding
Merged-chr15-44428009-3	chr15	44427781	44428237	+	613.8	Rhox10_1/peaks.txt|Rhox10_2/peaks.txt|Rhox10_3/peaks.txt	promoter-TSS (NM_175009)	-102	NM_175009	ENSMUSG00000022338	Eny2	protein-coding
Merged-chr7-128461776-3	chr7	128461534	128462015	+	613.533	Rhox10_1/peaks.txt|Rhox10_2/peaks.txt|Rhox10_3/peaks.txt	promoter-TSS (NM_009383)	-101	NM_001347640	ENSMUSG00000030846	Tial1	protein-coding
Merged-chr12-59012036-3	chr12	59011748	59012310	+	611.233	Rhox10_1/peaks.txt|Rhox10_2/peaks.txt|Rhox10_3/peaks.txt	promoter-TSS (NM_009147)	-12	NM_009147	ENSMUSG00000020986	Sec23a	protein-coding
Merged-chr1-153333102-3	chr1	153332828	153333353	+	610.867	Rhox10_1/peaks.txt|Rhox10_2/peaks.txt|Rhox10_3/peaks.txt	promoter-TSS (NM_010683)	-304	NM_010683	ENSMUSG00000026478	Lamc1	protein-coding
Merged-chr18-73572506-3	chr18	73572246	73572797	+	609.5	Rhox10_1/peaks.txt|Rhox10_2/peaks.txt|Rhox10_3/peaks.txt	promoter-TSS (NM_001039214)	-184	NM_001039214	ENSMUSG00000037253	Mex3c	protein-coding
Merged-chr9-123851915-3	chr9	123851655	123852159	+	608.467	Rhox10_1/peaks.txt|Rhox10_2/peaks.txt|Rhox10_3/peaks.txt	promoter-TSS (NM_001110253)	-8	NM_001110253	ENSMUSG00000025241	Fyco1	protein-coding
Merged-chr2-5951315-3	chr2	5950916	5951657	+	607.533	Rhox10_1/peaks.txt|Rhox10_2/peaks.txt|Rhox10_3/peaks.txt	promoter-TSS (NM_001081132)	-183	NM_001081132	ENSMUSG00000043241	Upf2	protein-coding
Merged-chr5-124862588-3	chr5	124862318	124862841	+	607.267	Rhox10_1/peaks.txt|Rhox10_2/peaks.txt|Rhox10_3/peaks.txt	promoter-TSS (NM_001081750)	-126	NM_001081750	ENSMUSG00000079215	Zfp664	protein-coding
Merged-chr3-100922256-3	chr3	100922001	100922524	+	605.167	Rhox10_1/peaks.txt|Rhox10_2/peaks.txt|Rhox10_3/peaks.txt	promoter-TSS (NM_001165953)	-231	NM_001165952	ENSMUSG00000033233	Trim45	protein-coding
Merged-chr14-60251593-3	chr14	60251368	60251819	+	602.833	Rhox10_1/peaks.txt|Rhox10_2/peaks.txt|Rhox10_3/peaks.txt	promoter-TSS (NM_170591)	-215	NM_170591	ENSMUSG00000063895	Nupl1	protein-coding
Merged-chr15-100615412-3	chr15	100615181	100615650	+	602.667	Rhox10_1/peaks.txt|Rhox10_2/peaks.txt|Rhox10_3/peaks.txt	promoter-TSS (NM_011873)	-247	NM_011873	ENSMUSG00000000346	Dazap2	protein-coding
Merged-chr10-61147245-3	chr10	61146987	61147508	+	601.267	Rhox10_1/peaks.txt|Rhox10_2/peaks.txt|Rhox10_3/peaks.txt	intron (NM_001316674, intron 1 of 14)	437	NM_009163	ENSMUSG00000020097	Sgpl1	protein-coding
Merged-chr15-25622374-3	chr15	25622089	25622663	+	599.5	Rhox10_1/peaks.txt|Rhox10_2/peaks.txt|Rhox10_3/peaks.txt	promoter-TSS (NM_019472)	-174	NM_019472	ENSMUSG00000022272	Myo10	protein-coding
Merged-chr13-35906176-3	chr13	35905864	35906531	+	598.1	Rhox10_1/peaks.txt|Rhox10_2/peaks.txt|Rhox10_3/peaks.txt	intron (NM_145938, intron 1 of 7)	150	NM_145938	ENSMUSG00000021418	Rpp40	protein-coding
Merged-chr7-83892057-3	chr7	83891808	83892310	+	598.033	Rhox10_1/peaks.txt|Rhox10_2/peaks.txt|Rhox10_3/peaks.txt	promoter-TSS (NM_023403)	59	NM_023403	ENSMUSG00000038503	Mesdc2	protein-coding
Merged-chr3-79568075-3	chr3	79567847	79568302	+	595.867	Rhox10_1/peaks.txt|Rhox10_2/peaks.txt|Rhox10_3/peaks.txt	promoter-TSS (NM_001162999)	-395	NM_001162999	ENSMUSG00000061175	Fnip2	protein-coding
Merged-chr12-51692019-3	chr12	51691785	51692260	+	595.1	Rhox10_1/peaks.txt|Rhox10_2/peaks.txt|Rhox10_3/peaks.txt	promoter-TSS (NM_001172098)	-108	NM_052973	ENSMUSG00000020954	Strn3	protein-coding
Merged-chr7-110061555-3	chr7	110061329	110061782	+	594.567	Rhox10_1/peaks.txt|Rhox10_2/peaks.txt|Rhox10_3/peaks.txt	promoter-TSS (NM_009281)	-147	NM_009281	ENSMUSG00000061079	Zfp143	protein-coding
Merged-chr10-98914381-3	chr10	98914118	98914626	+	591.567	Rhox10_1/peaks.txt|Rhox10_2/peaks.txt|Rhox10_3/peaks.txt	promoter-TSS (NM_026482)	-780	NM_026482	ENSMUSG00000019943	Atp2b1	protein-coding
Merged-chr8-70212533-3	chr8	70212173	70213029	+	589.8	Rhox10_1/peaks.txt|Rhox10_2/peaks.txt|Rhox10_3/peaks.txt	promoter-TSS (NM_001007570)	-320	NM_001007570	ENSMUSG00000002346	Slc25a42	protein-coding
Merged-chr12-87147894-3	chr12	87147651	87148129	+	589.6	Rhox10_1/peaks.txt|Rhox10_2/peaks.txt|Rhox10_3/peaks.txt	promoter-TSS (NM_153415)	12	NM_153415	ENSMUSG00000034126	Pomt2	protein-coding
Merged-chr14-40967092-3	chr14	40966818	40967375	+	589.233	Rhox10_1/peaks.txt|Rhox10_2/peaks.txt|Rhox10_3/peaks.txt	promoter-TSS (NM_145928)	-200	NM_145928	ENSMUSG00000037824	Tspan14	protein-coding
Merged-chr10-86778873-3	chr10	86778605	86779120	+	588.8	Rhox10_1/peaks.txt|Rhox10_2/peaks.txt|Rhox10_3/peaks.txt	promoter-TSS (NM_175331)	-143	NM_175331	ENSMUSG00000054027	Nt5dc3	protein-coding
Merged-chr13-66933294-3	chr13	66933062	66933529	+	588.3	Rhox10_1/peaks.txt|Rhox10_2/peaks.txt|Rhox10_3/peaks.txt	promoter-TSS (NM_025547)	-223	NM_025547	ENSMUSG00000021519	Mterf3	protein-coding
Merged-chr4-149426504-3	chr4	149426240	149426773	+	586.833	Rhox10_1/peaks.txt|Rhox10_2/peaks.txt|Rhox10_3/peaks.txt	5' UTR (NM_022022, exon 1 of 27)	125	NM_022022	ENSMUSG00000028960	Ube4b	protein-coding
Merged-chr6-38433662-3	chr6	38433291	38434013	+	586.233	Rhox10_1/peaks.txt|Rhox10_2/peaks.txt|Rhox10_3/peaks.txt	promoter-TSS (NM_177185)	-273	NM_177185	ENSMUSG00000038538	Ubn2	protein-coding
Merged-chr1-193036001-3	chr1	193035748	193036271	+	585.9	Rhox10_1/peaks.txt|Rhox10_2/peaks.txt|Rhox10_3/peaks.txt	promoter-TSS (NM_181546)	-234	NM_181546	ENSMUSG00000016200	Syt14	protein-coding
Merged-chr5-45450425-3	chr5	45450168	45450682	+	583.267	Rhox10_1/peaks.txt|Rhox10_2/peaks.txt|Rhox10_3/peaks.txt	promoter-TSS (NM_024236)	-196	NM_024236	ENSMUSG00000015806	Qdpr	protein-coding
Merged-chr5-34660298-3	chr5	34660073	34660524	+	582.967	Rhox10_1/peaks.txt|Rhox10_2/peaks.txt|Rhox10_3/peaks.txt	promoter-TSS (NM_019497)	-81	NM_001080743	ENSMUSG00000052783	Grk4	protein-coding
Merged-chr5-92083731-3	chr5	92083456	92083991	+	582.467	Rhox10_1/peaks.txt|Rhox10_2/peaks.txt|Rhox10_3/peaks.txt	promoter-TSS (NM_011816)	21	NM_011816	ENSMUSG00000029405	G3bp2	protein-coding
Merged-chr11-20631962-3	chr11	20631720	20632198	+	579.567	Rhox10_1/peaks.txt|Rhox10_2/peaks.txt|Rhox10_3/peaks.txt	promoter-TSS (NM_001038625)	-18	NM_001038625	ENSMUSG00000049800	Sertad2	protein-coding
Merged-chr9-111271729-3	chr9	111271498	111271968	+	579.467	Rhox10_1/peaks.txt|Rhox10_2/peaks.txt|Rhox10_3/peaks.txt	promoter-TSS (NM_026810)	-112	NM_175266	ENSMUSG00000046785	Epm2aip1	protein-coding
Merged-chr10-94035872-3	chr10	94035643	94036106	+	576.033	Rhox10_1/peaks.txt|Rhox10_2/peaks.txt|Rhox10_3/peaks.txt	promoter-TSS (NM_053072)	-75	NM_001304575	ENSMUSG00000036099	Vezt	protein-coding
Merged-chr6-71440741-3	chr6	71440502	71440976	+	575.233	Rhox10_1/peaks.txt|Rhox10_2/peaks.txt|Rhox10_3/peaks.txt	promoter-TSS (NM_024288)	-102	NM_024288	ENSMUSG00000002222	Rmnd5a	protein-coding
Merged-chr5-24685764-3	chr5	24685425	24686050	+	570.767	Rhox10_1/peaks.txt|Rhox10_2/peaks.txt|Rhox10_3/peaks.txt	promoter-TSS (NM_001305264)	-78	NM_016736	ENSMUSG00000028954	Nub1	protein-coding
Merged-chr10-40349191-3	chr10	40348922	40349482	+	569.467	Rhox10_1/peaks.txt|Rhox10_2/peaks.txt|Rhox10_3/peaks.txt	promoter-TSS (NM_001168304)	-106	NM_001291817	ENSMUSG00000038481	Cdk19	protein-coding
Merged-chr3-103914389-3	chr3	103914148	103914630	+	569.433	Rhox10_1/peaks.txt|Rhox10_2/peaks.txt|Rhox10_3/peaks.txt	5' UTR (NM_172684, exon 1 of 7)	269	NM_172684	ENSMUSG00000044098	Rsbn1	protein-coding
Merged-chr15-81399734-3	chr15	81399482	81400014	+	568.5	Rhox10_1/peaks.txt|Rhox10_2/peaks.txt|Rhox10_3/peaks.txt	promoter-TSS (NM_133726)	-54	NM_133726	ENSMUSG00000022403	St13	protein-coding
Merged-chr12-31499910-3	chr12	31499670	31500150	+	568.033	Rhox10_1/peaks.txt|Rhox10_2/peaks.txt|Rhox10_3/peaks.txt	promoter-TSS (NM_001253847)	-294	NM_001253848	ENSMUSG00000020659	Cbll1	protein-coding
Merged-chr2-151670722-3	chr2	151670451	151671019	+	566.767	Rhox10_1/peaks.txt|Rhox10_2/peaks.txt|Rhox10_3/peaks.txt	Intergenic	-2202	NM_001276400	ENSMUSG00000074704	Rad21l	protein-coding
Merged-chr2-53191375-3	chr2	53191115	53191622	+	564.067	Rhox10_1/peaks.txt|Rhox10_2/peaks.txt|Rhox10_3/peaks.txt	promoter-TSS (NM_018785)	-181	NM_018785	ENSMUSG00000061136	Prpf40a	protein-coding
Merged-chr2-71055670-3	chr2	71055439	71055904	+	563.9	Rhox10_1/peaks.txt|Rhox10_2/peaks.txt|Rhox10_3/peaks.txt	promoter-TSS (NM_001165981)	-65	NM_145524	ENSMUSG00000041975	Mettl8	protein-coding
Merged-chr7-102210393-3	chr7	102210136	102210652	+	563.2	Rhox10_1/peaks.txt|Rhox10_2/peaks.txt|Rhox10_3/peaks.txt	promoter-TSS (NM_001291358)	59	NM_001291358	ENSMUSG00000030990	Pgap2	protein-coding
Merged-chr19-38054992-3	chr19	38054662	38055272	+	562.667	Rhox10_1/peaks.txt|Rhox10_2/peaks.txt|Rhox10_3/peaks.txt	promoter-TSS (NM_001164362)	-58	NM_028293	ENSMUSG00000024989	Cep55	protein-coding
Merged-chr7-28436503-3	chr7	28436240	28436804	+	561.733	Rhox10_1/peaks.txt|Rhox10_2/peaks.txt|Rhox10_3/peaks.txt	promoter-TSS (NM_022024)	-331	NM_175021	ENSMUSG00000109336	Samd4b	protein-coding
Merged-chr10-122097310-3	chr10	122096997	122097617	+	560.2	Rhox10_1/peaks.txt|Rhox10_2/peaks.txt|Rhox10_3/peaks.txt	promoter-TSS (NM_153059)	-205	NM_153059	ENSMUSG00000034620	Tmem5	protein-coding
Merged-chr17-78736706-3	chr17	78736450	78736973	+	559.167	Rhox10_1/peaks.txt|Rhox10_2/peaks.txt|Rhox10_3/peaks.txt	promoter-TSS (NM_011500)	-151	NM_011500	ENSMUSG00000024077	Strn	protein-coding
Merged-chr14-20695108-3	chr14	20694787	20695390	+	557.467	Rhox10_1/peaks.txt|Rhox10_2/peaks.txt|Rhox10_3/peaks.txt	TTS (NM_172596)	120	NM_028428	ENSMUSG00000039357	Fut11	protein-coding
Merged-chr7-119896064-3	chr7	119895672	119896379	+	556.5	Rhox10_1/peaks.txt|Rhox10_2/peaks.txt|Rhox10_3/peaks.txt	promoter-TSS (NM_001163703)	164	NM_001285960	ENSMUSG00000030922	Lyrm1	protein-coding
Merged-chr5-86065667-3	chr5	86065432	86065912	+	556.433	Rhox10_1/peaks.txt|Rhox10_2/peaks.txt|Rhox10_3/peaks.txt	promoter-TSS (NM_001345902)	-89	NM_007683	ENSMUSG00000029253	Cenpc1	protein-coding
Merged-chr16-52031538-3	chr16	52031274	52031809	+	556.1	Rhox10_1/peaks.txt|Rhox10_2/peaks.txt|Rhox10_3/peaks.txt	promoter-TSS (NM_001033238)	-8	NM_001033238	ENSMUSG00000022637	Cblb	protein-coding
Merged-chr3-84814535-3	chr3	84814304	84814767	+	556.067	Rhox10_1/peaks.txt|Rhox10_2/peaks.txt|Rhox10_3/peaks.txt	Intergenic	-1042	NM_001177773	ENSMUSG00000028086	Fbxw7	protein-coding
Merged-chr1-93511930-3	chr1	93511704	93512157	+	555.067	Rhox10_1/peaks.txt|Rhox10_2/peaks.txt|Rhox10_3/peaks.txt	promoter-TSS (NM_145519)	-174	NM_145519	ENSMUSG00000034066	Farp2	protein-coding
Merged-chr6-35133752-3	chr6	35133492	35134017	+	553.567	Rhox10_1/peaks.txt|Rhox10_2/peaks.txt|Rhox10_3/peaks.txt	promoter-TSS (NM_001164412)	-17	NM_016877	ENSMUSG00000038784	Cnot4	protein-coding
Merged-chr11-61494435-3	chr11	61494167	61494683	+	553.233	Rhox10_1/peaks.txt|Rhox10_2/peaks.txt|Rhox10_3/peaks.txt	promoter-TSS (NM_001291037)	-159	NM_001291034	ENSMUSG00000001034	Mapk7	protein-coding
Merged-chr1-65186605-3	chr1	65186362	65186867	+	552.867	Rhox10_1/peaks.txt|Rhox10_2/peaks.txt|Rhox10_3/peaks.txt	promoter-TSS (NM_001310624)	-71	NM_011086	ENSMUSG00000025949	Pikfyve	protein-coding
Merged-chr4-120570268-3	chr4	120569996	120570537	+	552.667	Rhox10_1/peaks.txt|Rhox10_2/peaks.txt|Rhox10_3/peaks.txt	promoter-TSS (NM_016748)	10	NM_016748	ENSMUSG00000028633	Ctps	protein-coding
Merged-chr3-104220564-3	chr3	104220323	104220816	+	552.333	Rhox10_1/peaks.txt|Rhox10_2/peaks.txt|Rhox10_3/peaks.txt	promoter-TSS (NM_133853)	-163	NM_001159354	ENSMUSG00000052539	Magi3	protein-coding
Merged-chr6-49218098-3	chr6	49217836	49218396	+	552.2	Rhox10_1/peaks.txt|Rhox10_2/peaks.txt|Rhox10_3/peaks.txt	Intergenic	-3162	NM_023670	ENSMUSG00000029814	Igf2bp3	protein-coding
Merged-chr15-88751513-3	chr15	88751284	88751740	+	551.633	Rhox10_1/peaks.txt|Rhox10_2/peaks.txt|Rhox10_3/peaks.txt	promoter-TSS (NM_181412)	-199	NM_181412	ENSMUSG00000034333	Zbed4	protein-coding
Merged-chr13-119791069-3	chr13	119790743	119791373	+	551.5	Rhox10_1/peaks.txt|Rhox10_2/peaks.txt|Rhox10_3/peaks.txt	promoter-TSS (NM_028245)	64	NM_001302550	ENSMUSG00000094870	Zfp131	protein-coding
Merged-chr1-80340994-3	chr1	80340729	80341242	+	551.4	Rhox10_1/peaks.txt|Rhox10_2/peaks.txt|Rhox10_3/peaks.txt	promoter-TSS (NM_016716)	-295	NM_016716	ENSMUSG00000004364	Cul3	protein-coding
Merged-chr10-5805740-3	chr10	5805441	5806115	+	550.7	Rhox10_1/peaks.txt|Rhox10_2/peaks.txt|Rhox10_3/peaks.txt	promoter-TSS (NM_025995)	-313	NM_025995	ENSMUSG00000019773	Fbxo5	protein-coding
Merged-chr12-78861695-3	chr12	78861461	78861937	+	550.4	Rhox10_1/peaks.txt|Rhox10_2/peaks.txt|Rhox10_3/peaks.txt	promoter-TSS (NM_026114)	-61	NM_023721	ENSMUSG00000021114	Atp6v1d	protein-coding
Merged-chr13-12395186-3	chr13	12394903	12395448	+	550.4	Rhox10_1/peaks.txt|Rhox10_2/peaks.txt|Rhox10_3/peaks.txt	promoter-TSS (NM_144835)	-200	NM_144835	ENSMUSG00000050244	Heatr1	protein-coding
Merged-chr12-32820259-3	chr12	32820031	32820489	+	550.133	Rhox10_1/peaks.txt|Rhox10_2/peaks.txt|Rhox10_3/peaks.txt	promoter-TSS (NM_021524)	-75	NM_021524	ENSMUSG00000020572	Nampt	protein-coding
Merged-chr1-151755187-3	chr1	151754890	151755452	+	550	Rhox10_1/peaks.txt|Rhox10_2/peaks.txt|Rhox10_3/peaks.txt	promoter-TSS (NM_001039644)	-203	NM_001311165	ENSMUSG00000043019	Edem3	protein-coding
Merged-chr1-128103087-3	chr1	128102862	128103313	+	546.633	Rhox10_1/peaks.txt|Rhox10_2/peaks.txt|Rhox10_3/peaks.txt	promoter-TSS (NM_001285945)	-40	NM_001285945	ENSMUSG00000036086	Zranb3	protein-coding
Merged-chr2-120850561-3	chr2	120850308	120850832	+	543.933	Rhox10_1/peaks.txt|Rhox10_2/peaks.txt|Rhox10_3/peaks.txt	promoter-TSS (NM_001024856)	14	NM_080788	ENSMUSG00000090100	Ttbk2	protein-coding
Merged-chr19-4397266-3	chr19	4396930	4397683	+	542.867	Rhox10_1/peaks.txt|Rhox10_2/peaks.txt|Rhox10_3/peaks.txt	promoter-TSS (NM_001001984)	-229	NM_001001984	ENSMUSG00000054611	Kdm2a	protein-coding
Merged-chr16-14159471-3	chr16	14159206	14159717	+	541.3	Rhox10_1/peaks.txt|Rhox10_2/peaks.txt|Rhox10_3/peaks.txt	promoter-TSS (NR_030252)	-165	NR_030252	ENSMUSG00000070074	Mir484	ncRNA
Merged-chr13-81711274-3	chr13	81710875	81711588	+	540.2	Rhox10_1/peaks.txt|Rhox10_2/peaks.txt|Rhox10_3/peaks.txt	promoter-TSS (NM_028372)	-186	NM_028372	ENSMUSG00000051098	Mblac2	protein-coding
Merged-chr9-70678859-3	chr9	70678625	70679093	+	539.633	Rhox10_1/peaks.txt|Rhox10_2/peaks.txt|Rhox10_3/peaks.txt	promoter-TSS (NM_007399)	-123	NM_007399	ENSMUSG00000054693	Adam10	protein-coding
Merged-chr2-76648173-3	chr2	76647908	76648438	+	539.367	Rhox10_1/peaks.txt|Rhox10_2/peaks.txt|Rhox10_3/peaks.txt	promoter-TSS (NM_011871)	-179	NM_011871	ENSMUSG00000002731	Prkra	protein-coding
Merged-chr7-99141281-3	chr7	99141008	99141580	+	539.233	Rhox10_1/peaks.txt|Rhox10_2/peaks.txt|Rhox10_3/peaks.txt	promoter-TSS (NM_178635)	-150	NM_178635	ENSMUSG00000035354	Uvrag	protein-coding
Merged-chr5-32135691-3	chr5	32135368	32136001	+	538.633	Rhox10_1/peaks.txt|Rhox10_2/peaks.txt|Rhox10_3/peaks.txt	promoter-TSS (NM_008037)	-788	NM_008037	ENSMUSG00000029135	Fosl2	protein-coding
Merged-chr11-68853175-3	chr11	68852879	68853529	+	538.3	Rhox10_1/peaks.txt|Rhox10_2/peaks.txt|Rhox10_3/peaks.txt	promoter-TSS (NM_023668)	-73	NM_023668	ENSMUSG00000018736	Ndel1	protein-coding
Merged-chr11-86484583-3	chr11	86484344	86484826	+	538	Rhox10_1/peaks.txt|Rhox10_2/peaks.txt|Rhox10_3/peaks.txt	promoter-TSS (NM_029788)	-72	NM_029788	ENSMUSG00000020521	Rnft1	protein-coding
Merged-chr3-138143700-3	chr3	138143446	138143980	+	536.533	Rhox10_1/peaks.txt|Rhox10_2/peaks.txt|Rhox10_3/peaks.txt	promoter-TSS (NM_001163457)	175	NM_175389	ENSMUSG00000004127	Trmt10a	protein-coding
Merged-chr7-100372110-3	chr7	100371867	100372344	+	533.667	Rhox10_1/peaks.txt|Rhox10_2/peaks.txt|Rhox10_3/peaks.txt	promoter-TSS (NM_001017985)	-128	NM_001017985	ENSMUSG00000047248	C2cd3	protein-coding
Merged-chr17-32321329-3	chr17	32321081	32321579	+	532.5	Rhox10_1/peaks.txt|Rhox10_2/peaks.txt|Rhox10_3/peaks.txt	promoter-TSS (NM_019774)	-92	NR_131218	ENSMUSG00000024045	Akap8	protein-coding
Merged-chr5-86172842-3	chr5	86172580	86173089	+	532.433	Rhox10_1/peaks.txt|Rhox10_2/peaks.txt|Rhox10_3/peaks.txt	promoter-TSS (NM_172712)	-91	NM_172712	ENSMUSG00000035898	Uba6	protein-coding
Merged-chr10-42277948-3	chr10	42277501	42278285	+	532.3	Rhox10_1/peaks.txt|Rhox10_2/peaks.txt|Rhox10_3/peaks.txt	Intergenic	-1151	NM_019740	ENSMUSG00000048756	Foxo3	protein-coding
Merged-chr2-166906371-3	chr2	166906110	166906615	+	532	Rhox10_1/peaks.txt|Rhox10_2/peaks.txt|Rhox10_3/peaks.txt	intron (NM_023565, intron 1 of 24)	266	NM_023565	ENSMUSG00000002718	Cse1l	protein-coding
Merged-chr1-105990325-3	chr1	105990078	105990582	+	531.9	Rhox10_1/peaks.txt|Rhox10_2/peaks.txt|Rhox10_3/peaks.txt	promoter-TSS (NM_001122675)	-76	NM_001122676	ENSMUSG00000038866	Zcchc2	protein-coding
Merged-chr7-126503568-3	chr7	126503295	126503844	+	531.333	Rhox10_1/peaks.txt|Rhox10_2/peaks.txt|Rhox10_3/peaks.txt	promoter-TSS (NM_183020)	-267	NM_183020	ENSMUSG00000032637	Atxn2l	protein-coding
Merged-chr18-32162983-3	chr18	32162749	32163215	+	531	Rhox10_1/peaks.txt|Rhox10_2/peaks.txt|Rhox10_3/peaks.txt	promoter-TSS (NM_011946)	-107	NM_011946	ENSMUSG00000024383	Map3k2	protein-coding
Merged-chr14-52257744-3	chr14	52257423	52258033	+	529.667	Rhox10_1/peaks.txt|Rhox10_2/peaks.txt|Rhox10_3/peaks.txt	Intergenic	-20156	NM_201637	ENSMUSG00000053754	Chd8	protein-coding
Merged-chr10-108331963-3	chr10	108331683	108332223	+	529.2	Rhox10_1/peaks.txt|Rhox10_2/peaks.txt|Rhox10_3/peaks.txt	promoter-TSS (NM_054056)	-236	NM_054056	ENSMUSG00000035873	Pawr	protein-coding
Merged-chr15-77842215-3	chr15	77841910	77842495	+	528.833	Rhox10_1/peaks.txt|Rhox10_2/peaks.txt|Rhox10_3/peaks.txt	promoter-TSS (NM_022410)	-27	NM_022410	ENSMUSG00000022443	Myh9	protein-coding
Merged-chrX-20425535-3	chrX	20425107	20425862	+	528.767	Rhox10_1/peaks.txt|Rhox10_2/peaks.txt|Rhox10_3/peaks.txt	promoter-TSS (NM_001289684)	-204	NM_199317	ENSMUSG00000037315	Jade3	protein-coding
Merged-chr18-6136125-3	chr18	6135762	6136425	+	526.733	Rhox10_1/peaks.txt|Rhox10_2/peaks.txt|Rhox10_3/peaks.txt	promoter-TSS (NM_001039692)	5	NM_029277	ENSMUSG00000041225	Arhgap12	protein-coding
Merged-chr2-48949325-3	chr2	48949054	48949575	+	526.6	Rhox10_1/peaks.txt|Rhox10_2/peaks.txt|Rhox10_3/peaks.txt	promoter-TSS (NM_001177313)	-47	NM_011958	ENSMUSG00000026761	Orc4	protein-coding
Merged-chr5-108132678-3	chr5	108132441	108132924	+	526.3	Rhox10_1/peaks.txt|Rhox10_2/peaks.txt|Rhox10_3/peaks.txt	promoter-TSS (NM_028481)	-91	NM_028876	ENSMUSG00000063406	Tmed5	protein-coding
Merged-chr7-52005958-3	chr7	52005696	52006253	+	526.033	Rhox10_1/peaks.txt|Rhox10_2/peaks.txt|Rhox10_3/peaks.txt	promoter-TSS (NM_001160345)	44	NM_001160345	ENSMUSG00000074093	Svip	protein-coding
Merged-chr14-21052446-3	chr14	21052204	21052702	+	525.867	Rhox10_1/peaks.txt|Rhox10_2/peaks.txt|Rhox10_3/peaks.txt	promoter-TSS (NM_134079)	-11	NM_018829	ENSMUSG00000021824	Ap3m1	protein-coding
Merged-chr3-32708512-3	chr3	32708242	32708762	+	524.9	Rhox10_1/peaks.txt|Rhox10_2/peaks.txt|Rhox10_3/peaks.txt	promoter-TSS (NM_019673)	-44	NM_019673	ENSMUSG00000027671	Actl6a	protein-coding
Merged-chr3-103102592-3	chr3	103102303	103102888	+	524.533	Rhox10_1/peaks.txt|Rhox10_2/peaks.txt|Rhox10_3/peaks.txt	Intergenic	-24961	NM_177857	ENSMUSG00000007379	Dennd2c	protein-coding
Merged-chr6-4749181-3	chr6	4748919	4749437	+	523.467	Rhox10_1/peaks.txt|Rhox10_2/peaks.txt|Rhox10_3/peaks.txt	intron (NM_001040611, intron 1 of 1)	1872	NM_130877	ENSMUSG00000092035	Peg10	protein-coding
Merged-chr2-32395759-3	chr2	32395497	32396059	+	522.933	Rhox10_1/peaks.txt|Rhox10_2/peaks.txt|Rhox10_3/peaks.txt	promoter-TSS (NM_133783)	-112	NM_133783	ENSMUSG00000026820	Ptges2	protein-coding
Merged-chr14-21831256-3	chr14	21831029	21831482	+	522.867	Rhox10_1/peaks.txt|Rhox10_2/peaks.txt|Rhox10_3/peaks.txt	promoter-TSS (NM_011695)	-306	NM_011695	ENSMUSG00000021771	Vdac2	protein-coding
Merged-chr7-105400219-3	chr7	105399946	105400498	+	522.133	Rhox10_1/peaks.txt|Rhox10_2/peaks.txt|Rhox10_3/peaks.txt	promoter-TSS (NM_199009)	-168	NM_001242363	ENSMUSG00000044465	Fam160a2	protein-coding
Merged-chr7-44986514-3	chr7	44986271	44986776	+	521.833	Rhox10_1/peaks.txt|Rhox10_2/peaks.txt|Rhox10_3/peaks.txt	promoter-TSS (NR_045266)	-103	NM_019830	ENSMUSG00000109324	Prmt1	protein-coding
Merged-chr12-31950466-3	chr12	31950093	31950848	+	521.767	Rhox10_1/peaks.txt|Rhox10_2/peaks.txt|Rhox10_3/peaks.txt	promoter-TSS (NM_153198)	65	NM_177993	ENSMUSG00000002996	Hbp1	protein-coding
Merged-chr5-88765005-3	chr5	88764777	88765232	+	520.467	Rhox10_1/peaks.txt|Rhox10_2/peaks.txt|Rhox10_3/peaks.txt	promoter-TSS (NM_007832)	-9	NM_007832	ENSMUSG00000029366	Dck	protein-coding
Merged-chr5-92042676-3	chr5	92042437	92042908	+	519	Rhox10_1/peaks.txt|Rhox10_2/peaks.txt|Rhox10_3/peaks.txt	promoter-TSS (NM_001276315)	24	NM_001276315	ENSMUSG00000029403	Cdkl2	protein-coding
Merged-chr5-97111689-3	chr5	97111440	97111949	+	518.767	Rhox10_1/peaks.txt|Rhox10_2/peaks.txt|Rhox10_3/peaks.txt	promoter-TSS (NM_198422)	-98	NM_198422	ENSMUSG00000055725	Paqr3	protein-coding
Merged-chr5-148928762-3	chr5	148928488	148929048	+	518.733	Rhox10_1/peaks.txt|Rhox10_2/peaks.txt|Rhox10_3/peaks.txt	promoter-TSS (NM_153572)	-121	NM_153572	ENSMUSG00000041298	Katnal1	protein-coding
Merged-chr7-38085060-3	chr7	38084826	38085290	+	518.6	Rhox10_1/peaks.txt|Rhox10_2/peaks.txt|Rhox10_3/peaks.txt	Intergenic	22432	NM_007633	ENSMUSG00000002068	Ccne1	protein-coding
Merged-chr3-153944612-3	chr3	153944341	153944877	+	518.067	Rhox10_1/peaks.txt|Rhox10_2/peaks.txt|Rhox10_3/peaks.txt	promoter-TSS (NM_007382)	34	NM_007382	ENSMUSG00000062908	Acadm	protein-coding
Merged-chr1-37997314-3	chr1	37997088	37997540	+	516.3	Rhox10_1/peaks.txt|Rhox10_2/peaks.txt|Rhox10_3/peaks.txt	promoter-TSS (NM_172054)	-106	NM_172054	ENSMUSG00000058407	Txndc9	protein-coding
Merged-chr6-91473435-3	chr6	91473152	91473691	+	516.133	Rhox10_1/peaks.txt|Rhox10_2/peaks.txt|Rhox10_3/peaks.txt	promoter-TSS (NM_133928)	2	NM_133928	ENSMUSG00000034203	Chchd4	protein-coding
Merged-chr12-73907770-3	chr12	73907499	73908039	+	515.8	Rhox10_1/peaks.txt|Rhox10_2/peaks.txt|Rhox10_3/peaks.txt	promoter-TSS (NM_010431)	-98	NM_010431	ENSMUSG00000021109	Hif1a	protein-coding
Merged-chr10-128337733-3	chr10	128337441	128338078	+	514.667	Rhox10_1/peaks.txt|Rhox10_2/peaks.txt|Rhox10_3/peaks.txt	promoter-TSS (NM_026444)	32	NM_026444	ENSMUSG00000005683	Cs	protein-coding
Merged-chr16-36828429-3	chr16	36828163	36828686	+	514.2	Rhox10_1/peaks.txt|Rhox10_2/peaks.txt|Rhox10_3/peaks.txt	promoter-TSS (NM_177128)	24	NM_177128	ENSMUSG00000022837	Iqcb1	protein-coding
Merged-chr8-20122336-3	chr8	20122101	20122566	+	514.167	Rhox10_1/peaks.txt|Rhox10_2/peaks.txt|Rhox10_3/peaks.txt	Intergenic	175099	NR_030708	ENSMUSG00000071796	6820431F20Rik	pseudo
Merged-chr11-60417276-3	chr11	60417016	60417571	+	513.267	Rhox10_1/peaks.txt|Rhox10_2/peaks.txt|Rhox10_3/peaks.txt	promoter-TSS (NM_145427)	148	NM_025757	ENSMUSG00000018415	Gid4	protein-coding
Merged-chr10-40883541-3	chr10	40883288	40883818	+	512.6	Rhox10_1/peaks.txt|Rhox10_2/peaks.txt|Rhox10_3/peaks.txt	promoter-TSS (NM_027879)	19	NM_031877	ENSMUSG00000019831	Wasf1	protein-coding
Merged-chr6-90988992-3	chr6	90988661	90989350	+	511.867	Rhox10_1/peaks.txt|Rhox10_2/peaks.txt|Rhox10_3/peaks.txt	Intergenic	127821	NM_018815	ENSMUSG00000030091	Nup210	protein-coding
Merged-chr7-64392443-3	chr7	64392131	64392843	+	511.233	Rhox10_1/peaks.txt|Rhox10_2/peaks.txt|Rhox10_3/peaks.txt	promoter-TSS (NM_026483)	-251	NM_026483	ENSMUSG00000030521	Mphosph10	protein-coding
Merged-chr8-11555869-3	chr8	11555582	11556135	+	511.167	Rhox10_1/peaks.txt|Rhox10_2/peaks.txt|Rhox10_3/peaks.txt	promoter-TSS (NM_001302457)	96	NM_001302458	ENSMUSG00000045969	Ing1	protein-coding
Merged-chr17-87107285-3	chr17	87107000	87107607	+	510.8	Rhox10_1/peaks.txt|Rhox10_2/peaks.txt|Rhox10_3/peaks.txt	promoter-TSS (NM_019654)	-376	NM_019654	ENSMUSG00000037104	Socs5	protein-coding
Merged-chr18-73815667-3	chr18	73815410	73815944	+	510	Rhox10_1/peaks.txt|Rhox10_2/peaks.txt|Rhox10_3/peaks.txt	promoter-TSS (NM_145494)	-285	NM_145494	ENSMUSG00000024556	Me2	protein-coding
Merged-chr7-29518822-3	chr7	29518536	29519103	+	509.367	Rhox10_1/peaks.txt|Rhox10_2/peaks.txt|Rhox10_3/peaks.txt	Intergenic	-13359	NM_001081028	ENSMUSG00000030583	Sipa1l3	protein-coding
Merged-chr7-25237985-3	chr7	25237755	25238221	+	509.367	Rhox10_1/peaks.txt|Rhox10_2/peaks.txt|Rhox10_3/peaks.txt	promoter-TSS (NM_001031667)	-137	NM_001031667	ENSMUSG00000057177	Gsk3a	protein-coding
Merged-chr15-35155849-3	chr15	35155605	35156090	+	508.067	Rhox10_1/peaks.txt|Rhox10_2/peaks.txt|Rhox10_3/peaks.txt	promoter-TSS (NM_019635)	-41	NM_019635	ENSMUSG00000022329	Stk3	protein-coding
Merged-chr10-100487422-3	chr10	100487133	100487683	+	507.533	Rhox10_1/peaks.txt|Rhox10_2/peaks.txt|Rhox10_3/peaks.txt	promoter-TSS (NM_001110013)	-61	NM_001110013	ENSMUSG00000036676	Tmtc3	protein-coding
Merged-chr16-36875024-3	chr16	36874727	36875336	+	507.033	Rhox10_1/peaks.txt|Rhox10_2/peaks.txt|Rhox10_3/peaks.txt	promoter-TSS (NM_134111)	-205	NM_134111	ENSMUSG00000022838	Eaf2	protein-coding
Merged-chr14-32085436-3	chr14	32085079	32085889	+	506.8	Rhox10_1/peaks.txt|Rhox10_2/peaks.txt|Rhox10_3/peaks.txt	promoter-TSS (NM_145460)	-198	NR_104305	ENSMUSG00000021905	Dph3	protein-coding
Merged-chr8-120589315-3	chr8	120589016	120589578	+	506.167	Rhox10_1/peaks.txt|Rhox10_2/peaks.txt|Rhox10_3/peaks.txt	promoter-TSS (NM_178856)	-222	NM_178856	ENSMUSG00000031821	Gins2	protein-coding
Merged-chr7-25077191-3	chr7	25076887	25077541	+	505.633	Rhox10_1/peaks.txt|Rhox10_2/peaks.txt|Rhox10_3/peaks.txt	promoter-TSS (NM_001168506)	9	NM_001168506	ENSMUSG00000045252	Zfp574	protein-coding
Merged-chr1-127774060-3	chr1	127773794	127774316	+	504.933	Rhox10_1/peaks.txt|Rhox10_2/peaks.txt|Rhox10_3/peaks.txt	promoter-TSS (NM_028399)	-1	NR_045298	ENSMUSG00000102014	2900009J06Rik	ncRNA
Merged-chr3-32736884-3	chr3	32736597	32737156	+	504.9	Rhox10_1/peaks.txt|Rhox10_2/peaks.txt|Rhox10_3/peaks.txt	promoter-TSS (NM_025316)	-121	NM_029017	ENSMUSG00000037531	Mrpl47	protein-coding
Merged-chr2-167349421-3	chr2	167349147	167349698	+	504.7	Rhox10_1/peaks.txt|Rhox10_2/peaks.txt|Rhox10_3/peaks.txt	promoter-TSS (NM_019835)	-244	NM_019835	ENSMUSG00000017929	B4galt5	protein-coding
Merged-chr7-89404329-3	chr7	89404068	89404607	+	504.5	Rhox10_1/peaks.txt|Rhox10_2/peaks.txt|Rhox10_3/peaks.txt	promoter-TSS (NM_008055)	-29	NM_008055	ENSMUSG00000049791	Fzd4	protein-coding
Merged-chr9-110532349-3	chr9	110532073	110532600	+	503.933	Rhox10_1/peaks.txt|Rhox10_2/peaks.txt|Rhox10_3/peaks.txt	promoter-TSS (NM_001081340)	-261	NM_001081340	ENSMUSG00000044791	Setd2	protein-coding
Merged-chr13-12565752-3	chr13	12565497	12566029	+	500.867	Rhox10_1/peaks.txt|Rhox10_2/peaks.txt|Rhox10_3/peaks.txt	promoter-TSS (NM_026184)	-120	NM_026184	ENSMUSG00000057069	Ero1lb	protein-coding
Merged-chr14-67008891-3	chr14	67008664	67009119	+	500.733	Rhox10_1/peaks.txt|Rhox10_2/peaks.txt|Rhox10_3/peaks.txt	promoter-TSS (NM_009761)	-14	NM_009761	ENSMUSG00000022051	Bnip3l	protein-coding
Merged-chr7-123370095-3	chr7	123369870	123370321	+	500.5	Rhox10_1/peaks.txt|Rhox10_2/peaks.txt|Rhox10_3/peaks.txt	promoter-TSS (NM_001122643)	-180	NM_001316713	ENSMUSG00000030766	Arhgap17	protein-coding
Merged-chr13-93096785-3	chr13	93096511	93097093	+	500.267	Rhox10_1/peaks.txt|Rhox10_2/peaks.txt|Rhox10_3/peaks.txt	exon (NM_023821, exon 2 of 13)	1969	NR_046182		A630019I02Rik	ncRNA
Merged-chr11-11809181-3	chr11	11808840	11809484	+	500.267	Rhox10_1/peaks.txt|Rhox10_2/peaks.txt|Rhox10_3/peaks.txt	promoter-TSS (NM_021891)	-200	NM_001163360	ENSMUSG00000035455	Fignl1	protein-coding
Merged-chr11-32642565-3	chr11	32642275	32642861	+	500.033	Rhox10_1/peaks.txt|Rhox10_2/peaks.txt|Rhox10_3/peaks.txt	promoter-TSS (NM_134015)	13	NM_001271347	ENSMUSG00000020271	Fbxw11	protein-coding
Merged-chr16-64851878-3	chr16	64851634	64852123	+	499.933	Rhox10_1/peaks.txt|Rhox10_2/peaks.txt|Rhox10_3/peaks.txt	promoter-TSS (NM_178647)	-155	NM_001347245	ENSMUSG00000047141	Zfp654	protein-coding
Merged-chr17-31564509-3	chr17	31564278	31564740	+	498.333	Rhox10_1/peaks.txt|Rhox10_2/peaks.txt|Rhox10_3/peaks.txt	promoter-TSS (NM_016670)	-264	NR_027493	ENSMUSG00000006705	Pknox1	protein-coding
Merged-chr4-11007816-3	chr4	11007589	11008045	+	497.233	Rhox10_1/peaks.txt|Rhox10_2/peaks.txt|Rhox10_3/peaks.txt	promoter-TSS (NM_175175)	-198	NM_175175	ENSMUSG00000049969	Plekhf2	protein-coding
Merged-chr4-135272927-3	chr4	135272688	135273175	+	496.633	Rhox10_1/peaks.txt|Rhox10_2/peaks.txt|Rhox10_3/peaks.txt	promoter-TSS (NM_013885)	-171	NM_013885	ENSMUSG00000037242	Clic4	protein-coding
Merged-chr5-112276566-3	chr5	112276285	112276819	+	496.567	Rhox10_1/peaks.txt|Rhox10_2/peaks.txt|Rhox10_3/peaks.txt	promoter-TSS (NM_009419)	-139	NM_001326590	ENSMUSG00000029344	Tpst2	protein-coding
Merged-chr17-71475596-3	chr17	71475323	71475882	+	496.067	Rhox10_1/peaks.txt|Rhox10_2/peaks.txt|Rhox10_3/peaks.txt	promoter-TSS (NM_028887)	-259	NM_028887	ENSMUSG00000024054	Smchd1	protein-coding
Merged-chr4-83525450-3	chr4	83525137	83525790	+	495.767	Rhox10_1/peaks.txt|Rhox10_2/peaks.txt|Rhox10_3/peaks.txt	promoter-TSS (NM_001081012)	-82	NM_001081012	ENSMUSG00000052407	Ccdc171	protein-coding
Merged-chr7-122067177-3	chr7	122066858	122067480	+	494.233	Rhox10_1/peaks.txt|Rhox10_2/peaks.txt|Rhox10_3/peaks.txt	promoter-TSS (NM_138589)	-29	NM_138589	ENSMUSG00000030870	Ubfd1	protein-coding
Merged-chr12-78748846-3	chr12	78748594	78749100	+	492.1	Rhox10_1/peaks.txt|Rhox10_2/peaks.txt|Rhox10_3/peaks.txt	promoter-TSS (NM_019579)	-100	NM_019579	ENSMUSG00000021112	Mpp5	protein-coding
Merged-chr18-65430915-3	chr18	65430663	65431163	+	492.1	Rhox10_1/peaks.txt|Rhox10_2/peaks.txt|Rhox10_3/peaks.txt	promoter-TSS (NM_172833)	-84	NM_172833	ENSMUSG00000032688	Malt1	protein-coding
Merged-chr10-80676460-3	chr10	80676201	80676733	+	491.9	Rhox10_1/peaks.txt|Rhox10_2/peaks.txt|Rhox10_3/peaks.txt	promoter-TSS (NM_021462)	-174	NM_021462	ENSMUSG00000020190	Mknk2	protein-coding
Merged-chr3-113629915-3	chr3	113629561	113630311	+	490.8	Rhox10_1/peaks.txt|Rhox10_2/peaks.txt|Rhox10_3/peaks.txt	exon (NM_001038696, exon 1 of 15)	213	NM_026043	ENSMUSG00000027981	Rnpc3	protein-coding
Merged-chr9-100643383-3	chr9	100643125	100643675	+	490.667	Rhox10_1/peaks.txt|Rhox10_2/peaks.txt|Rhox10_3/peaks.txt	promoter-TSS (NM_009282)	-223	NM_009282	ENSMUSG00000037286	Stag1	protein-coding
Merged-chr6-83831697-3	chr6	83831371	83832027	+	490.667	Rhox10_1/peaks.txt|Rhox10_2/peaks.txt|Rhox10_3/peaks.txt	promoter-TSS (NM_146169)	42	NM_146169	ENSMUSG00000045896	Paip2b	protein-coding
Merged-chr4-86748497-3	chr4	86748244	86748739	+	490.167	Rhox10_1/peaks.txt|Rhox10_2/peaks.txt|Rhox10_3/peaks.txt	promoter-TSS (NM_184088)	-64	NM_184088	ENSMUSG00000038024	Dennd4c	protein-coding
Merged-chr5-45669846-3	chr5	45669548	45670162	+	488.9	Rhox10_1/peaks.txt|Rhox10_2/peaks.txt|Rhox10_3/peaks.txt	promoter-TSS (NM_019438)	-70	NM_019438	ENSMUSG00000015880	Ncapg	protein-coding
Merged-chr6-82652921-3	chr6	82652673	82653176	+	488.6	Rhox10_1/peaks.txt|Rhox10_2/peaks.txt|Rhox10_3/peaks.txt	promoter-TSS (NM_025882)	-59	NM_025882	ENSMUSG00000030042	Pole4	protein-coding
Merged-chrX-136741654-3	chrX	136741390	136741930	+	488.433	Rhox10_1/peaks.txt|Rhox10_2/peaks.txt|Rhox10_3/peaks.txt	promoter-TSS (NM_019768)	-51	NM_019768	ENSMUSG00000031422	Morf4l2	protein-coding
Merged-chr1-155417487-3	chr1	155417253	155417721	+	487.667	Rhox10_1/peaks.txt|Rhox10_2/peaks.txt|Rhox10_3/peaks.txt	promoter-TSS (NM_011273)	-43	NM_011273	ENSMUSG00000026469	Xpr1	protein-coding
Merged-chr5-145204300-3	chr5	145204059	145204538	+	487.267	Rhox10_1/peaks.txt|Rhox10_2/peaks.txt|Rhox10_3/peaks.txt	promoter-TSS (NM_001167944)	-261	NM_016683	ENSMUSG00000055991	Zkscan5	protein-coding
Merged-chr19-46761543-3	chr19	46761204	46761892	+	486.6	Rhox10_1/peaks.txt|Rhox10_2/peaks.txt|Rhox10_3/peaks.txt	promoter-TSS (NM_001102471)	-61	NM_033569	ENSMUSG00000064105	Cnnm2	protein-coding
Merged-chr13-85289445-3	chr13	85289211	85289680	+	485.4	Rhox10_1/peaks.txt|Rhox10_2/peaks.txt|Rhox10_3/peaks.txt	promoter-TSS (NM_145452)	41	NM_145452	ENSMUSG00000021549	Rasa1	protein-coding
Merged-chr11-69838097-3	chr11	69837826	69838373	+	484.8	Rhox10_1/peaks.txt|Rhox10_2/peaks.txt|Rhox10_3/peaks.txt	promoter-TSS (NM_026982)	-426	NM_026982	ENSMUSG00000070394	Tmem256	protein-coding
Merged-chr8-60992934-3	chr8	60992635	60993199	+	484.733	Rhox10_1/peaks.txt|Rhox10_2/peaks.txt|Rhox10_3/peaks.txt	promoter-TSS (NM_001293639)	-276	NM_001293637	ENSMUSG00000031644	Nek1	protein-coding
Merged-chr3-79628889-3	chr3	79628625	79629187	+	484.067	Rhox10_1/peaks.txt|Rhox10_2/peaks.txt|Rhox10_3/peaks.txt	promoter-TSS (NM_025794)	-139	NM_025794	ENSMUSG00000027809	Etfdh	protein-coding
Merged-chr9-65580249-3	chr9	65580022	65580477	+	484.033	Rhox10_1/peaks.txt|Rhox10_2/peaks.txt|Rhox10_3/peaks.txt	promoter-TSS (NM_153119)	-162	NM_153119	ENSMUSG00000050721	Plekho2	protein-coding
Merged-chr18-49832493-3	chr18	49832220	49832761	+	481.5	Rhox10_1/peaks.txt|Rhox10_2/peaks.txt|Rhox10_3/peaks.txt	promoter-TSS (NM_001081371)	-507	NM_001081371	ENSMUSG00000037416	Dmxl1	protein-coding
Merged-chr14-60634592-3	chr14	60634316	60634878	+	481.033	Rhox10_1/peaks.txt|Rhox10_2/peaks.txt|Rhox10_3/peaks.txt	promoter-TSS (NM_001033272)	-108	NM_001033272	ENSMUSG00000021990	Spata13	protein-coding
Merged-chr5-73490870-3	chr5	73490639	73491107	+	481	Rhox10_1/peaks.txt|Rhox10_2/peaks.txt|Rhox10_3/peaks.txt	promoter-TSS (NM_178896)	-153	NM_001190733	ENSMUSG00000051674	Dcun1d4	protein-coding
Merged-chr7-25316860-3	chr7	25316613	25317096	+	480.133	Rhox10_1/peaks.txt|Rhox10_2/peaks.txt|Rhox10_3/peaks.txt	promoter-TSS (NM_001160400)	-310	NM_001160400	ENSMUSG00000045039	Megf8	protein-coding
Merged-chr18-10182216-3	chr18	10181958	10182473	+	479.567	Rhox10_1/peaks.txt|Rhox10_2/peaks.txt|Rhox10_3/peaks.txt	promoter-TSS (NM_009071)	-423	NM_009071	ENSMUSG00000024290	Rock1	protein-coding
Merged-chr10-85917023-3	chr10	85916782	85917278	+	478.633	Rhox10_1/peaks.txt|Rhox10_2/peaks.txt|Rhox10_3/peaks.txt	promoter-TSS (NM_181650)	-44	NM_001302886	ENSMUSG00000035529	Prdm4	protein-coding
Merged-chr15-36609346-3	chr15	36609030	36609640	+	478.6	Rhox10_1/peaks.txt|Rhox10_2/peaks.txt|Rhox10_3/peaks.txt	promoter-TSS (NM_008774)	-362	NM_008774	ENSMUSG00000022283	Pabpc1	protein-coding
Merged-chr12-71015765-3	chr12	71015466	71016084	+	478.467	Rhox10_1/peaks.txt|Rhox10_2/peaks.txt|Rhox10_3/peaks.txt	promoter-TSS (NR_045056)	48	NR_045056	ENSMUSG00000085622	3110056K07Rik	ncRNA
Merged-chr12-85824913-3	chr12	85824456	85825262	+	478.333	Rhox10_1/peaks.txt|Rhox10_2/peaks.txt|Rhox10_3/peaks.txt	promoter-TSS (NM_001081423)	-91	NM_001347395	ENSMUSG00000012609	Ttll5	protein-coding
Merged-chr3-145924190-3	chr3	145923911	145924457	+	476.167	Rhox10_1/peaks.txt|Rhox10_2/peaks.txt|Rhox10_3/peaks.txt	promoter-TSS (NM_009740)	-78	NM_009740	ENSMUSG00000028191	Bcl10	protein-coding
Merged-chr13-67081462-3	chr13	67081209	67081732	+	475.033	Rhox10_1/peaks.txt|Rhox10_2/peaks.txt|Rhox10_3/peaks.txt	promoter-TSS (NM_001292066)	75	NM_001012448	ENSMUSG00000058883	Zfp708	protein-coding
Merged-chr2-121449181-3	chr2	121448912	121449430	+	474.2	Rhox10_1/peaks.txt|Rhox10_2/peaks.txt|Rhox10_3/peaks.txt	promoter-TSS (NR_110986)	-27	NM_011354	ENSMUSG00000074884	Serf2	protein-coding
Merged-chr5-52833962-3	chr5	52833714	52834233	+	473.967	Rhox10_1/peaks.txt|Rhox10_2/peaks.txt|Rhox10_3/peaks.txt	promoter-TSS (NM_024213)	-162	NM_024213	ENSMUSG00000029176	Anapc4	protein-coding
Merged-chr16-43889852-3	chr16	43889612	43890106	+	473.833	Rhox10_1/peaks.txt|Rhox10_2/peaks.txt|Rhox10_3/peaks.txt	promoter-TSS (NM_029128)	-43	NM_027801	ENSMUSG00000022701	Ccdc191	protein-coding
Merged-chr1-166002802-3	chr1	166002570	166003033	+	473.167	Rhox10_1/peaks.txt|Rhox10_2/peaks.txt|Rhox10_3/peaks.txt	promoter-TSS (NM_198932)	-167	NM_011137	ENSMUSG00000026565	Pou2f1	protein-coding
Merged-chr18-49755638-3	chr18	49755331	49755933	+	473	Rhox10_1/peaks.txt|Rhox10_2/peaks.txt|Rhox10_3/peaks.txt	promoter-TSS (NM_001170960)	-31	NM_001170960	ENSMUSG00000024505	Dtwd2	protein-coding
Merged-chr6-128200656-3	chr6	128200407	128200914	+	472	Rhox10_1/peaks.txt|Rhox10_2/peaks.txt|Rhox10_3/peaks.txt	Intergenic	-16857	NR_077223	ENSMUSG00000107879	9330102E08Rik	ncRNA
Merged-chr3-88296942-3	chr3	88296710	88297180	+	471.933	Rhox10_1/peaks.txt|Rhox10_2/peaks.txt|Rhox10_3/peaks.txt	promoter-TSS (NM_009836)	-107	NM_029801	ENSMUSG00000010538	Tsacc	protein-coding
Merged-chr8-122281476-3	chr8	122281156	122281827	+	470.833	Rhox10_1/peaks.txt|Rhox10_2/peaks.txt|Rhox10_3/peaks.txt	promoter-TSS (NM_009569)	-650	NM_009569	ENSMUSG00000049577	Zfpm1	protein-coding
Merged-chr5-21701497-3	chr5	21701249	21701760	+	470.633	Rhox10_1/peaks.txt|Rhox10_2/peaks.txt|Rhox10_3/peaks.txt	promoter-TSS (NM_178728)	-159	NM_178728	ENSMUSG00000044968	Napepld	protein-coding
Merged-chr9-59656224-3	chr9	59655857	59656667	+	469.5	Rhox10_1/peaks.txt|Rhox10_2/peaks.txt|Rhox10_3/peaks.txt	promoter-TSS (NM_011099)	-106	NM_011099	ENSMUSG00000032294	Pkm	protein-coding
Merged-chr1-143777131-3	chr1	143776855	143777423	+	468.333	Rhox10_1/peaks.txt|Rhox10_2/peaks.txt|Rhox10_3/peaks.txt	promoter-TSS (NM_001159866)	-88	NM_013835	ENSMUSG00000018199	Trove2	protein-coding
Merged-chr4-134853767-3	chr4	134853279	134854126	+	468.3	Rhox10_1/peaks.txt|Rhox10_2/peaks.txt|Rhox10_3/peaks.txt	promoter-TSS (NM_025382)	-357	NM_025382	ENSMUSG00000028826	Tmem57	protein-coding
Merged-chr6-146577717-3	chr6	146577397	146578028	+	468.233	Rhox10_1/peaks.txt|Rhox10_2/peaks.txt|Rhox10_3/peaks.txt	promoter-TSS (NM_026218)	123	NM_138757	ENSMUSG00000040250	Asun	protein-coding
Merged-chr1-60098253-3	chr1	60097974	60098533	+	467.4	Rhox10_1/peaks.txt|Rhox10_2/peaks.txt|Rhox10_3/peaks.txt	promoter-TSS (NM_139150)	6	NM_139150	ENSMUSG00000026017	Carf	protein-coding
Merged-chr14-65343774-3	chr14	65343536	65344024	+	466.6	Rhox10_1/peaks.txt|Rhox10_2/peaks.txt|Rhox10_3/peaks.txt	Intergenic	-14896	NM_199029	ENSMUSG00000034522	Zfp395	protein-coding
Merged-chr1-119837575-3	chr1	119837305	119837853	+	466.467	Rhox10_1/peaks.txt|Rhox10_2/peaks.txt|Rhox10_3/peaks.txt	promoter-TSS (NM_019933)	-508	NM_019933	ENSMUSG00000026384	Ptpn4	protein-coding
Merged-chr19-3575864-3	chr19	3575622	3576119	+	465.967	Rhox10_1/peaks.txt|Rhox10_2/peaks.txt|Rhox10_3/peaks.txt	promoter-TSS (NM_028999)	-121	NM_028999	ENSMUSG00000024908	Ppp6r3	protein-coding
Merged-chr2-103073614-3	chr2	103073371	103073859	+	465.233	Rhox10_1/peaks.txt|Rhox10_2/peaks.txt|Rhox10_3/peaks.txt	promoter-TSS (NM_019735)	-60	NM_019735	ENSMUSG00000010911	Apip	protein-coding
Merged-chr7-30588962-3	chr7	30588685	30589229	+	465.1	Rhox10_1/peaks.txt|Rhox10_2/peaks.txt|Rhox10_3/peaks.txt	promoter-TSS (NR_106134)	-231	NM_029274	ENSMUSG00000006307	Kmt2b	protein-coding
Merged-chr3-87906186-3	chr3	87905929	87906431	+	465.067	Rhox10_1/peaks.txt|Rhox10_2/peaks.txt|Rhox10_3/peaks.txt	promoter-TSS (NM_008231)	-141	NM_008231	ENSMUSG00000004897	Hdgf	protein-coding
Merged-chr3-86224557-3	chr3	86224289	86224846	+	464.567	Rhox10_1/peaks.txt|Rhox10_2/peaks.txt|Rhox10_3/peaks.txt	promoter-TSS (NM_030695)	-123	NM_001077688	ENSMUSG00000028080	Lrba	protein-coding
Merged-chr14-64949977-3	chr14	64949707	64950269	+	464.167	Rhox10_1/peaks.txt|Rhox10_2/peaks.txt|Rhox10_3/peaks.txt	promoter-TSS (NM_001253731)	-57	NM_153414	ENSMUSG00000021975	Ints9	protein-coding
Merged-chr17-84957713-3	chr17	84957434	84957968	+	463.167	Rhox10_1/peaks.txt|Rhox10_2/peaks.txt|Rhox10_3/peaks.txt	promoter-TSS (NM_011151)	9	NR_027930	ENSMUSG00000097047	1110020A21Rik	ncRNA
Merged-chr5-135009311-3	chr5	135009080	135009541	+	462.033	Rhox10_1/peaks.txt|Rhox10_2/peaks.txt|Rhox10_3/peaks.txt	promoter-TSS (NM_145215)	11	NM_145215	ENSMUSG00000040532	Abhd11	protein-coding
Merged-chr6-122811104-3	chr6	122810866	122811351	+	461.767	Rhox10_1/peaks.txt|Rhox10_2/peaks.txt|Rhox10_3/peaks.txt	Intergenic	-9076	NM_021899	ENSMUSG00000003154	Foxj2	protein-coding
Merged-chr9-53706382-3	chr9	53706124	53706670	+	461.467	Rhox10_1/peaks.txt|Rhox10_2/peaks.txt|Rhox10_3/peaks.txt	promoter-TSS (NM_175562)	-165	NM_175562	ENSMUSG00000055069	Rab39	protein-coding
Merged-chr7-73558569-3	chr7	73558262	73558847	+	461.233	Rhox10_1/peaks.txt|Rhox10_2/peaks.txt|Rhox10_3/peaks.txt	promoter-TSS (NR_037569)	-159	NR_037569	ENSMUSG00000101970	1810026B05Rik	ncRNA
Merged-chr13-81783714-3	chr13	81783451	81783978	+	461.133	Rhox10_1/peaks.txt|Rhox10_2/peaks.txt|Rhox10_3/peaks.txt	intron (NM_007684, intron 1 of 4)	422	NM_007684	ENSMUSG00000021537	Cetn3	protein-coding
Merged-chr3-144570346-3	chr3	144570081	144570612	+	461.033	Rhox10_1/peaks.txt|Rhox10_2/peaks.txt|Rhox10_3/peaks.txt	promoter-TSS (NM_053102)	-81	NM_053102	ENSMUSG00000037072	Selenof	protein-coding
Merged-chr9-13827600-3	chr9	13827332	13827849	+	461	Rhox10_1/peaks.txt|Rhox10_2/peaks.txt|Rhox10_3/peaks.txt	promoter-TSS (NM_001310721)	-137	NM_176836	ENSMUSG00000037808	Fam76b	protein-coding
Merged-chr8-26119446-3	chr8	26119215	26119681	+	460.167	Rhox10_1/peaks.txt|Rhox10_2/peaks.txt|Rhox10_3/peaks.txt	promoter-TSS (NM_029965)	68	NM_029965	ENSMUSG00000013878	Rnf170	protein-coding
Merged-chr18-21300169-3	chr18	21299892	21300456	+	459.3	Rhox10_1/peaks.txt|Rhox10_2/peaks.txt|Rhox10_3/peaks.txt	promoter-TSS (NM_001033445)	-35	NM_001033445	ENSMUSG00000042680	Garem1	protein-coding
Merged-chr8-20424477-3	chr8	20424249	20424707	+	458.433	Rhox10_1/peaks.txt|Rhox10_2/peaks.txt|Rhox10_3/peaks.txt	intron (NR_028428, intron 1 of 5)	336	NR_028428	ENSMUSG00000071793	2610005L07Rik	pseudo
Merged-chr7-127027209-3	chr7	127026913	127027495	+	457.567	Rhox10_1/peaks.txt|Rhox10_2/peaks.txt|Rhox10_3/peaks.txt	promoter-TSS (NM_010772)	-725	NM_010772	ENSMUSG00000030678	Maz	protein-coding
Merged-chr7-19715684-3	chr7	19715340	19716044	+	457.533	Rhox10_1/peaks.txt|Rhox10_2/peaks.txt|Rhox10_3/peaks.txt	promoter-TSS (NM_001109748)	-263	NM_016871	ENSMUSG00000002984	Tomm40	protein-coding
Merged-chr1-152902956-3	chr1	152902631	152903242	+	457.067	Rhox10_1/peaks.txt|Rhox10_2/peaks.txt|Rhox10_3/peaks.txt	promoter-TSS (NM_001160256)	-290	NM_001005507	ENSMUSG00000042772	Smg7	protein-coding
Merged-chr12-83922000-3	chr12	83921720	83922268	+	456.9	Rhox10_1/peaks.txt|Rhox10_2/peaks.txt|Rhox10_3/peaks.txt	promoter-TSS (NR_073564)	-60	NR_073564	ENSMUSG00000021224	Numb	protein-coding
Merged-chr3-65528314-3	chr3	65528060	65528562	+	456.633	Rhox10_1/peaks.txt|Rhox10_2/peaks.txt|Rhox10_3/peaks.txt	promoter-TSS (NM_178892)	-136	NM_178892	ENSMUSG00000034640	Tiparp	protein-coding
Merged-chr9-118040488-3	chr9	118040227	118040735	+	456.433	Rhox10_1/peaks.txt|Rhox10_2/peaks.txt|Rhox10_3/peaks.txt	promoter-TSS (NM_013727)	-41	NM_001286508	ENSMUSG00000039285	Azi2	protein-coding
Merged-chr18-56925586-3	chr18	56925342	56925821	+	455.967	Rhox10_1/peaks.txt|Rhox10_2/peaks.txt|Rhox10_3/peaks.txt	promoter-TSS (NM_177115)	-33	NM_177115	ENSMUSG00000032656	2020-03-03	protein-coding
Merged-chr7-35334065-3	chr7	35333806	35334316	+	454.533	Rhox10_1/peaks.txt|Rhox10_2/peaks.txt|Rhox10_3/peaks.txt	promoter-TSS (NM_027897)	-176	NM_027897	ENSMUSG00000030494	Rhpn2	protein-coding
Merged-chr9-22389070-3	chr9	22388747	22389445	+	454.2	Rhox10_1/peaks.txt|Rhox10_2/peaks.txt|Rhox10_3/peaks.txt	5' UTR (NM_028390, exon 1 of 24)	110	NM_028390	ENSMUSG00000036777	Anln	protein-coding
Merged-chr6-47595153-3	chr6	47594876	47595406	+	453.067	Rhox10_1/peaks.txt|Rhox10_2/peaks.txt|Rhox10_3/peaks.txt	promoter-TSS (NM_001146689)	-111	NM_001146689	ENSMUSG00000029687	Ezh2	protein-coding
Merged-chr2-129198607-3	chr2	129198337	129198864	+	452.667	Rhox10_1/peaks.txt|Rhox10_2/peaks.txt|Rhox10_3/peaks.txt	promoter-TSS (NM_015747)	-173	NM_015747	ENSMUSG00000027397	Slc20a1	protein-coding
Merged-chr16-5256113-3	chr16	5255863	5256355	+	452.667	Rhox10_1/peaks.txt|Rhox10_2/peaks.txt|Rhox10_3/peaks.txt	promoter-TSS (NM_027446)	-153	NM_027446	ENSMUSG00000022544	Eef2kmt	protein-coding
Merged-chr11-29692830-3	chr11	29692576	29693074	+	452.167	Rhox10_1/peaks.txt|Rhox10_2/peaks.txt|Rhox10_3/peaks.txt	promoter-TSS (NM_194051)	-73	NM_194053	ENSMUSG00000020458	Rtn4	protein-coding
Merged-chr11-50325729-3	chr11	50325485	50325980	+	452.033	Rhox10_1/peaks.txt|Rhox10_2/peaks.txt|Rhox10_3/peaks.txt	promoter-TSS (NM_001110500)	-59	NM_001110500	ENSMUSG00000020368	Canx	protein-coding
Merged-chr10-95514974-3	chr10	95514716	95515217	+	451.933	Rhox10_1/peaks.txt|Rhox10_2/peaks.txt|Rhox10_3/peaks.txt	promoter-TSS (NM_080560)	-196	NM_080560	ENSMUSG00000074781	Ube2n	protein-coding
Merged-chr10-63023996-3	chr10	63023722	63024260	+	451.733	Rhox10_1/peaks.txt|Rhox10_2/peaks.txt|Rhox10_3/peaks.txt	promoter-TSS (NM_001079824)	-142	NM_001079824	ENSMUSG00000020069	Hnrnph3	protein-coding
Merged-chr1-4857675-3	chr1	4857418	4857933	+	451.733	Rhox10_1/peaks.txt|Rhox10_2/peaks.txt|Rhox10_3/peaks.txt	promoter-TSS (NM_011541)	-19	NM_001159750	ENSMUSG00000033813	Tcea1	protein-coding
Merged-chr1-43933915-3	chr1	43933664	43934184	+	451.433	Rhox10_1/peaks.txt|Rhox10_2/peaks.txt|Rhox10_3/peaks.txt	promoter-TSS (NM_009418)	-70	NM_001310540	ENSMUSG00000041763	Tpp2	protein-coding
Merged-chr3-57735908-3	chr3	57735566	57736265	+	451.067	Rhox10_1/peaks.txt|Rhox10_2/peaks.txt|Rhox10_3/peaks.txt	promoter-TSS (NM_011883)	-147	NM_001304456	ENSMUSG00000036503	Rnf13	protein-coding
Merged-chr4-155993001-3	chr4	155992756	155993250	+	449.633	Rhox10_1/peaks.txt|Rhox10_2/peaks.txt|Rhox10_3/peaks.txt	promoter-TSS (NM_001302467)	98	NM_001302467	ENSMUSG00000029076	Sdf4	protein-coding
Merged-chr4-41275523-3	chr4	41275242	41275804	+	449.467	Rhox10_1/peaks.txt|Rhox10_2/peaks.txt|Rhox10_3/peaks.txt	promoter-TSS (NM_026872)	-388	NM_026872	ENSMUSG00000028433	Ubap2	protein-coding
Merged-chr1-160212913-3	chr1	160212588	160213198	+	448.9	Rhox10_1/peaks.txt|Rhox10_2/peaks.txt|Rhox10_3/peaks.txt	promoter-TSS (NM_009786)	-1	NM_009786	ENSMUSG00000014226	Cacybp	protein-coding
Merged-chr13-98263093-3	chr13	98262805	98263432	+	448.7	Rhox10_1/peaks.txt|Rhox10_2/peaks.txt|Rhox10_3/peaks.txt	promoter-TSS (NM_178918)	42	NM_001271388	ENSMUSG00000021661	Ankra2	protein-coding
Merged-chr7-109703753-3	chr7	109703485	109704047	+	448.3	Rhox10_1/peaks.txt|Rhox10_2/peaks.txt|Rhox10_3/peaks.txt	promoter-TSS (NM_020616)	29	NM_020616	ENSMUSG00000031023	Akip1	protein-coding
Merged-chr7-139388916-3	chr7	139388654	139389185	+	447.467	Rhox10_1/peaks.txt|Rhox10_2/peaks.txt|Rhox10_3/peaks.txt	promoter-TSS (NM_001127363)	-190	NM_183144	ENSMUSG00000025477	Inpp5a	protein-coding
Merged-chr7-59228550-3	chr7	59228313	59228796	+	446.533	Rhox10_1/peaks.txt|Rhox10_2/peaks.txt|Rhox10_3/peaks.txt	promoter-TSS (NM_001033962)	-196	NM_173010	ENSMUSG00000025326	Ube3a	protein-coding
Merged-chr17-25833065-3	chr17	25832800	25833367	+	445.833	Rhox10_1/peaks.txt|Rhox10_2/peaks.txt|Rhox10_3/peaks.txt	5' UTR (NM_019719, exon 1 of 7)	278	NM_019719	ENSMUSG00000039615	Stub1	protein-coding
Merged-chr12-64965658-3	chr12	64965427	64965895	+	445.7	Rhox10_1/peaks.txt|Rhox10_2/peaks.txt|Rhox10_3/peaks.txt	promoter-TSS (NM_177805)	-81	NM_177805	ENSMUSG00000035614	Fam179b	protein-coding
Merged-chr6-145211045-3	chr6	145210805	145211278	+	445.367	Rhox10_1/peaks.txt|Rhox10_2/peaks.txt|Rhox10_3/peaks.txt	promoter-TSS (NM_001163628)	-71	NM_177222	ENSMUSG00000043541	Casc1	protein-coding
Merged-chr18-74778976-3	chr18	74778739	74779222	+	444.733	Rhox10_1/peaks.txt|Rhox10_2/peaks.txt|Rhox10_3/peaks.txt	promoter-TSS (NR_028560)	-232	NM_177470	ENSMUSG00000036880	Acaa2	protein-coding
Merged-chr1-105663759-3	chr1	105663497	105664008	+	444.067	Rhox10_1/peaks.txt|Rhox10_2/peaks.txt|Rhox10_3/peaks.txt	promoter-TSS (NM_013784)	-76	NM_013784	ENSMUSG00000056536	Pign	protein-coding
Merged-chr2-37452153-3	chr2	37451914	37452406	+	442.267	Rhox10_1/peaks.txt|Rhox10_2/peaks.txt|Rhox10_3/peaks.txt	promoter-TSS (NM_001033960)	-94	NM_001033960	ENSMUSG00000035437	Rabgap1	protein-coding
Merged-chr9-7764015-3	chr9	7763745	7764322	+	441.833	Rhox10_1/peaks.txt|Rhox10_2/peaks.txt|Rhox10_3/peaks.txt	promoter-TSS (NM_133739)	-44	NM_133739	ENSMUSG00000050912	Tmem123	protein-coding
Merged-chr4-146932473-3	chr4	146932224	146932715	+	441.8	Rhox10_1/peaks.txt|Rhox10_2/peaks.txt|Rhox10_3/peaks.txt	Intergenic	-89381	NM_001177767	ENSMUSG00000067919	Rex2	protein-coding
Merged-chr14-61681373-3	chr14	61681148	61681599	+	441.033	Rhox10_1/peaks.txt|Rhox10_2/peaks.txt|Rhox10_3/peaks.txt	intron (NR_028264, intron 1 of 6)	1000	NR_028264	ENSMUSG00000097589	Dleu2	ncRNA
Merged-chr11-71019426-3	chr11	71019198	71019653	+	440.567	Rhox10_1/peaks.txt|Rhox10_2/peaks.txt|Rhox10_3/peaks.txt	promoter-TSS (NM_001291148)	-122	NM_033562	ENSMUSG00000018442	Derl2	protein-coding
Merged-chr1-106171514-3	chr1	106171264	106171791	+	440.533	Rhox10_1/peaks.txt|Rhox10_2/peaks.txt|Rhox10_3/peaks.txt	promoter-TSS (NM_133821)	-3	NR_040630	ENSMUSG00000101583	Gm20753	ncRNA
Merged-chr2-24935341-3	chr2	24935067	24935610	+	440.5	Rhox10_1/peaks.txt|Rhox10_2/peaks.txt|Rhox10_3/peaks.txt	promoter-TSS (NM_001162485)	-57	NM_178408	ENSMUSG00000026972	Arrdc1	protein-coding
Merged-chr11-5445017-3	chr11	5444776	5445271	+	440.267	Rhox10_1/peaks.txt|Rhox10_2/peaks.txt|Rhox10_3/peaks.txt	promoter-TSS (NM_001080924)	-176	NM_001080924	ENSMUSG00000041961	Znrf3	protein-coding
Merged-chr8-105566092-3	chr8	105565843	105566361	+	439.733	Rhox10_1/peaks.txt|Rhox10_2/peaks.txt|Rhox10_3/peaks.txt	promoter-TSS (NM_013477)	-62	NM_013477	ENSMUSG00000013160	Atp6v0d1	protein-coding
Merged-chr10-80329910-3	chr10	80329656	80330153	+	439.7	Rhox10_1/peaks.txt|Rhox10_2/peaks.txt|Rhox10_3/peaks.txt	promoter-TSS (NM_139292)	-241	NM_001204931	ENSMUSG00000035504	Reep6	protein-coding
Merged-chr13-58402380-3	chr13	58401998	58402686	+	439.3	Rhox10_1/peaks.txt|Rhox10_2/peaks.txt|Rhox10_3/peaks.txt	promoter-TSS (NR_031761)	94	NR_031761	ENSMUSG00000035367	Rmi1	protein-coding
Merged-chr1-52233342-3	chr1	52233075	52233619	+	439.067	Rhox10_1/peaks.txt|Rhox10_2/peaks.txt|Rhox10_3/peaks.txt	promoter-TSS (NM_001113383)	-115	NM_001113383	ENSMUSG00000026103	Gls	protein-coding
Merged-chr15-103239904-3	chr15	103239650	103240187	+	438.967	Rhox10_1/peaks.txt|Rhox10_2/peaks.txt|Rhox10_3/peaks.txt	promoter-TSS (NM_010447)	-102	NM_001076789	ENSMUSG00000009575	Cbx5	protein-coding
Merged-chr7-100706544-3	chr7	100706298	100706781	+	438.7	Rhox10_1/peaks.txt|Rhox10_2/peaks.txt|Rhox10_3/peaks.txt	promoter-TSS (NM_178764)	-163	NM_178764	ENSMUSG00000029461	Fam168a	protein-coding
Merged-chr10-93453342-3	chr10	93453082	93453585	+	438.567	Rhox10_1/peaks.txt|Rhox10_2/peaks.txt|Rhox10_3/peaks.txt	promoter-TSS (NM_008517)	-63	NM_001313897	ENSMUSG00000015889	Lta4h	protein-coding
Merged-chr6-38551411-3	chr6	38551160	38551650	+	437.5	Rhox10_1/peaks.txt|Rhox10_2/peaks.txt|Rhox10_3/peaks.txt	promoter-TSS (NM_001170849)	71	NM_001170848	ENSMUSG00000029823	Luc7l2	protein-coding
Merged-chr6-120038711-3	chr6	120038397	120038984	+	437.367	Rhox10_1/peaks.txt|Rhox10_2/peaks.txt|Rhox10_3/peaks.txt	promoter-TSS (NM_001185020)	-35	NM_001185021	ENSMUSG00000045962	Wnk1	protein-coding
Merged-chr17-63863843-3	chr17	63863526	63864139	+	436.833	Rhox10_1/peaks.txt|Rhox10_2/peaks.txt|Rhox10_3/peaks.txt	promoter-TSS (NM_001037997)	-149	NM_001037997	ENSMUSG00000000127	Fer	protein-coding
Merged-chr7-141123191-3	chr7	141122927	141123448	+	436.133	Rhox10_1/peaks.txt|Rhox10_2/peaks.txt|Rhox10_3/peaks.txt	Intergenic	-5381	NM_178381	ENSMUSG00000054662	Ano9	protein-coding
Merged-chr11-23666001-3	chr11	23665731	23666311	+	435.867	Rhox10_1/peaks.txt|Rhox10_2/peaks.txt|Rhox10_3/peaks.txt	promoter-TSS (NM_023651)	45	NM_028304	ENSMUSG00000020280	Pus10	protein-coding
Merged-chr2-29125093-3	chr2	29124739	29125499	+	435.133	Rhox10_1/peaks.txt|Rhox10_2/peaks.txt|Rhox10_3/peaks.txt	5' UTR (NM_198033, exon 1 of 26)	127	NM_198033	ENSMUSG00000043535	Setx	protein-coding
Merged-chr19-29101333-3	chr19	29101107	29101561	+	435.067	Rhox10_1/peaks.txt|Rhox10_2/peaks.txt|Rhox10_3/peaks.txt	promoter-TSS (NM_021525)	-41	NM_021525	ENSMUSG00000024785	Rcl1	protein-coding
Merged-chr18-12974016-3	chr18	12973676	12974299	+	434.533	Rhox10_1/peaks.txt|Rhox10_2/peaks.txt|Rhox10_3/peaks.txt	intron (NM_008378, intron 1 of 10)	1735	NM_008378	ENSMUSG00000024423	Impact	protein-coding
Merged-chr8-84066722-3	chr8	84066400	84067045	+	434.367	Rhox10_1/peaks.txt|Rhox10_2/peaks.txt|Rhox10_3/peaks.txt	promoter-TSS (NM_009055)	-114	NM_009055	ENSMUSG00000031706	Rfx1	protein-coding
Merged-chr5-24577511-3	chr5	24577217	24577817	+	432.333	Rhox10_1/peaks.txt|Rhox10_2/peaks.txt|Rhox10_3/peaks.txt	promoter-TSS (NM_001190443)	-50	NM_001190443	ENSMUSG00000028953	Abcf2	protein-coding
Merged-chr4-129640796-3	chr4	129640535	129641080	+	431.4	Rhox10_1/peaks.txt|Rhox10_2/peaks.txt|Rhox10_3/peaks.txt	promoter-TSS (NM_001005506)	-2	NM_001005506	ENSMUSG00000053841	Txlna	protein-coding
Merged-chr13-106947030-3	chr13	106946756	106947283	+	431.1	Rhox10_1/peaks.txt|Rhox10_2/peaks.txt|Rhox10_3/peaks.txt	promoter-TSS (NM_025447)	-110	NM_025447	ENSMUSG00000021692	Dimt1	protein-coding
Merged-chr16-94370793-3	chr16	94370520	94371093	+	430.733	Rhox10_1/peaks.txt|Rhox10_2/peaks.txt|Rhox10_3/peaks.txt	promoter-TSS (NM_001159620)	67	NM_009441	ENSMUSG00000040785	Ttc3	protein-coding
Merged-chr14-45219570-3	chr14	45219335	45219801	+	430.667	Rhox10_1/peaks.txt|Rhox10_2/peaks.txt|Rhox10_3/peaks.txt	promoter-TSS (NM_027518)	-143	NM_001310534	ENSMUSG00000021830	Txndc16	protein-coding
Merged-chr2-122118295-3	chr2	122118041	122118542	+	430.133	Rhox10_1/peaks.txt|Rhox10_2/peaks.txt|Rhox10_3/peaks.txt	promoter-TSS (NM_145531)	95	NM_145531	ENSMUSG00000033396	Spg11	protein-coding
Merged-chr11-116853330-3	chr11	116853103	116853558	+	430.1	Rhox10_1/peaks.txt|Rhox10_2/peaks.txt|Rhox10_3/peaks.txt	promoter-TSS (NM_178620)	-236	NM_011358	ENSMUSG00000034120	Srsf2	protein-coding
Merged-chr16-8829956-3	chr16	8829707	8830217	+	429.933	Rhox10_1/peaks.txt|Rhox10_2/peaks.txt|Rhox10_3/peaks.txt	promoter-TSS (NM_001081400)	-138	NM_001081400	ENSMUSG00000022507	1810013L24Rik	protein-coding
Merged-chr4-44756659-3	chr4	44756360	44757034	+	429.6	Rhox10_1/peaks.txt|Rhox10_2/peaks.txt|Rhox10_3/peaks.txt	intron (NM_138590, intron 1 of 8)	138	NM_138590	ENSMUSG00000035649	Zcchc7	protein-coding
Merged-chr9-66834833-3	chr9	66834559	66835102	+	428.233	Rhox10_1/peaks.txt|Rhox10_2/peaks.txt|Rhox10_3/peaks.txt	promoter-TSS (NM_026674)	-124	NM_026674	ENSMUSG00000053040	Aph1c	protein-coding
Merged-chr7-98309531-3	chr7	98309268	98309800	+	427.5	Rhox10_1/peaks.txt|Rhox10_2/peaks.txt|Rhox10_3/peaks.txt	promoter-TSS (NM_025408)	-7	NM_025408	ENSMUSG00000030760	Acer3	protein-coding
Merged-chr10-19591873-3	chr10	19591616	19592158	+	427.3	Rhox10_1/peaks.txt|Rhox10_2/peaks.txt|Rhox10_3/peaks.txt	promoter-TSS (NM_010511)	-62	NM_010511	ENSMUSG00000020009	Ifngr1	protein-coding
Merged-chr11-87127184-3	chr11	87126913	87127502	+	426.833	Rhox10_1/peaks.txt|Rhox10_2/peaks.txt|Rhox10_3/peaks.txt	5' UTR (NM_197987, exon 1 of 24)	132	NM_197987	ENSMUSG00000018548	Trim37	protein-coding
Merged-chr5-107597844-3	chr5	107597453	107598163	+	426.667	Rhox10_1/peaks.txt|Rhox10_2/peaks.txt|Rhox10_3/peaks.txt	promoter-TSS (NM_133248)	80	NM_001161738	ENSMUSG00000029276	Glmn	protein-coding
Merged-chr7-101933896-3	chr7	101933656	101934137	+	426.333	Rhox10_1/peaks.txt|Rhox10_2/peaks.txt|Rhox10_3/peaks.txt	promoter-TSS (NM_027053)	-39	NM_001162973	ENSMUSG00000064307	Lrrc51	protein-coding
Merged-chr7-130519667-3	chr7	130519382	130519923	+	425.033	Rhox10_1/peaks.txt|Rhox10_2/peaks.txt|Rhox10_3/peaks.txt	promoter-TSS (NM_001136054)	-72	NM_013799	ENSMUSG00000030850	Ate1	protein-coding
Merged-chr11-49846604-3	chr11	49846377	49846832	+	425	Rhox10_1/peaks.txt|Rhox10_2/peaks.txt|Rhox10_3/peaks.txt	promoter-TSS (NM_001163671)	-147	NM_001163671	ENSMUSG00000020366	Mapk9	protein-coding
Merged-chr17-25015969-3	chr17	25015714	25016256	+	424.3	Rhox10_1/peaks.txt|Rhox10_2/peaks.txt|Rhox10_3/peaks.txt	promoter-TSS (NM_020608)	-101	NM_134126	ENSMUSG00000024169	Ift140	protein-coding
Merged-chr2-130664428-3	chr2	130664096	130664824	+	423.167	Rhox10_1/peaks.txt|Rhox10_2/peaks.txt|Rhox10_3/peaks.txt	intron (NM_029832, intron 1 of 8)	185	NM_029832	ENSMUSG00000068290	Ddrgk1	protein-coding
Merged-chr7-98656807-3	chr7	98656526	98657091	+	422.133	Rhox10_1/peaks.txt|Rhox10_2/peaks.txt|Rhox10_3/peaks.txt	promoter-TSS (NM_172280)	-239	NM_172280	ENSMUSG00000035401	Emsy	protein-coding
Merged-chr10-128411624-3	chr10	128411326	128411888	+	421.9	Rhox10_1/peaks.txt|Rhox10_2/peaks.txt|Rhox10_3/peaks.txt	promoter-TSS (NM_026259)	-9	NR_104288	ENSMUSG00000025373	Rnf41	protein-coding
Merged-chr5-92137830-3	chr5	92137564	92138131	+	421.133	Rhox10_1/peaks.txt|Rhox10_2/peaks.txt|Rhox10_3/peaks.txt	promoter-TSS (NM_019490)	-91	NM_019490	ENSMUSG00000029407	Uso1	protein-coding
Merged-chr19-43675281-3	chr19	43674803	43675688	+	420.967	Rhox10_1/peaks.txt|Rhox10_2/peaks.txt|Rhox10_3/peaks.txt	promoter-TSS (NR_045645)	67	NR_045645		BC037704	ncRNA
Merged-chr10-105574466-3	chr10	105574234	105574695	+	420.9	Rhox10_1/peaks.txt|Rhox10_2/peaks.txt|Rhox10_3/peaks.txt	promoter-TSS (NM_177368)	15	NM_177368	ENSMUSG00000036019	Tmtc2	protein-coding
Merged-chr2-158028462-3	chr2	158028167	158028725	+	420.067	Rhox10_1/peaks.txt|Rhox10_2/peaks.txt|Rhox10_3/peaks.txt	promoter-TSS (NM_027434)	-51	NM_001291134	ENSMUSG00000027651	Rprd1b	protein-coding
Merged-chr10-34207357-3	chr10	34207061	34207621	+	420.033	Rhox10_1/peaks.txt|Rhox10_2/peaks.txt|Rhox10_3/peaks.txt	5' UTR (NM_172508, exon 1 of 6)	210	NM_172508	ENSMUSG00000039497	Dse	protein-coding
Merged-chr1-64737869-3	chr1	64737607	64738163	+	419.9	Rhox10_1/peaks.txt|Rhox10_2/peaks.txt|Rhox10_3/peaks.txt	promoter-TSS (NM_001042659)	-135	NM_022721	ENSMUSG00000045005	Fzd5	protein-coding
Merged-chr3-138443066-3	chr3	138442796	138443345	+	419.7	Rhox10_1/peaks.txt|Rhox10_2/peaks.txt|Rhox10_3/peaks.txt	promoter-TSS (NM_007410)	-23	NM_007410	ENSMUSG00000028138	Adh5	protein-coding
Merged-chr13-24800773-3	chr13	24800500	24801045	+	418.8	Rhox10_1/peaks.txt|Rhox10_2/peaks.txt|Rhox10_3/peaks.txt	promoter-TSS (NM_024473)	-885	NM_024473	ENSMUSG00000019132	BC005537	protein-coding
Merged-chr19-42129158-3	chr19	42128890	42129434	+	418.233	Rhox10_1/peaks.txt|Rhox10_2/peaks.txt|Rhox10_3/peaks.txt	promoter-TSS (NM_027106)	-169	NM_027106	ENSMUSG00000018821	Avpi1	protein-coding
Merged-chrX-151169528-3	chrX	151169168	151169848	+	418.2	Rhox10_1/peaks.txt|Rhox10_2/peaks.txt|Rhox10_3/peaks.txt	Intergenic	-28570	NM_001271679	ENSMUSG00000041245	Wnk3	protein-coding
Merged-chr10-121476460-3	chr10	121476199	121476730	+	417.833	Rhox10_1/peaks.txt|Rhox10_2/peaks.txt|Rhox10_3/peaks.txt	promoter-TSS (NM_138956)	-214	NM_138956	ENSMUSG00000025795	Rassf3	protein-coding
Merged-chr8-18595408-3	chr8	18595070	18595706	+	417.367	Rhox10_1/peaks.txt|Rhox10_2/peaks.txt|Rhox10_3/peaks.txt	5' UTR (NM_173189, exon 1 of 14)	215	NM_173189	ENSMUSG00000039842	Mcph1	protein-coding
Merged-chr9-4309627-3	chr9	4309341	4309966	+	417.033	Rhox10_1/peaks.txt|Rhox10_2/peaks.txt|Rhox10_3/peaks.txt	promoter-TSS (NM_026962)	-90	NM_001164574	ENSMUSG00000025893	Kbtbd3	protein-coding
Merged-chr8-95807670-3	chr8	95807415	95807949	+	416.8	Rhox10_1/peaks.txt|Rhox10_2/peaks.txt|Rhox10_3/peaks.txt	promoter-TSS (NM_178078)	-220	NM_001205226	ENSMUSG00000036550	Cnot1	protein-coding
Merged-chr1-56972975-3	chr1	56972733	56973236	+	416.467	Rhox10_1/peaks.txt|Rhox10_2/peaks.txt|Rhox10_3/peaks.txt	non-coding (NR_024325, exon 1 of 1)	1515	NR_024325	ENSMUSG00000087022	9130024F11Rik	ncRNA
Merged-chr16-52453215-3	chr16	52452945	52453474	+	416	Rhox10_1/peaks.txt|Rhox10_2/peaks.txt|Rhox10_3/peaks.txt	promoter-TSS (NM_001331110)	-128	NM_001331110	ENSMUSG00000022636	Alcam	protein-coding
Merged-chr7-63939161-3	chr7	63938804	63939506	+	414.733	Rhox10_1/peaks.txt|Rhox10_2/peaks.txt|Rhox10_3/peaks.txt	promoter-TSS (NM_021366)	-240	NM_021366	ENSMUSG00000052040	Klf13	protein-coding
Merged-chr18-21001807-3	chr18	21001565	21002042	+	413.567	Rhox10_1/peaks.txt|Rhox10_2/peaks.txt|Rhox10_3/peaks.txt	promoter-TSS (NM_207623)	-154	NM_001303011	ENSMUSG00000024317	Rnf138	protein-coding
Merged-chr12-70825153-3	chr12	70824866	70825488	+	413.3	Rhox10_1/peaks.txt|Rhox10_2/peaks.txt|Rhox10_3/peaks.txt	promoter-TSS (NM_028127)	-337	NM_028127	ENSMUSG00000048285	Frmd6	protein-coding
Merged-chr12-3310086-3	chr12	3309842	3310349	+	412.6	Rhox10_1/peaks.txt|Rhox10_2/peaks.txt|Rhox10_3/peaks.txt	promoter-TSS (NM_016676)	-126	NM_016676	ENSMUSG00000020671	Rab10	protein-coding
Merged-chr11-100939628-3	chr11	100939378	100939900	+	412.267	Rhox10_1/peaks.txt|Rhox10_2/peaks.txt|Rhox10_3/peaks.txt	promoter-TSS (NM_011486)	-99	NM_011486	ENSMUSG00000004040	Stat3	protein-coding
Merged-chr7-137410642-3	chr7	137410314	137411024	+	411.6	Rhox10_1/peaks.txt|Rhox10_2/peaks.txt|Rhox10_3/peaks.txt	promoter-TSS (NM_029886)	87	NM_029886	ENSMUSG00000040139	9430038I01Rik	protein-coding
Merged-chr3-19188169-3	chr3	19187914	19188413	+	411.2	Rhox10_1/peaks.txt|Rhox10_2/peaks.txt|Rhox10_3/peaks.txt	promoter-TSS (NM_026182)	-58	NM_026182	ENSMUSG00000027601	Mtfr1	protein-coding
Merged-chr5-32458965-3	chr5	32458713	32459215	+	409.533	Rhox10_1/peaks.txt|Rhox10_2/peaks.txt|Rhox10_3/peaks.txt	promoter-TSS (NM_172707)	-6	NM_172707	ENSMUSG00000014956	Ppp1cb	protein-coding
Merged-chr11-77607951-3	chr11	77607617	77608275	+	409.233	Rhox10_1/peaks.txt|Rhox10_2/peaks.txt|Rhox10_3/peaks.txt	promoter-TSS (NM_144825)	-131	NM_144825	ENSMUSG00000017291	Taok1	protein-coding
Merged-chr13-75707441-3	chr13	75707196	75707676	+	409.1	Rhox10_1/peaks.txt|Rhox10_2/peaks.txt|Rhox10_3/peaks.txt	promoter-TSS (NM_138953)	-48	NM_138953	ENSMUSG00000001542	Ell2	protein-coding
Merged-chr10-42502056-3	chr10	42501822	42502286	+	409.033	Rhox10_1/peaks.txt|Rhox10_2/peaks.txt|Rhox10_3/peaks.txt	promoter-TSS (NM_017472)	0	NM_017472	ENSMUSG00000019804	Snx3	protein-coding
Merged-chr5-119670739-3	chr5	119670392	119671118	+	408.7	Rhox10_1/peaks.txt|Rhox10_2/peaks.txt|Rhox10_3/peaks.txt	promoter-TSS (NM_011535)	-107	NM_198052	ENSMUSG00000018604	Tbx3	protein-coding
Merged-chr14-55591115-3	chr14	55590876	55591368	+	408.5	Rhox10_1/peaks.txt|Rhox10_2/peaks.txt|Rhox10_3/peaks.txt	promoter-TSS (NM_011190)	-21	NM_001029855	ENSMUSG00000079197	Psme2	protein-coding
Merged-chr8-25602011-3	chr8	25601720	25602271	+	408.3	Rhox10_1/peaks.txt|Rhox10_2/peaks.txt|Rhox10_3/peaks.txt	promoter-TSS (NM_001308482)	-289	NM_001001735	ENSMUSG00000054823	Whsc1l1	protein-coding
Merged-chr12-116405398-3	chr12	116405157	116405652	+	408.3	Rhox10_1/peaks.txt|Rhox10_2/peaks.txt|Rhox10_3/peaks.txt	promoter-TSS (NR_028421)	2	NM_133762	ENSMUSG00000042029	Ncapg2	protein-coding
Merged-chr4-107178419-3	chr4	107178165	107178675	+	408.167	Rhox10_1/peaks.txt|Rhox10_2/peaks.txt|Rhox10_3/peaks.txt	promoter-TSS (NM_029565)	-54	NM_025617	ENSMUSG00000028619	Tceanc2	protein-coding
Merged-chr1-92180587-3	chr1	92180325	92180849	+	407.833	Rhox10_1/peaks.txt|Rhox10_2/peaks.txt|Rhox10_3/peaks.txt	promoter-TSS (NM_207225)	-246	NM_207225	ENSMUSG00000026313	Hdac4	protein-coding
Merged-chr4-41464945-3	chr4	41464599	41465326	+	407.633	Rhox10_1/peaks.txt|Rhox10_2/peaks.txt|Rhox10_3/peaks.txt	promoter-TSS (NM_025539)	-114	NM_024241	ENSMUSG00000028438	Kif24	protein-coding
Merged-chr5-115158346-3	chr5	115158067	115158622	+	407.533	Rhox10_1/peaks.txt|Rhox10_2/peaks.txt|Rhox10_3/peaks.txt	promoter-TSS (NM_175403)	-168	NM_175403	ENSMUSG00000048578	Mlec	protein-coding
Merged-chr13-96542609-3	chr13	96542350	96542854	+	406.733	Rhox10_1/peaks.txt|Rhox10_2/peaks.txt|Rhox10_3/peaks.txt	promoter-TSS (NM_001164222)	-23	NM_012048	ENSMUSG00000021668	Polk	protein-coding
Merged-chr6-52012645-3	chr6	52012395	52012887	+	406.533	Rhox10_1/peaks.txt|Rhox10_2/peaks.txt|Rhox10_3/peaks.txt	promoter-TSS (NM_018773)	-92	NM_018773	ENSMUSG00000059182	Skap2	protein-coding
Merged-chr3-40846785-3	chr3	40846447	40847103	+	406.033	Rhox10_1/peaks.txt|Rhox10_2/peaks.txt|Rhox10_3/peaks.txt	promoter-TSS (NM_028140)	79	NM_028140	ENSMUSG00000025759	Mfsd8	protein-coding
Merged-chr7-18991114-3	chr7	18990884	18991349	+	405.633	Rhox10_1/peaks.txt|Rhox10_2/peaks.txt|Rhox10_3/peaks.txt	promoter-TSS (NM_145579)	-129	NM_145579	ENSMUSG00000048481	Mypop	protein-coding
Merged-chr6-42264922-3	chr6	42264653	42265185	+	405.533	Rhox10_1/peaks.txt|Rhox10_2/peaks.txt|Rhox10_3/peaks.txt	promoter-TSS (NM_007610)	-66	NM_007610	ENSMUSG00000029863	Casp2	protein-coding
Merged-chr12-75669667-3	chr12	75669405	75669947	+	405.333	Rhox10_1/peaks.txt|Rhox10_2/peaks.txt|Rhox10_3/peaks.txt	promoter-TSS (NM_028203)	-139	NM_028203	ENSMUSG00000045690	Wdr89	protein-coding
Merged-chr13-92530801-3	chr13	92530461	92531134	+	404.933	Rhox10_1/peaks.txt|Rhox10_2/peaks.txt|Rhox10_3/peaks.txt	promoter-TSS (NM_173392)	13	NM_173392	ENSMUSG00000021706	Zfyve16	protein-coding
Merged-chr6-113326839-3	chr6	113326526	113327156	+	404.833	Rhox10_1/peaks.txt|Rhox10_2/peaks.txt|Rhox10_3/peaks.txt	promoter-TSS (NM_010957)	-135	NM_010957	ENSMUSG00000030271	Ogg1	protein-coding
Merged-chr11-100528034-3	chr11	100527806	100528262	+	404.467	Rhox10_1/peaks.txt|Rhox10_2/peaks.txt|Rhox10_3/peaks.txt	promoter-TSS (NM_134037)	-34	NM_001199296	ENSMUSG00000020917	Acly	protein-coding
Merged-chr12-4917246-3	chr12	4916977	4917521	+	404.333	Rhox10_1/peaks.txt|Rhox10_2/peaks.txt|Rhox10_3/peaks.txt	promoter-TSS (NM_001099628)	-104	NM_001099628	ENSMUSG00000052812	Atad2b	protein-coding
Merged-chr1-64121714-3	chr1	64121448	64121963	+	404.133	Rhox10_1/peaks.txt|Rhox10_2/peaks.txt|Rhox10_3/peaks.txt	promoter-TSS (NM_033563)	-316	NM_033563	ENSMUSG00000025959	Klf7	protein-coding
Merged-chr7-6172420-3	chr7	6172107	6172821	+	403.7	Rhox10_1/peaks.txt|Rhox10_2/peaks.txt|Rhox10_3/peaks.txt	promoter-TSS (NM_001146024)	-49	NM_028316	ENSMUSG00000044876	Zfp444	protein-coding
Merged-chr13-90089648-3	chr13	90089380	90089903	+	403.2	Rhox10_1/peaks.txt|Rhox10_2/peaks.txt|Rhox10_3/peaks.txt	promoter-TSS (NM_025335)	-26	NM_025335	ENSMUSG00000012422	Tmem167	protein-coding
Merged-chr10-76962039-3	chr10	76961710	76962332	+	402.367	Rhox10_1/peaks.txt|Rhox10_2/peaks.txt|Rhox10_3/peaks.txt	promoter-TSS (NM_021568)	-74	NM_021568	ENSMUSG00000001120	Pcbp3	protein-coding
Merged-chr8-111643469-3	chr8	111643232	111643711	+	402.333	Rhox10_1/peaks.txt|Rhox10_2/peaks.txt|Rhox10_3/peaks.txt	promoter-TSS (NM_011742)	28	NM_011742	ENSMUSG00000055835	Zfp1	protein-coding
Merged-chr2-39190735-3	chr2	39190489	39191001	+	402.333	Rhox10_1/peaks.txt|Rhox10_2/peaks.txt|Rhox10_3/peaks.txt	promoter-TSS (NM_178778)	-15	NM_178778	ENSMUSG00000035236	Scai	protein-coding
Merged-chr2-121807062-3	chr2	121806818	121807313	+	402.233	Rhox10_1/peaks.txt|Rhox10_2/peaks.txt|Rhox10_3/peaks.txt	promoter-TSS (NM_172673)	-8	NM_172673	ENSMUSG00000027238	Frmd5	protein-coding
Merged-chr12-76404119-3	chr12	76403637	76404519	+	402.1	Rhox10_1/peaks.txt|Rhox10_2/peaks.txt|Rhox10_3/peaks.txt	promoter-TSS (NM_001002012)	-98	NM_001002012	ENSMUSG00000059970	Hspa2	protein-coding
Merged-chr11-117654559-3	chr11	117654261	117654865	+	402.067	Rhox10_1/peaks.txt|Rhox10_2/peaks.txt|Rhox10_3/peaks.txt	5' UTR (NM_198022, exon 1 of 22)	274	NM_198022	ENSMUSG00000025571	Tnrc6c	protein-coding
Merged-chr6-92092250-3	chr6	92092022	92092482	+	402.067	Rhox10_1/peaks.txt|Rhox10_2/peaks.txt|Rhox10_3/peaks.txt	promoter-TSS (NM_001347342)	-181	NM_001347342	ENSMUSG00000005893	Nr2c2	protein-coding
Merged-chr15-57892377-3	chr15	57891882	57892776	+	401.567	Rhox10_1/peaks.txt|Rhox10_2/peaks.txt|Rhox10_3/peaks.txt	promoter-TSS (NM_024207)	89	NM_024207	ENSMUSG00000022365	Derl1	protein-coding
Merged-chr4-95967030-3	chr4	95966781	95967286	+	401.033	Rhox10_1/peaks.txt|Rhox10_2/peaks.txt|Rhox10_3/peaks.txt	promoter-TSS (NR_045777)	2	NR_045777	ENSMUSG00000044125	9530080O11Rik	ncRNA
Merged-chr10-85185286-3	chr10	85184996	85185613	+	400.233	Rhox10_1/peaks.txt|Rhox10_2/peaks.txt|Rhox10_3/peaks.txt	promoter-TSS (NM_007771)	-250	NM_007771	ENSMUSG00000020038	Cry1	protein-coding
Merged-chr9-107554603-3	chr9	107554321	107554859	+	399.2	Rhox10_1/peaks.txt|Rhox10_2/peaks.txt|Rhox10_3/peaks.txt	promoter-TSS (NM_019713)	7	NM_019713	ENSMUSG00000010067	Rassf1	protein-coding
Merged-chr17-71002493-3	chr17	71002086	71002815	+	399.133	Rhox10_1/peaks.txt|Rhox10_2/peaks.txt|Rhox10_3/peaks.txt	promoter-TSS (NM_026064)	83	NM_026064	ENSMUSG00000024048	Myl12a	protein-coding
Merged-chr15-82147068-3	chr15	82146768	82147331	+	399	Rhox10_1/peaks.txt|Rhox10_2/peaks.txt|Rhox10_3/peaks.txt	promoter-TSS (NM_033218)	-220	NM_033218	ENSMUSG00000022463	Srebf2	protein-coding
Merged-chr3-38484997-3	chr3	38484714	38485307	+	398.967	Rhox10_1/peaks.txt|Rhox10_2/peaks.txt|Rhox10_3/peaks.txt	promoter-TSS (NM_001167883)	-194	NM_001167883	ENSMUSG00000044864	Ankrd50	protein-coding
Merged-chr17-33760349-3	chr17	33759863	33760774	+	397.733	Rhox10_1/peaks.txt|Rhox10_2/peaks.txt|Rhox10_3/peaks.txt	5' UTR (NM_008997, exon 1 of 5)	168	NM_008997	ENSMUSG00000077450	Rab11b	protein-coding
Merged-chr2-114654839-3	chr2	114654561	114655093	+	397.2	Rhox10_1/peaks.txt|Rhox10_2/peaks.txt|Rhox10_3/peaks.txt	intron (NM_025675, intron 1 of 8)	101	NM_025675	ENSMUSG00000057147	Dph6	protein-coding
Merged-chr11-3202352-3	chr11	3202088	3202599	+	397	Rhox10_1/peaks.txt|Rhox10_2/peaks.txt|Rhox10_3/peaks.txt	promoter-TSS (NM_001166549)	-10	NM_001166548	ENSMUSG00000020454	Eif4enif1	protein-coding
Merged-chr8-105855046-3	chr8	105854697	105855419	+	396.633	Rhox10_1/peaks.txt|Rhox10_2/peaks.txt|Rhox10_3/peaks.txt	promoter-TSS (NM_021513)	-45	NM_021513	ENSMUSG00000036442	Thap11	protein-coding
Merged-chr11-62076879-3	chr11	62076643	62077110	+	396.367	Rhox10_1/peaks.txt|Rhox10_2/peaks.txt|Rhox10_3/peaks.txt	promoter-TSS (NM_001029936)	-148	NM_001029936	ENSMUSG00000042331	Specc1	protein-coding
Merged-chr9-14276194-3	chr9	14275959	14276438	+	396.2	Rhox10_1/peaks.txt|Rhox10_2/peaks.txt|Rhox10_3/peaks.txt	promoter-TSS (NM_030261)	-103	NM_030261	ENSMUSG00000032009	Sesn3	protein-coding
Merged-chr7-34234108-3	chr7	34233832	34234394	+	396.067	Rhox10_1/peaks.txt|Rhox10_2/peaks.txt|Rhox10_3/peaks.txt	Intergenic	-3777	NM_008155	ENSMUSG00000036427	Gpi1	protein-coding
Merged-chr9-70657337-3	chr9	70657021	70657614	+	396	Rhox10_1/peaks.txt|Rhox10_2/peaks.txt|Rhox10_3/peaks.txt	promoter-TSS (NM_172772)	-143	NM_172772	ENSMUSG00000042444	Fam63b	protein-coding
Merged-chr7-16400144-3	chr7	16399900	16400390	+	395.3	Rhox10_1/peaks.txt|Rhox10_2/peaks.txt|Rhox10_3/peaks.txt	Intergenic	-1051	NM_198631	ENSMUSG00000059273	Zc3h4	protein-coding
Merged-chr8-72421565-3	chr8	72421338	72421791	+	395.3	Rhox10_1/peaks.txt|Rhox10_2/peaks.txt|Rhox10_3/peaks.txt	promoter-TSS (NM_007944)	-90	NM_001289859	ENSMUSG00000006276	Eps15l1	protein-coding
Merged-chr13-104178817-3	chr13	104178590	104179045	+	395.3	Rhox10_1/peaks.txt|Rhox10_2/peaks.txt|Rhox10_3/peaks.txt	promoter-TSS (NR_003546)	-281	NM_030731	ENSMUSG00000021712	Trim23	protein-coding
Merged-chr16-4790137-3	chr16	4789893	4790399	+	395.033	Rhox10_1/peaks.txt|Rhox10_2/peaks.txt|Rhox10_3/peaks.txt	promoter-TSS (NM_025670)	-211	NM_025670	ENSMUSG00000004071	Cdip1	protein-coding
Merged-chr8-80880350-3	chr8	80880059	80880649	+	394.733	Rhox10_1/peaks.txt|Rhox10_2/peaks.txt|Rhox10_3/peaks.txt	5' UTR (NM_001301298, exon 1 of 11)	125	NM_021356	ENSMUSG00000031714	Gab1	protein-coding
Merged-chr8-121579042-3	chr8	121578793	121579316	+	394.4	Rhox10_1/peaks.txt|Rhox10_2/peaks.txt|Rhox10_3/peaks.txt	promoter-TSS (NM_133765)	-248	NM_133765	ENSMUSG00000052934	Fbxo31	protein-coding
Merged-chr19-12795723-3	chr19	12795486	12795957	+	393.767	Rhox10_1/peaks.txt|Rhox10_2/peaks.txt|Rhox10_3/peaks.txt	non-coding (NR_024093, exon 1 of 13)	402	NR_024093	ENSMUSG00000024695	Gm44505	ncRNA
Merged-chr19-21778398-3	chr19	21778105	21778706	+	393.7	Rhox10_1/peaks.txt|Rhox10_2/peaks.txt|Rhox10_3/peaks.txt	promoter-TSS (NM_031997)	65	NM_031997	ENSMUSG00000024754	Tmem2	protein-coding
Merged-chr5-34169570-3	chr5	34169315	34169822	+	393.633	Rhox10_1/peaks.txt|Rhox10_2/peaks.txt|Rhox10_3/peaks.txt	promoter-TSS (NM_001289804)	-42	NM_001289803	ENSMUSG00000045102	Poln	protein-coding
Merged-chr6-24665141-3	chr6	24664889	24665387	+	393.633	Rhox10_1/peaks.txt|Rhox10_2/peaks.txt|Rhox10_3/peaks.txt	promoter-TSS (NM_028459)	-143	NM_028459	ENSMUSG00000029684	Wasl	protein-coding
Merged-chr12-21417646-3	chr12	21417409	21417891	+	393.1	Rhox10_1/peaks.txt|Rhox10_2/peaks.txt|Rhox10_3/peaks.txt	promoter-TSS (NM_011739)	-214	NM_011739	ENSMUSG00000076432	Ywhaq	protein-coding
Merged-chr14-26970645-3	chr14	26970388	26970910	+	391.167	Rhox10_1/peaks.txt|Rhox10_2/peaks.txt|Rhox10_3/peaks.txt	promoter-TSS (NM_145221)	-98	NM_145221	ENSMUSG00000040760	Appl1	protein-coding
Merged-chr1-9748455-3	chr1	9748211	9748719	+	391.033	Rhox10_1/peaks.txt|Rhox10_2/peaks.txt|Rhox10_3/peaks.txt	promoter-TSS (NM_173443)	-83	NM_173443	ENSMUSG00000045210	Vcpip1	protein-coding
Merged-chr9-104002503-3	chr9	104002267	104002740	+	390.867	Rhox10_1/peaks.txt|Rhox10_2/peaks.txt|Rhox10_3/peaks.txt	promoter-TSS (NM_028721)	-41	NM_172460	ENSMUSG00000032558	Nphp3	protein-coding
Merged-chr11-109425951-3	chr11	109425618	109426280	+	390.567	Rhox10_1/peaks.txt|Rhox10_2/peaks.txt|Rhox10_3/peaks.txt	promoter-TSS (NM_025275)	3	NM_025275	ENSMUSG00000020610	Amz2	protein-coding
Merged-chr6-85451424-3	chr6	85451145	85451755	+	390.367	Rhox10_1/peaks.txt|Rhox10_2/peaks.txt|Rhox10_3/peaks.txt	promoter-TSS (NM_001163427)	-55	NM_007638	ENSMUSG00000030007	Cct7	protein-coding
Merged-chr12-8771355-3	chr12	8771099	8771630	+	390.3	Rhox10_1/peaks.txt|Rhox10_2/peaks.txt|Rhox10_3/peaks.txt	promoter-TSS (NM_011519)	-32	NM_011519	ENSMUSG00000020592	Sdc1	protein-coding
Merged-chr6-28480175-3	chr6	28479854	28480452	+	390.3	Rhox10_1/peaks.txt|Rhox10_2/peaks.txt|Rhox10_3/peaks.txt	promoter-TSS (NM_019776)	-195	NM_019776	ENSMUSG00000001424	Snd1	protein-coding
Merged-chr10-84917302-3	chr10	84917031	84917552	+	390.233	Rhox10_1/peaks.txt|Rhox10_2/peaks.txt|Rhox10_3/peaks.txt	promoter-TSS (NM_183172)	-322	NM_001013441	ENSMUSG00000035620	Ric8b	protein-coding
Merged-chr1-161876865-3	chr1	161876625	161877116	+	390.067	Rhox10_1/peaks.txt|Rhox10_2/peaks.txt|Rhox10_3/peaks.txt	promoter-TSS (NM_172645)	-209	NM_172645	ENSMUSG00000040297	Suco	protein-coding
Merged-chr13-80885839-3	chr13	80885514	80886234	+	389.167	Rhox10_1/peaks.txt|Rhox10_2/peaks.txt|Rhox10_3/peaks.txt	intron (NM_001042591, intron 1 of 7)	2452	NM_001042591	ENSMUSG00000074794	Arrdc3	protein-coding
Merged-chr4-134187204-3	chr4	134186913	134187512	+	388.533	Rhox10_1/peaks.txt|Rhox10_2/peaks.txt|Rhox10_3/peaks.txt	promoter-TSS (NM_144527)	-127	NM_144527	ENSMUSG00000037443	Cep85	protein-coding
Merged-chr2-18064518-3	chr2	18064256	18064787	+	388.033	Rhox10_1/peaks.txt|Rhox10_2/peaks.txt|Rhox10_3/peaks.txt	promoter-TSS (NM_001252561)	-64	NM_001252560	ENSMUSG00000026743	Mllt10	protein-coding
Merged-chr12-40223341-3	chr12	40223063	40223602	+	387.9	Rhox10_1/peaks.txt|Rhox10_2/peaks.txt|Rhox10_3/peaks.txt	promoter-TSS (NM_013562)	-32	NR_045157	ENSMUSG00000035983	Gm7008	ncRNA
Merged-chr9-61946666-3	chr9	61946302	61946970	+	387.867	Rhox10_1/peaks.txt|Rhox10_2/peaks.txt|Rhox10_3/peaks.txt	5' UTR (NM_024245, exon 1 of 23)	163	NM_024245	ENSMUSG00000032254	Kif23	protein-coding
Merged-chr1-93343453-3	chr1	93343185	93343720	+	387.433	Rhox10_1/peaks.txt|Rhox10_2/peaks.txt|Rhox10_3/peaks.txt	promoter-TSS (NM_080850)	-193	NM_023200	ENSMUSG00000026275	Ppp1r7	protein-coding
Merged-chr2-15055271-3	chr2	15055007	15055534	+	387	Rhox10_1/peaks.txt|Rhox10_2/peaks.txt|Rhox10_3/peaks.txt	promoter-TSS (NM_001165941)	-92	NM_029466	ENSMUSG00000017418	Arl5b	protein-coding
Merged-chr18-16808611-3	chr18	16808356	16808872	+	386.933	Rhox10_1/peaks.txt|Rhox10_2/peaks.txt|Rhox10_3/peaks.txt	5' UTR (NM_007664, exon 1 of 16)	632	NM_007664	ENSMUSG00000024304	Cdh2	protein-coding
Merged-chr9-64253597-3	chr9	64253347	64253839	+	386.833	Rhox10_1/peaks.txt|Rhox10_2/peaks.txt|Rhox10_3/peaks.txt	promoter-TSS (NM_008927)	12	NM_008927	ENSMUSG00000004936	Map2k1	protein-coding
Merged-chr2-49451942-3	chr2	49451416	49452329	+	386.5	Rhox10_1/peaks.txt|Rhox10_2/peaks.txt|Rhox10_3/peaks.txt	exon (NM_172663, exon 1 of 14)	386	NM_172663	ENSMUSG00000069495	Epc2	protein-coding
Merged-chr2-122028494-3	chr2	122028163	122028791	+	386.267	Rhox10_1/peaks.txt|Rhox10_2/peaks.txt|Rhox10_3/peaks.txt	promoter-TSS (NM_001256055)	-103	NM_144545	ENSMUSG00000027236	Eif3j1	protein-coding
Merged-chr6-119848293-3	chr6	119848068	119848520	+	386.067	Rhox10_1/peaks.txt|Rhox10_2/peaks.txt|Rhox10_3/peaks.txt	promoter-TSS (NM_178085)	101	NR_030776		3110021A11Rik	ncRNA
Merged-chr1-66817035-3	chr1	66816774	66817278	+	385.2	Rhox10_1/peaks.txt|Rhox10_2/peaks.txt|Rhox10_3/peaks.txt	intron (NM_177645, intron 1 of 13)	569	NM_177645	ENSMUSG00000026004	Kansl1l	protein-coding
Merged-chr8-45975374-3	chr8	45975116	45975616	+	384.9	Rhox10_1/peaks.txt|Rhox10_2/peaks.txt|Rhox10_3/peaks.txt	promoter-TSS (NM_138668)	-114	NM_001033148	ENSMUSG00000071103	1700029J07Rik	protein-coding
Merged-chr4-129461516-3	chr4	129461230	129461795	+	384.633	Rhox10_1/peaks.txt|Rhox10_2/peaks.txt|Rhox10_3/peaks.txt	promoter-TSS (NM_133889)	-167	NM_133889	ENSMUSG00000040859	Bsdc1	protein-coding
Merged-chr14-57890407-3	chr14	57890176	57890641	+	384.533	Rhox10_1/peaks.txt|Rhox10_2/peaks.txt|Rhox10_3/peaks.txt	promoter-TSS (NM_029492)	-146	NM_029492	ENSMUSG00000021969	Zdhhc20	protein-coding
Merged-chr6-31216815-3	chr6	31216576	31217065	+	384.3	Rhox10_1/peaks.txt|Rhox10_2/peaks.txt|Rhox10_3/peaks.txt	intron (NR_110469, intron 1 of 3)	1654	NR_110470	ENSMUSG00000044471	Lncpint	ncRNA
Merged-chr11-98863942-3	chr11	98863627	98864261	+	384.267	Rhox10_1/peaks.txt|Rhox10_2/peaks.txt|Rhox10_3/peaks.txt	intron (NM_197940, intron 1 of 7)	346	NM_197940	ENSMUSG00000038013	Wipf2	protein-coding
Merged-chr10-127290665-3	chr10	127290437	127290898	+	384.033	Rhox10_1/peaks.txt|Rhox10_2/peaks.txt|Rhox10_3/peaks.txt	promoter-TSS (NM_001290183)	-126	NM_007837	ENSMUSG00000025408	Ddit3	protein-coding
Merged-chr9-58582227-3	chr9	58581928	58582490	+	383.833	Rhox10_1/peaks.txt|Rhox10_2/peaks.txt|Rhox10_3/peaks.txt	promoter-TSS (NM_009145)	-31	NM_001293673	ENSMUSG00000032336	Nptn	protein-coding
Merged-chr12-24831454-3	chr12	24831098	24831746	+	383.7	Rhox10_1/peaks.txt|Rhox10_2/peaks.txt|Rhox10_3/peaks.txt	promoter-TSS (NM_026037)	-177	NM_026037	ENSMUSG00000020646	Mboat2	protein-coding
Merged-chr6-108213008-3	chr6	108212701	108213313	+	382.767	Rhox10_1/peaks.txt|Rhox10_2/peaks.txt|Rhox10_3/peaks.txt	promoter-TSS (NM_010585)	-89	NM_010585	ENSMUSG00000030102	Itpr1	protein-coding
Merged-chr6-67037391-3	chr6	67037129	67037665	+	382.367	Rhox10_1/peaks.txt|Rhox10_2/peaks.txt|Rhox10_3/peaks.txt	promoter-TSS (NM_007836)	10	NM_007836	ENSMUSG00000036390	Gadd45a	protein-coding
Merged-chr2-34905211-3	chr2	34904918	34905491	+	382.3	Rhox10_1/peaks.txt|Rhox10_2/peaks.txt|Rhox10_3/peaks.txt	intron (NM_028716, intron 6 of 14)	8772	NM_028716	ENSMUSG00000026873	Phf19	protein-coding
Merged-chr11-106273015-3	chr11	106272784	106273245	+	382.1	Rhox10_1/peaks.txt|Rhox10_2/peaks.txt|Rhox10_3/peaks.txt	promoter-TSS (NM_001130187)	-42	NM_001130187	ENSMUSG00000078619	Smarcd2	protein-coding
Merged-chr9-44881482-3	chr9	44881219	44881729	+	382.033	Rhox10_1/peaks.txt|Rhox10_2/peaks.txt|Rhox10_3/peaks.txt	promoter-TSS (NM_001081049)	-200	NM_001081049	ENSMUSG00000002028	Kmt2a	protein-coding
Merged-chr15-59648414-3	chr15	59648154	59648698	+	381.567	Rhox10_1/peaks.txt|Rhox10_2/peaks.txt|Rhox10_3/peaks.txt	promoter-TSS (NM_144549)	-228	NM_144549	ENSMUSG00000032501	Trib1	protein-coding
Merged-chr4-108328301-3	chr4	108328006	108328605	+	381.333	Rhox10_1/peaks.txt|Rhox10_2/peaks.txt|Rhox10_3/peaks.txt	intron (NM_027250, intron 1 of 2)	153	NM_027250	ENSMUSG00000048351	Coa7	protein-coding
Merged-chr6-34177003-3	chr6	34176747	34177289	+	381.2	Rhox10_1/peaks.txt|Rhox10_2/peaks.txt|Rhox10_3/peaks.txt	promoter-TSS (NM_021435)	36	NM_021435	ENSMUSG00000018999	Slc35b4	protein-coding
Merged-chr16-55934749-3	chr16	55934385	55935067	+	381.167	Rhox10_1/peaks.txt|Rhox10_2/peaks.txt|Rhox10_3/peaks.txt	intron (NM_028815, intron 1 of 10)	122	NM_001159364	ENSMUSG00000022604	Cep97	protein-coding
Merged-chr12-86884739-3	chr12	86884458	86885020	+	380.8	Rhox10_1/peaks.txt|Rhox10_2/peaks.txt|Rhox10_3/peaks.txt	promoter-TSS (NM_145836)	75	NM_145836	ENSMUSG00000034168	Irf2bpl	protein-coding
Merged-chr2-25224947-3	chr2	25224691	25225200	+	380.767	Rhox10_1/peaks.txt|Rhox10_2/peaks.txt|Rhox10_3/peaks.txt	promoter-TSS (NM_146116)	-243	NM_146116	ENSMUSG00000036752	Tubb4b	protein-coding
Merged-chr5-36582035-3	chr5	36581733	36582309	+	380.733	Rhox10_1/peaks.txt|Rhox10_2/peaks.txt|Rhox10_3/peaks.txt	intron (NM_001113362, intron 2 of 14)	376	NM_133910	ENSMUSG00000029192	Tbc1d14	protein-coding
Merged-chr7-5014739-3	chr7	5014505	5014980	+	380.6	Rhox10_1/peaks.txt|Rhox10_2/peaks.txt|Rhox10_3/peaks.txt	promoter-TSS (NM_001110329)	-14	NM_001110329	ENSMUSG00000061374	Fiz1	protein-coding
Merged-chr18-68300313-3	chr18	68300018	68300581	+	380	Rhox10_1/peaks.txt|Rhox10_2/peaks.txt|Rhox10_3/peaks.txt	promoter-TSS (NM_026440)	34	NM_153794	ENSMUSG00000038121	Fam210a	protein-coding
Merged-chr3-87885663-3	chr3	87885396	87885933	+	379.967	Rhox10_1/peaks.txt|Rhox10_2/peaks.txt|Rhox10_3/peaks.txt	promoter-TSS (NM_033573)	-102	NM_033573	ENSMUSG00000004895	Prcc	protein-coding
Merged-chr4-48043402-3	chr4	48043156	48043664	+	379.933	Rhox10_1/peaks.txt|Rhox10_2/peaks.txt|Rhox10_3/peaks.txt	Intergenic	-1895	NM_015743	ENSMUSG00000028341	Nr4a3	protein-coding
Merged-chr5-34369733-3	chr5	34369495	34369968	+	379.067	Rhox10_1/peaks.txt|Rhox10_2/peaks.txt|Rhox10_3/peaks.txt	promoter-TSS (NM_001243123)	-202	NM_001243123	ENSMUSG00000037210	Fam193a	protein-coding
Merged-chr18-49979442-3	chr18	49979148	49979704	+	378.6	Rhox10_1/peaks.txt|Rhox10_2/peaks.txt|Rhox10_3/peaks.txt	promoter-TSS (NM_001177760)	-1	NM_001177760	ENSMUSG00000062210	Tnfaip8	protein-coding
Merged-chr7-39517874-3	chr7	39517649	39518101	+	378.4	Rhox10_1/peaks.txt|Rhox10_2/peaks.txt|Rhox10_3/peaks.txt	intron (NM_001004139, intron 1 of 3)	109	NM_001004139	ENSMUSG00000068959	Zfp619	protein-coding
Merged-chr11-94211296-3	chr11	94211008	94211623	+	378.3	Rhox10_1/peaks.txt|Rhox10_2/peaks.txt|Rhox10_3/peaks.txt	promoter-TSS (NM_009427)	-139	NM_009427	ENSMUSG00000037573	Tob1	protein-coding
Merged-chr15-3995964-3	chr15	3995724	3996219	+	377.6	Rhox10_1/peaks.txt|Rhox10_2/peaks.txt|Rhox10_3/peaks.txt	promoter-TSS (NR_045740)	-68	NR_045740	ENSMUSG00000097662	A630020A06	ncRNA
Merged-chr9-115310575-3	chr9	115310329	115310820	+	376.567	Rhox10_1/peaks.txt|Rhox10_2/peaks.txt|Rhox10_3/peaks.txt	promoter-TSS (NM_024222)	-153	NM_024222	ENSMUSG00000032437	Stt3b	protein-coding
Merged-chr1-9545316-3	chr1	9545043	9545594	+	376.267	Rhox10_1/peaks.txt|Rhox10_2/peaks.txt|Rhox10_3/peaks.txt	promoter-TSS (NM_021511)	-90	NM_021511	ENSMUSG00000061024	Rrs1	protein-coding
Merged-chr2-18056607-3	chr2	18056377	18056836	+	375.9	Rhox10_1/peaks.txt|Rhox10_2/peaks.txt|Rhox10_3/peaks.txt	intron (NM_010804, intron 1 of 22)	-1240	NR_106115	ENSMUSG00000099050	Mir7655	ncRNA
Merged-chr1-86582624-3	chr1	86582208	86582967	+	375.7	Rhox10_1/peaks.txt|Rhox10_2/peaks.txt|Rhox10_3/peaks.txt	promoter-TSS (NM_008801)	-86	NM_008801	ENSMUSG00000026239	Pde6d	protein-coding
Merged-chr17-26138604-3	chr17	26138363	26138840	+	375.4	Rhox10_1/peaks.txt|Rhox10_2/peaks.txt|Rhox10_3/peaks.txt	promoter-TSS (NM_009733)	-85	NM_009733	ENSMUSG00000024182	Axin1	protein-coding
Merged-chr12-108179443-3	chr12	108179191	108179710	+	375.2	Rhox10_1/peaks.txt|Rhox10_2/peaks.txt|Rhox10_3/peaks.txt	promoter-TSS (NM_009832)	-166	NM_028262	ENSMUSG00000056770	Setd3	protein-coding
Merged-chr5-24842757-3	chr5	24842440	24843156	+	375	Rhox10_1/peaks.txt|Rhox10_2/peaks.txt|Rhox10_3/peaks.txt	promoter-TSS (NM_053075)	-437	NM_053075	ENSMUSG00000028945	Rheb	protein-coding
Merged-chr9-20651868-3	chr9	20651639	20652096	+	373.833	Rhox10_1/peaks.txt|Rhox10_2/peaks.txt|Rhox10_3/peaks.txt	promoter-TSS (NM_023371)	-263	NM_023371	ENSMUSG00000032171	Pin1	protein-coding
Merged-chr1-93804040-3	chr1	93803694	93804504	+	373.633	Rhox10_1/peaks.txt|Rhox10_2/peaks.txt|Rhox10_3/peaks.txt	intron (NM_025454, intron 1 of 7)	134	NM_025454	ENSMUSG00000026283	Ing5	protein-coding
Merged-chr9-50768466-3	chr9	50768240	50768693	+	373.633	Rhox10_1/peaks.txt|Rhox10_2/peaks.txt|Rhox10_3/peaks.txt	promoter-TSS (NM_023483)	228	NM_198675	ENSMUSG00000037845	Fdxacb1	protein-coding
Merged-chr18-67449336-3	chr18	67449110	67449565	+	373.5	Rhox10_1/peaks.txt|Rhox10_2/peaks.txt|Rhox10_3/peaks.txt	promoter-TSS (NM_027130)	-201	NM_027130	ENSMUSG00000024527	Afg3l2	protein-coding
Merged-chr16-22857751-3	chr16	22857520	22857988	+	373.467	Rhox10_1/peaks.txt|Rhox10_2/peaks.txt|Rhox10_3/peaks.txt	promoter-TSS (NM_001190805)	-85	NM_001316746	ENSMUSG00000004462	Tbccd1	protein-coding
Merged-chr4_GL456216_random-16176-3	chr4_GL456216_random	15694	16685	+	373.333	Rhox10_1/peaks.txt|Rhox10_2/peaks.txt|Rhox10_3/peaks.txt	5' UTR (NM_001033326, exon 1 of 7)	308	NM_001033326	ENSMUSG00000063897	Dhrsx	protein-coding
Merged-chr4-16163785-3	chr4	16163407	16164115	+	373.133	Rhox10_1/peaks.txt|Rhox10_2/peaks.txt|Rhox10_3/peaks.txt	promoter-TSS (NR_045765)	-118	NR_138102	ENSMUSG00000041135	Ripk2	protein-coding
Merged-chr16-11134756-3	chr16	11134499	11135040	+	372.433	Rhox10_1/peaks.txt|Rhox10_2/peaks.txt|Rhox10_3/peaks.txt	promoter-TSS (NM_029582)	-237	NM_029582	ENSMUSG00000022498	Txndc11	protein-coding
Merged-chr4-116557616-3	chr4	116557354	116557913	+	372.033	Rhox10_1/peaks.txt|Rhox10_2/peaks.txt|Rhox10_3/peaks.txt	promoter-TSS (NM_029868)	-94	NM_029868	ENSMUSG00000034042	Gpbp1l1	protein-coding
Merged-chr1-111864805-3	chr1	111864295	111865174	+	371.8	Rhox10_1/peaks.txt|Rhox10_2/peaks.txt|Rhox10_3/peaks.txt	5' UTR (NM_001081316, exon 1 of 2)	184	NM_001081316	ENSMUSG00000038702	Dsel	protein-coding
Merged-chr16-4558660-3	chr16	4558428	4558901	+	371.4	Rhox10_1/peaks.txt|Rhox10_2/peaks.txt|Rhox10_3/peaks.txt	intron (NM_031182, intron 1 of 6)	1056	NM_031182	ENSMUSG00000005718	Tfap4	protein-coding
Merged-chr11-106193661-3	chr11	106193413	106193903	+	370.867	Rhox10_1/peaks.txt|Rhox10_2/peaks.txt|Rhox10_3/peaks.txt	promoter-TSS (NM_001252449)	-55	NM_001252449	ENSMUSG00000069631	Strada	protein-coding
Merged-chr4-109202068-3	chr4	109201729	109202428	+	370.4	Rhox10_1/peaks.txt|Rhox10_2/peaks.txt|Rhox10_3/peaks.txt	intron (NM_001346502, intron 1 of 23)	194	NM_133885	ENSMUSG00000028559	Osbpl9	protein-coding
Merged-chr11-60811298-3	chr11	60811055	60811560	+	370.267	Rhox10_1/peaks.txt|Rhox10_2/peaks.txt|Rhox10_3/peaks.txt	promoter-TSS (NM_009171)	-42	NM_009171	ENSMUSG00000020534	Shmt1	protein-coding
Merged-chr17-26916907-3	chr17	26916660	26917162	+	370.167	Rhox10_1/peaks.txt|Rhox10_2/peaks.txt|Rhox10_3/peaks.txt	promoter-TSS (NM_053173)	-180	NM_053173	ENSMUSG00000024301	Kifc5b	protein-coding
Merged-chr10-53630097-3	chr10	53629850	53630339	+	370.133	Rhox10_1/peaks.txt|Rhox10_2/peaks.txt|Rhox10_3/peaks.txt	exon (NM_027830, exon 2 of 14)	345	NM_027830	ENSMUSG00000058298	Mcm9	protein-coding
Merged-chr1-74588171-3	chr1	74587854	74588478	+	369.9	Rhox10_1/peaks.txt|Rhox10_2/peaks.txt|Rhox10_3/peaks.txt	promoter-TSS (NM_025784)	-123	NM_001305652	ENSMUSG00000026172	Bcs1l	protein-coding
Merged-chr17-46752176-3	chr17	46751940	46752422	+	369.8	Rhox10_1/peaks.txt|Rhox10_2/peaks.txt|Rhox10_3/peaks.txt	promoter-TSS (NM_001305990)	33	NM_001305989	ENSMUSG00000023973	Cnpy3	protein-coding
Merged-chr8-57487851-3	chr8	57487615	57488098	+	369.667	Rhox10_1/peaks.txt|Rhox10_2/peaks.txt|Rhox10_3/peaks.txt	promoter-TSS (NM_021788)	4	NM_021788	ENSMUSG00000031609	Sap30	protein-coding
Merged-chr12-117843674-3	chr12	117843443	117843905	+	369.267	Rhox10_1/peaks.txt|Rhox10_2/peaks.txt|Rhox10_3/peaks.txt	promoter-TSS (NM_146040)	-187	NM_146040	ENSMUSG00000021175	Cdca7l	protein-coding
Merged-chr8-25597425-3	chr8	25597164	25597678	+	368.933	Rhox10_1/peaks.txt|Rhox10_2/peaks.txt|Rhox10_3/peaks.txt	promoter-TSS (NM_173012)	66	NM_173012	ENSMUSG00000037363	Letm2	protein-coding
Merged-chr3-142395725-3	chr3	142395480	142395989	+	368.8	Rhox10_1/peaks.txt|Rhox10_2/peaks.txt|Rhox10_3/peaks.txt	promoter-TSS (NM_001190853)	-38	NM_019808	ENSMUSG00000028273	Pdlim5	protein-coding
Merged-chr14-59440912-3	chr14	59440634	59441227	+	368.133	Rhox10_1/peaks.txt|Rhox10_2/peaks.txt|Rhox10_3/peaks.txt	promoter-TSS (NM_026908)	-50	NM_001320721	ENSMUSG00000071350	Setdb2	protein-coding
Merged-chr9-119322778-3	chr9	119322553	119323004	+	367.867	Rhox10_1/peaks.txt|Rhox10_2/peaks.txt|Rhox10_3/peaks.txt	promoter-TSS (NM_133985)	-351	NM_133985	ENSMUSG00000036737	Oxsr1	protein-coding
Merged-chr17-24850234-3	chr17	24849973	24850532	+	367.167	Rhox10_1/peaks.txt|Rhox10_2/peaks.txt|Rhox10_3/peaks.txt	promoter-TSS (NM_024284)	50	NM_023480	ENSMUSG00000045316	Fahd1	protein-coding
Merged-chr8-88696900-3	chr8	88696638	88697146	+	366.833	Rhox10_1/peaks.txt|Rhox10_2/peaks.txt|Rhox10_3/peaks.txt	promoter-TSS (NM_001128171)	-136	NM_001128170	ENSMUSG00000036712	Cyld	protein-coding
Merged-chr10-119240144-3	chr10	119239836	119240447	+	366.233	Rhox10_1/peaks.txt|Rhox10_2/peaks.txt|Rhox10_3/peaks.txt	promoter-TSS (NM_027994)	-86	NM_027994	ENSMUSG00000020114	Cand1	protein-coding
Merged-chr17-46681033-3	chr17	46680770	46681331	+	366.133	Rhox10_1/peaks.txt|Rhox10_2/peaks.txt|Rhox10_3/peaks.txt	promoter-TSS (NM_010787)	64	NM_001277309	ENSMUSG00000002768	Mea1	protein-coding
Merged-chr17-66077144-3	chr17	66076898	66077392	+	365.6	Rhox10_1/peaks.txt|Rhox10_2/peaks.txt|Rhox10_3/peaks.txt	promoter-TSS (NM_001025572)	-99	NM_001025572	ENSMUSG00000034647	Ankrd12	protein-coding
Merged-chr1-55052745-3	chr1	55052508	55052993	+	365.567	Rhox10_1/peaks.txt|Rhox10_2/peaks.txt|Rhox10_3/peaks.txt	promoter-TSS (NM_001039710)	-20	NM_026424	ENSMUSG00000025981	Coq10b	protein-coding
Merged-chr9-88482623-3	chr9	88482390	88482853	+	365.233	Rhox10_1/peaks.txt|Rhox10_2/peaks.txt|Rhox10_3/peaks.txt	promoter-TSS (NM_001284328)	-224	NM_001284328	ENSMUSG00000032423	Syncrip	protein-coding
Merged-chr18-38993064-3	chr18	38992784	38993320	+	364.733	Rhox10_1/peaks.txt|Rhox10_2/peaks.txt|Rhox10_3/peaks.txt	promoter-TSS (NM_175164)	-93	NM_175164	ENSMUSG00000036452	Arhgap26	protein-coding
Merged-chr5-134313869-3	chr5	134313542	134314191	+	364.4	Rhox10_1/peaks.txt|Rhox10_2/peaks.txt|Rhox10_3/peaks.txt	intron (NM_001080746, intron 1 of 34)	894	NM_001080746	ENSMUSG00000060261	Gtf2i	protein-coding
Merged-chr17-56627077-3	chr17	56626828	56627346	+	364.333	Rhox10_1/peaks.txt|Rhox10_2/peaks.txt|Rhox10_3/peaks.txt	promoter-TSS (NM_028782)	-184	NM_028782	ENSMUSG00000041168	Lonp1	protein-coding
Merged-chr15-9140469-3	chr15	9140200	9140732	+	364.167	Rhox10_1/peaks.txt|Rhox10_2/peaks.txt|Rhox10_3/peaks.txt	promoter-TSS (NM_013787)	-12	NM_013787	ENSMUSG00000054115	Skp2	protein-coding
Merged-chr7-92670042-3	chr7	92669800	92670301	+	364.067	Rhox10_1/peaks.txt|Rhox10_2/peaks.txt|Rhox10_3/peaks.txt	promoter-TSS (NM_029078)	-138	NM_029078	ENSMUSG00000041328	Pcf11	protein-coding
Merged-chr17-73107926-3	chr17	73107680	73108162	+	364	Rhox10_1/peaks.txt|Rhox10_2/peaks.txt|Rhox10_3/peaks.txt	promoter-TSS (NM_001081071)	-64	NM_001177968	ENSMUSG00000054469	Lclat1	protein-coding
Merged-chr13-100651198-3	chr13	100650917	100651533	+	361.9	Rhox10_1/peaks.txt|Rhox10_2/peaks.txt|Rhox10_3/peaks.txt	promoter-TSS (NM_001015889)	-118	NM_027139	ENSMUSG00000052293	Taf9	protein-coding
Merged-chr17-47502179-3	chr17	47501853	47502567	+	361.7	Rhox10_1/peaks.txt|Rhox10_2/peaks.txt|Rhox10_3/peaks.txt	promoter-TSS (NM_022015)	77	NM_022015	ENSMUSG00000023980	Taf8	protein-coding
Merged-chr8-22060483-3	chr8	22060096	22060838	+	361.567	Rhox10_1/peaks.txt|Rhox10_2/peaks.txt|Rhox10_3/peaks.txt	promoter-TSS (NM_001243161)	-254	NR_040650	ENSMUSG00000063362	Alg11	protein-coding
Merged-chr11-70970036-3	chr11	70969767	70970284	+	361.533	Rhox10_1/peaks.txt|Rhox10_2/peaks.txt|Rhox10_3/peaks.txt	promoter-TSS (NM_001276406)	-52	NM_001276406	ENSMUSG00000040667	Nup88	protein-coding
Merged-chr11-78697481-3	chr11	78697223	78697725	+	361.533	Rhox10_1/peaks.txt|Rhox10_2/peaks.txt|Rhox10_3/peaks.txt	promoter-TSS (NM_008702)	-49	NM_008702	ENSMUSG00000017376	Nlk	protein-coding
Merged-chr8-45999962-3	chr8	45999729	46000197	+	361.333	Rhox10_1/peaks.txt|Rhox10_2/peaks.txt|Rhox10_3/peaks.txt	promoter-TSS (NM_001039562)	-113	NM_001039562	ENSMUSG00000050914	Ankrd37	protein-coding
Merged-chr18-67289103-3	chr18	67288845	67289389	+	360.867	Rhox10_1/peaks.txt|Rhox10_2/peaks.txt|Rhox10_3/peaks.txt	promoter-TSS (NM_053261)	-106	NM_053261	ENSMUSG00000024525	Impa2	protein-coding
Merged-chr7-66689810-3	chr7	66689549	66690073	+	360.8	Rhox10_1/peaks.txt|Rhox10_2/peaks.txt|Rhox10_3/peaks.txt	promoter-TSS (NR_003961)	-78	NM_152815	ENSMUSG00000053091	Lins1	protein-coding
Merged-chr19-21652996-3	chr19	21652750	21653263	+	360.7	Rhox10_1/peaks.txt|Rhox10_2/peaks.txt|Rhox10_3/peaks.txt	promoter-TSS (NM_025423)	-215	NM_025423	ENSMUSG00000035171	1110059E24Rik	protein-coding
Merged-chr11-74838093-3	chr11	74837790	74838474	+	360.4	Rhox10_1/peaks.txt|Rhox10_2/peaks.txt|Rhox10_3/peaks.txt	intron (NM_010813, intron 4 of 5)	7208	NM_010813	ENSMUSG00000000282	Mnt	protein-coding
Merged-chr5-29378377-3	chr5	29378118	29378632	+	360.2	Rhox10_1/peaks.txt|Rhox10_2/peaks.txt|Rhox10_3/peaks.txt	promoter-TSS (NM_020295)	15	NM_020295	ENSMUSG00000010721	Lmbr1	protein-coding
Merged-chr8-46163714-3	chr8	46163412	46164027	+	359.833	Rhox10_1/peaks.txt|Rhox10_2/peaks.txt|Rhox10_3/peaks.txt	Intergenic	-5837	NM_025747	ENSMUSG00000031631	Cfap97	protein-coding
Merged-chr1-16104839-3	chr1	16104581	16105090	+	359.733	Rhox10_1/peaks.txt|Rhox10_2/peaks.txt|Rhox10_3/peaks.txt	promoter-TSS (NM_011291)	-402	NM_011291	ENSMUSG00000043716	Rpl7	protein-coding
Merged-chr14-52279349-3	chr14	52279105	52279600	+	359.733	Rhox10_1/peaks.txt|Rhox10_2/peaks.txt|Rhox10_3/peaks.txt	promoter-TSS (NM_172601)	43	NM_172601	ENSMUSG00000022159	Rab2b	protein-coding
Merged-chr17-78835467-3	chr17	78835170	78835737	+	359.733	Rhox10_1/peaks.txt|Rhox10_2/peaks.txt|Rhox10_3/peaks.txt	promoter-TSS (NM_181649)	-63	NM_181649	ENSMUSG00000050668	Gpatch11	protein-coding
Merged-chr7-97788563-3	chr7	97788287	97788892	+	358.833	Rhox10_1/peaks.txt|Rhox10_2/peaks.txt|Rhox10_3/peaks.txt	Intergenic	-50342	NM_175105	ENSMUSG00000042797	Aqp11	protein-coding
Merged-chr1-64532710-3	chr1	64532208	64533166	+	358.7	Rhox10_1/peaks.txt|Rhox10_2/peaks.txt|Rhox10_3/peaks.txt	promoter-TSS (NM_009952)	-117	NM_133828	ENSMUSG00000025958	Creb1	protein-coding
Merged-chr14-56778518-3	chr14	56778216	56778782	+	358.6	Rhox10_1/peaks.txt|Rhox10_2/peaks.txt|Rhox10_3/peaks.txt	promoter-TSS (NM_025682)	-183	NM_025682	ENSMUSG00000021938	Pspc1	protein-coding
Merged-chr4-116720879-3	chr4	116720618	116721124	+	358.233	Rhox10_1/peaks.txt|Rhox10_2/peaks.txt|Rhox10_3/peaks.txt	promoter-TSS (NM_146151)	-84	NM_146151	ENSMUSG00000033985	Tesk2	protein-coding
Merged-chr11-106216819-3	chr11	106216280	106217223	+	358.2	Rhox10_1/peaks.txt|Rhox10_2/peaks.txt|Rhox10_3/peaks.txt	promoter-TSS (NM_026009)	-175	NM_028074	ENSMUSG00000020705	Ddx42	protein-coding
Merged-chr5-110286349-3	chr5	110286059	110286705	+	357.433	Rhox10_1/peaks.txt|Rhox10_2/peaks.txt|Rhox10_3/peaks.txt	promoter-TSS (NM_011132)	63	NM_011132	ENSMUSG00000007080	Pole	protein-coding
Merged-chr18-10029925-3	chr18	10029514	10030355	+	356.8	Rhox10_1/peaks.txt|Rhox10_2/peaks.txt|Rhox10_3/peaks.txt	5' UTR (NM_021522, exon 1 of 16)	215	NM_021522	ENSMUSG00000047879	Usp14	protein-coding
Merged-chr4-72201135-3	chr4	72200831	72201414	+	356.6	Rhox10_1/peaks.txt|Rhox10_2/peaks.txt|Rhox10_3/peaks.txt	promoter-TSS (NM_001285532)	-122	NR_027923		C630043F03Rik	ncRNA
Merged-chr19-45783672-3	chr19	45783441	45783902	+	356.333	Rhox10_1/peaks.txt|Rhox10_2/peaks.txt|Rhox10_3/peaks.txt	promoter-TSS (NM_023799)	-380	NM_023799	ENSMUSG00000025220	Mgea5	protein-coding
Merged-chr15-85634632-3	chr15	85634378	85634915	+	356.3	Rhox10_1/peaks.txt|Rhox10_2/peaks.txt|Rhox10_3/peaks.txt	Intergenic	-52825	NM_009528	ENSMUSG00000022382	Wnt7b	protein-coding
Merged-chr11-121673255-3	chr11	121673023	121673493	+	355.567	Rhox10_1/peaks.txt|Rhox10_2/peaks.txt|Rhox10_3/peaks.txt	promoter-TSS (NM_178664)	-107	NM_178664	ENSMUSG00000046605	B3gntl1	protein-coding
Merged-chr2-152396433-3	chr2	152396152	152396686	+	355.433	Rhox10_1/peaks.txt|Rhox10_2/peaks.txt|Rhox10_3/peaks.txt	3' UTR (NM_011438, exon 1 of 1)	1627	NM_011438	ENSMUSG00000051817	Sox12	protein-coding
Merged-chr10-79780390-3	chr10	79780120	79780676	+	355.267	Rhox10_1/peaks.txt|Rhox10_2/peaks.txt|Rhox10_3/peaks.txt	intron (NM_031380, intron 3 of 4)	3124	NM_031380	ENSMUSG00000020325	Fstl3	protein-coding
Merged-chr13-65241153-3	chr13	65240786	65241522	+	354.967	Rhox10_1/peaks.txt|Rhox10_2/peaks.txt|Rhox10_3/peaks.txt	Intergenic	-35438	NM_175290	ENSMUSG00000032999	Nlrp4f	protein-coding
Merged-chr16-32877665-3	chr16	32877423	32877902	+	354.967	Rhox10_1/peaks.txt|Rhox10_2/peaks.txt|Rhox10_3/peaks.txt	promoter-TSS (NM_001159349)	-122	NM_027226	ENSMUSG00000022800	Fyttd1	protein-coding
Merged-chr7-12977863-3	chr7	12977615	12978110	+	354.9	Rhox10_1/peaks.txt|Rhox10_2/peaks.txt|Rhox10_3/peaks.txt	promoter-TSS (NM_175558)	14	NM_001168561	ENSMUSG00000033961	Zfp446	protein-coding
Merged-chr17-5190067-3	chr17	5189595	5190417	+	354.733	Rhox10_1/peaks.txt|Rhox10_2/peaks.txt|Rhox10_3/peaks.txt	intron (NM_001085355, intron 4 of 19)	194932	NM_001085355	ENSMUSG00000069729	Arid1b	protein-coding
Merged-chr2-44927411-3	chr2	44927180	44927649	+	353.767	Rhox10_1/peaks.txt|Rhox10_2/peaks.txt|Rhox10_3/peaks.txt	Intergenic	-65792	NM_172662	ENSMUSG00000036890	Gtdc1	protein-coding
Merged-chr11-62248719-3	chr11	62248402	62249103	+	353.567	Rhox10_1/peaks.txt|Rhox10_2/peaks.txt|Rhox10_3/peaks.txt	promoter-TSS (NM_007413)	-232	NM_007413	ENSMUSG00000018500	Adora2b	protein-coding
Merged-chr4-129820003-3	chr4	129819744	129820275	+	352.833	Rhox10_1/peaks.txt|Rhox10_2/peaks.txt|Rhox10_3/peaks.txt	promoter-TSS (NM_001164745)	-470	NM_008974	ENSMUSG00000028788	Ptp4a2	protein-coding
Merged-chr14-75786929-3	chr14	75786543	75787260	+	352.567	Rhox10_1/peaks.txt|Rhox10_2/peaks.txt|Rhox10_3/peaks.txt	intron (NM_026232, intron 1 of 9)	136	NM_026232	ENSMUSG00000022003	Slc25a30	protein-coding
Merged-chr3-139205727-3	chr3	139205444	139206022	+	352.233	Rhox10_1/peaks.txt|Rhox10_2/peaks.txt|Rhox10_3/peaks.txt	promoter-TSS (NM_198659)	-160	NM_198659	ENSMUSG00000047940	Stpg2	protein-coding
Merged-chr11-54522866-3	chr11	54522590	54523123	+	352.167	Rhox10_1/peaks.txt|Rhox10_2/peaks.txt|Rhox10_3/peaks.txt	promoter-TSS (NM_001252494)	11	NM_001252496	ENSMUSG00000037533	Rapgef6	protein-coding
Merged-chr12-91849261-3	chr12	91849023	91849508	+	352.133	Rhox10_1/peaks.txt|Rhox10_2/peaks.txt|Rhox10_3/peaks.txt	promoter-TSS (NM_011344)	-108	NM_011344	ENSMUSG00000020964	Sel1l	protein-coding
Merged-chr16-57231572-3	chr16	57231323	57231844	+	351.933	Rhox10_1/peaks.txt|Rhox10_2/peaks.txt|Rhox10_3/peaks.txt	promoter-TSS (NM_026254)	-117	NM_026254	ENSMUSG00000022749	Tbc1d23	protein-coding
Merged-chr2-38287139-3	chr2	38286892	38287395	+	351.333	Rhox10_1/peaks.txt|Rhox10_2/peaks.txt|Rhox10_3/peaks.txt	5' UTR (NM_146122, exon 1 of 22)	241	NM_146122	ENSMUSG00000035392	Dennd1a	protein-coding
Merged-chr5-33658219-3	chr5	33657871	33658647	+	351.267	Rhox10_1/peaks.txt|Rhox10_2/peaks.txt|Rhox10_3/peaks.txt	promoter-TSS (NM_026698)	131	NM_001040435	ENSMUSG00000037313	Tacc3	protein-coding
Merged-chr6-125191821-3	chr6	125191583	125192072	+	351.167	Rhox10_1/peaks.txt|Rhox10_2/peaks.txt|Rhox10_3/peaks.txt	promoter-TSS (NM_025595)	-241	NM_146171	ENSMUSG00000038252	Ncapd2	protein-coding
Merged-chr4-116221355-3	chr4	116221038	116221764	+	350.9	Rhox10_1/peaks.txt|Rhox10_2/peaks.txt|Rhox10_3/peaks.txt	promoter-TSS (NM_181585)	-513	NM_181585	ENSMUSG00000028698	Pik3r3	protein-coding
Merged-chr4-156109831-3	chr4	156109480	156110132	+	350.7	Rhox10_1/peaks.txt|Rhox10_2/peaks.txt|Rhox10_3/peaks.txt	promoter-TSS (NM_145557)	-192	NM_145557	ENSMUSG00000059939	9430015G10Rik	protein-coding
Merged-chr1-162570577-3	chr1	162570315	162570823	+	350.3	Rhox10_1/peaks.txt|Rhox10_2/peaks.txt|Rhox10_3/peaks.txt	promoter-TSS (NM_016796)	-259	NM_016796	ENSMUSG00000026696	Vamp4	protein-coding
Merged-chr4-74251986-3	chr4	74251676	74252311	+	350.267	Rhox10_1/peaks.txt|Rhox10_2/peaks.txt|Rhox10_3/peaks.txt	5' UTR (NM_144787, exon 1 of 22)	114	NM_144787	ENSMUSG00000028397	Kdm4c	protein-coding
Merged-chr9-31211968-3	chr9	31211685	31212254	+	350.267	Rhox10_1/peaks.txt|Rhox10_2/peaks.txt|Rhox10_3/peaks.txt	promoter-TSS (NM_009691)	-154	NM_001102456	ENSMUSG00000031996	Aplp2	protein-coding
Merged-chr2-103797575-3	chr2	103797330	103797813	+	349.467	Rhox10_1/peaks.txt|Rhox10_2/peaks.txt|Rhox10_3/peaks.txt	promoter-TSS (NM_016739)	69	NM_001111291	ENSMUSG00000027184	Caprin1	protein-coding
Merged-chr11-40733610-3	chr11	40733346	40733908	+	348.733	Rhox10_1/peaks.txt|Rhox10_2/peaks.txt|Rhox10_3/peaks.txt	promoter-TSS (NM_013552)	-34	NM_026023	ENSMUSG00000020328	Nudcd2	protein-coding
Merged-chr1-55027542-3	chr1	55027220	55027923	+	348.7	Rhox10_1/peaks.txt|Rhox10_2/peaks.txt|Rhox10_3/peaks.txt	promoter-TSS (NM_031179)	-93	NM_031179	ENSMUSG00000025982	Sf3b1	protein-coding
Merged-chr18-37935586-3	chr18	37935357	37935814	+	348.667	Rhox10_1/peaks.txt|Rhox10_2/peaks.txt|Rhox10_3/peaks.txt	promoter-TSS (NM_001305981)	-109	NM_007858	ENSMUSG00000024456	Diaph1	protein-coding
Merged-chr9-57131150-3	chr9	57130837	57131473	+	348.567	Rhox10_1/peaks.txt|Rhox10_2/peaks.txt|Rhox10_3/peaks.txt	non-coding (NR_102289, exon 1 of 2)	135	NR_102289	ENSMUSG00000086728	Man2c1os	ncRNA
Merged-chr11-6291825-3	chr11	6291450	6292232	+	348.533	Rhox10_1/peaks.txt|Rhox10_2/peaks.txt|Rhox10_3/peaks.txt	promoter-TSS (NM_001252288)	244	NM_001252283	ENSMUSG00000020456	Ogdh	protein-coding
Merged-chr11-74925932-3	chr11	74925664	74926234	+	348.467	Rhox10_1/peaks.txt|Rhox10_2/peaks.txt|Rhox10_3/peaks.txt	promoter-TSS (NM_001163311)	77	NM_001002764	ENSMUSG00000038290	Smg6	protein-coding
Merged-chr2-14055646-3	chr2	14055358	14055907	+	347.833	Rhox10_1/peaks.txt|Rhox10_2/peaks.txt|Rhox10_3/peaks.txt	intron (NM_001012396, intron 1 of 5)	403	NM_001012396	ENSMUSG00000063275	Hacd1	protein-coding
Merged-chr1-167308712-3	chr1	167308440	167308961	+	347.733	Rhox10_1/peaks.txt|Rhox10_2/peaks.txt|Rhox10_3/peaks.txt	promoter-TSS (NM_001039483)	30	NM_001039483	ENSMUSG00000052428	Tmco1	protein-coding
Merged-chr11-85311206-3	chr11	85310934	85311467	+	347.633	Rhox10_1/peaks.txt|Rhox10_2/peaks.txt|Rhox10_3/peaks.txt	promoter-TSS (NM_016910)	-54	NM_016910	ENSMUSG00000020525	Ppm1d	protein-coding
Merged-chr1-125435728-3	chr1	125435448	125436037	+	347.067	Rhox10_1/peaks.txt|Rhox10_2/peaks.txt|Rhox10_3/peaks.txt	promoter-TSS (NM_023735)	-15	NM_001205386	ENSMUSG00000026341	Actr3	protein-coding
Merged-chr9-47530223-3	chr9	47529972	47530500	+	346.633	Rhox10_1/peaks.txt|Rhox10_2/peaks.txt|Rhox10_3/peaks.txt	promoter-TSS (NM_018770)	66	NM_001310841	ENSMUSG00000032076	Cadm1	protein-coding
Merged-chr8-33929959-3	chr8	33929695	33930262	+	346.067	Rhox10_1/peaks.txt|Rhox10_2/peaks.txt|Rhox10_3/peaks.txt	promoter-TSS (NM_019733)	-115	NM_001042675	ENSMUSG00000031586	Rbpms	protein-coding
Merged-chrX-160994974-3	chrX	160994711	160995221	+	345.933	Rhox10_1/peaks.txt|Rhox10_2/peaks.txt|Rhox10_3/peaks.txt	promoter-TSS (NM_001024624)	-285	NM_001024624	ENSMUSG00000031292	Cdkl5	protein-coding
Merged-chr9-110117212-3	chr9	110116972	110117450	+	345.867	Rhox10_1/peaks.txt|Rhox10_2/peaks.txt|Rhox10_3/peaks.txt	intron (NM_001252682, intron 1 of 22)	405	NM_001252682	ENSMUSG00000032480	Dhx30	protein-coding
Merged-chr18-25168906-3	chr18	25168607	25169216	+	345.567	Rhox10_1/peaks.txt|Rhox10_2/peaks.txt|Rhox10_3/peaks.txt	promoter-TSS (NM_001142698)	-34	NM_001004361	ENSMUSG00000024269	Tpgs2	protein-coding
Merged-chr8-4166170-3	chr8	4165877	4166440	+	345.467	Rhox10_1/peaks.txt|Rhox10_2/peaks.txt|Rhox10_3/peaks.txt	promoter-TSS (NM_001039578)	-409	NM_001039578	ENSMUSG00000011832	Evi5l	protein-coding
Merged-chr12-24651971-3	chr12	24651644	24652319	+	345.3	Rhox10_1/peaks.txt|Rhox10_2/peaks.txt|Rhox10_3/peaks.txt	intron (NM_178357, intron 1 of 3)	610	NM_178357	ENSMUSG00000020653	Klf11	protein-coding
Merged-chr3-116007591-3	chr3	116007272	116007938	+	345.167	Rhox10_1/peaks.txt|Rhox10_2/peaks.txt|Rhox10_3/peaks.txt	promoter-TSS (NM_001163514)	156	NM_001163515	ENSMUSG00000027963	Extl2	protein-coding
Merged-chr2-61711662-3	chr2	61711403	61711904	+	345.133	Rhox10_1/peaks.txt|Rhox10_2/peaks.txt|Rhox10_3/peaks.txt	promoter-TSS (NM_021526)	-41	NM_021526	ENSMUSG00000026914	Psmd14	protein-coding
Merged-chr11-70432416-3	chr11	70432168	70432672	+	345	Rhox10_1/peaks.txt|Rhox10_2/peaks.txt|Rhox10_3/peaks.txt	promoter-TSS (NM_001271358)	-160	NM_001271360	ENSMUSG00000060216	Arrb2	protein-coding
Merged-chr15-39112707-3	chr15	39112466	39112963	+	344.933	Rhox10_1/peaks.txt|Rhox10_2/peaks.txt|Rhox10_3/peaks.txt	promoter-TSS (NM_198606)	2	NM_172402	ENSMUSG00000022299	Slc25a32	protein-coding
Merged-chr4-137593702-3	chr4	137593477	137593927	+	344.4	Rhox10_1/peaks.txt|Rhox10_2/peaks.txt|Rhox10_3/peaks.txt	promoter-TSS (NM_130879)	-487	NM_001347227	ENSMUSG00000043411	Usp48	protein-coding
Merged-chr1-128244357-3	chr1	128243976	128244787	+	343.833	Rhox10_1/peaks.txt|Rhox10_2/peaks.txt|Rhox10_3/peaks.txt	5' UTR (NM_026390, exon 1 of 13)	200	NM_026390	ENSMUSG00000026353	Ubxn4	protein-coding
Merged-chr12-95695225-3	chr12	95694967	95695493	+	343.133	Rhox10_1/peaks.txt|Rhox10_2/peaks.txt|Rhox10_3/peaks.txt	intron (NM_201518, intron 1 of 1)	3004	NM_201518	ENSMUSG00000047414	Flrt2	protein-coding
Merged-chr10-67979588-3	chr10	67979294	67979871	+	343.133	Rhox10_1/peaks.txt|Rhox10_2/peaks.txt|Rhox10_3/peaks.txt	promoter-TSS (NM_001081346)	-16	NM_001081346	ENSMUSG00000037846	Rtkn2	protein-coding
Merged-chr9-72985531-3	chr9	72985301	72985766	+	342.933	Rhox10_1/peaks.txt|Rhox10_2/peaks.txt|Rhox10_3/peaks.txt	promoter-TSS (NM_001286546)	29	NM_028181	ENSMUSG00000034563	Ccpg1	protein-coding
Merged-chr14-57525670-3	chr14	57525444	57525897	+	342.033	Rhox10_1/peaks.txt|Rhox10_2/peaks.txt|Rhox10_3/peaks.txt	intron (NM_145837, intron 2 of 2)	841	NM_145837	ENSMUSG00000050222	Il17d	protein-coding
Merged-chr12-84316884-3	chr12	84316654	84317117	+	341.8	Rhox10_1/peaks.txt|Rhox10_2/peaks.txt|Rhox10_3/peaks.txt	promoter-TSS (NM_144833)	26	NM_001252583	ENSMUSG00000042472	Zfp410	protein-coding
Merged-chr9-48985176-3	chr9	48984920	48985449	+	341.633	Rhox10_1/peaks.txt|Rhox10_2/peaks.txt|Rhox10_3/peaks.txt	promoter-TSS (NM_175482)	-201	NM_175482	ENSMUSG00000032267	Usp28	protein-coding
Merged-chr8-13105399-3	chr8	13105079	13105707	+	341.133	Rhox10_1/peaks.txt|Rhox10_2/peaks.txt|Rhox10_3/peaks.txt	promoter-TSS (NM_178708)	-50	NM_178708	ENSMUSG00000038542	Pcid2	protein-coding
Merged-chr10-63430073-3	chr10	63429848	63430299	+	340.633	Rhox10_1/peaks.txt|Rhox10_2/peaks.txt|Rhox10_3/peaks.txt	promoter-TSS (NM_177612)	-25	NM_177612	ENSMUSG00000060843	Ctnna3	protein-coding
Merged-chr3-51483966-3	chr3	51483709	51484250	+	340.267	Rhox10_1/peaks.txt|Rhox10_2/peaks.txt|Rhox10_3/peaks.txt	promoter-TSS (NM_016858)	13	NM_016858	ENSMUSG00000027739	Rab33b	protein-coding
Merged-chr18-31759846-3	chr18	31759603	31760106	+	340.167	Rhox10_1/peaks.txt|Rhox10_2/peaks.txt|Rhox10_3/peaks.txt	promoter-TSS (NM_001242430)	30	NM_153515	ENSMUSG00000041915	Ammecr1l	protein-coding
Merged-chr12-44269107-3	chr12	44268869	44269355	+	339.8	Rhox10_1/peaks.txt|Rhox10_2/peaks.txt|Rhox10_3/peaks.txt	promoter-TSS (NM_026164)	-42	NM_026164	ENSMUSG00000036257	Pnpla8	protein-coding
Merged-chr5-8997186-3	chr5	8996900	8997444	+	339.333	Rhox10_1/peaks.txt|Rhox10_2/peaks.txt|Rhox10_3/peaks.txt	promoter-TSS (NM_023733)	-26	NM_023733	ENSMUSG00000003623	Crot	protein-coding
Merged-chr12-100187608-3	chr12	100187313	100187938	+	339.267	Rhox10_1/peaks.txt|Rhox10_2/peaks.txt|Rhox10_3/peaks.txt	promoter-TSS (NR_045282)	-343	NR_045282	ENSMUSG00000072884	Gm10433	ncRNA
Merged-chr2-38926350-3	chr2	38926083	38926623	+	339.133	Rhox10_1/peaks.txt|Rhox10_2/peaks.txt|Rhox10_3/peaks.txt	5' UTR (NM_010264, exon 1 of 11)	108	NM_010264	ENSMUSG00000063972	Nr6a1	protein-coding
Merged-chr16-84835028-3	chr16	84834760	84835334	+	339.1	Rhox10_1/peaks.txt|Rhox10_2/peaks.txt|Rhox10_3/peaks.txt	promoter-TSS (NM_001302216)	-25	NM_001302214	ENSMUSG00000022890	Atp5j	protein-coding
Merged-chr9-86571892-3	chr9	86571640	86572134	+	339.033	Rhox10_1/peaks.txt|Rhox10_2/peaks.txt|Rhox10_3/peaks.txt	promoter-TSS (NM_001145969)	-45	NM_028352	ENSMUSG00000056131	Pgm3	protein-coding
Merged-chr16-20426208-3	chr16	20425903	20426543	+	338.767	Rhox10_1/peaks.txt|Rhox10_2/peaks.txt|Rhox10_3/peaks.txt	intron (NM_176839, intron 1 of 6)	171	NM_013790	ENSMUSG00000022822	Abcc5	protein-coding
Merged-chr1-7398184-3	chr1	7397951	7398417	+	338.733	Rhox10_1/peaks.txt|Rhox10_2/peaks.txt|Rhox10_3/peaks.txt	Intergenic	309264	NM_183028	ENSMUSG00000051285	Pcmtd1	protein-coding
Merged-chr5-118245121-3	chr5	118244882	118245358	+	338.667	Rhox10_1/peaks.txt|Rhox10_2/peaks.txt|Rhox10_3/peaks.txt	promoter-TSS (NM_001081236)	-95	NM_001109902	ENSMUSG00000032850	Rnft2	protein-coding
Merged-chr11-102556245-3	chr11	102556017	102556476	+	337.3	Rhox10_1/peaks.txt|Rhox10_2/peaks.txt|Rhox10_3/peaks.txt	promoter-TSS (NM_001159492)	-88	NM_001159492	ENSMUSG00000034621	Gpatch8	protein-coding
Merged-chr16-38713208-3	chr16	38712899	38713476	+	336.867	Rhox10_1/peaks.txt|Rhox10_2/peaks.txt|Rhox10_3/peaks.txt	promoter-TSS (NM_020260)	-152	NM_020260	ENSMUSG00000022799	Arhgap31	protein-coding
Merged-chr4-123412097-3	chr4	123411847	123412355	+	336.733	Rhox10_1/peaks.txt|Rhox10_2/peaks.txt|Rhox10_3/peaks.txt	promoter-TSS (NM_001167918)	-190	NM_001167918		D830031N03Rik	protein-coding
Merged-chr1-97770032-3	chr1	97769807	97770259	+	336.7	Rhox10_1/peaks.txt|Rhox10_2/peaks.txt|Rhox10_3/peaks.txt	promoter-TSS (NM_001310773)	59	NM_173760	ENSMUSG00000040648	Ppip5k2	protein-coding
Merged-chr4-40854018-3	chr4	40853761	40854263	+	336.5	Rhox10_1/peaks.txt|Rhox10_2/peaks.txt|Rhox10_3/peaks.txt	5' UTR (NM_022305, exon 1 of 6)	525	NM_022305	ENSMUSG00000028413	B4galt1	protein-coding
Merged-chr4-151044873-3	chr4	151044645	151045105	+	336.033	Rhox10_1/peaks.txt|Rhox10_2/peaks.txt|Rhox10_3/peaks.txt	promoter-TSS (NM_001289878)	-210	NM_001289878	ENSMUSG00000028957	Per3	protein-coding
Merged-chr13-54789328-3	chr13	54788951	54789637	+	335.633	Rhox10_1/peaks.txt|Rhox10_2/peaks.txt|Rhox10_3/peaks.txt	promoter-TSS (NM_028841)	-111	NM_028841	ENSMUSG00000025875	Tspan17	protein-coding
Merged-chr14-33447342-3	chr14	33447115	33447568	+	335.6	Rhox10_1/peaks.txt|Rhox10_2/peaks.txt|Rhox10_3/peaks.txt	promoter-TSS (NM_001310453)	-183	NM_016700	ENSMUSG00000021936	Mapk8	protein-coding
Merged-chr18-70568208-3	chr18	70567975	70568445	+	335.2	Rhox10_1/peaks.txt|Rhox10_2/peaks.txt|Rhox10_3/peaks.txt	promoter-TSS (NM_010773)	-82	NM_001311071	ENSMUSG00000024513	Mbd2	protein-coding
Merged-chr11-4849621-3	chr11	4849373	4849871	+	334.933	Rhox10_1/peaks.txt|Rhox10_2/peaks.txt|Rhox10_3/peaks.txt	promoter-TSS (NM_001252252)	-78	NM_010898	ENSMUSG00000009073	Nf2	protein-coding
Merged-chr8-92356158-3	chr8	92355918	92356409	+	334.833	Rhox10_1/peaks.txt|Rhox10_2/peaks.txt|Rhox10_3/peaks.txt	promoter-TSS (NR_033641)	-43	NR_033641	ENSMUSG00000031736	Crnde	ncRNA
Merged-chr8-36613938-3	chr8	36613683	36614199	+	334.033	Rhox10_1/peaks.txt|Rhox10_2/peaks.txt|Rhox10_3/peaks.txt	promoter-TSS (NM_015802)	2	NM_015802	ENSMUSG00000031523	Dlc1	protein-coding
Merged-chr7-73618364-3	chr7	73618060	73618705	+	333.933	Rhox10_1/peaks.txt|Rhox10_2/peaks.txt|Rhox10_3/peaks.txt	Intergenic	-59987	NR_037569	ENSMUSG00000101970	1810026B05Rik	ncRNA
Merged-chr10-75517677-3	chr10	75517150	75518078	+	333.233	Rhox10_1/peaks.txt|Rhox10_2/peaks.txt|Rhox10_3/peaks.txt	promoter-TSS (NM_026095)	-233	NM_175133	ENSMUSG00000033416	Gucd1	protein-coding
Merged-chr2-38350995-3	chr2	38350756	38351231	+	333.133	Rhox10_1/peaks.txt|Rhox10_2/peaks.txt|Rhox10_3/peaks.txt	promoter-TSS (NM_010710)	-315	NM_010710	ENSMUSG00000000247	Lhx2	protein-coding
Merged-chr9-88438959-3	chr9	88438688	88439255	+	333.133	Rhox10_1/peaks.txt|Rhox10_2/peaks.txt|Rhox10_3/peaks.txt	promoter-TSS (NM_172926)	-20	NM_172926	ENSMUSG00000032422	Snx14	protein-coding
Merged-chr3-30602370-3	chr3	30602126	30602608	+	333.033	Rhox10_1/peaks.txt|Rhox10_2/peaks.txt|Rhox10_3/peaks.txt	5' UTR (NM_030557, exon 1 of 8)	280	NM_001289621	ENSMUSG00000037730	Mynn	protein-coding
Merged-chr8-4678766-3	chr8	4678511	4679007	+	332.933	Rhox10_1/peaks.txt|Rhox10_2/peaks.txt|Rhox10_3/peaks.txt	Intergenic	65589	NM_145591	ENSMUSG00000058748	Zfp958	protein-coding
Merged-chr2-119208867-3	chr2	119208495	119209201	+	332.5	Rhox10_1/peaks.txt|Rhox10_2/peaks.txt|Rhox10_3/peaks.txt	promoter-TSS (NM_139139)	-53	NM_139139	ENSMUSG00000034278	Dnajc17	protein-coding
Merged-chr3-84582712-3	chr3	84582469	84582970	+	332.1	Rhox10_1/peaks.txt|Rhox10_2/peaks.txt|Rhox10_3/peaks.txt	promoter-TSS (NM_001293801)	-94	NM_001293801	ENSMUSG00000074513	Arfip1	protein-coding
Merged-chr4-59549345-3	chr4	59548921	59549749	+	331.967	Rhox10_1/peaks.txt|Rhox10_2/peaks.txt|Rhox10_3/peaks.txt	promoter-TSS (NM_144904)	29	NM_178164	ENSMUSG00000028382	Ptbp3	protein-coding
Merged-chr9-25252377-3	chr9	25252048	25252665	+	330.967	Rhox10_1/peaks.txt|Rhox10_2/peaks.txt|Rhox10_3/peaks.txt	promoter-TSS (NM_001205367)	-83	NM_009859	ENSMUSG00000001833	2020-09-07	protein-coding
Merged-chr2-74578829-3	chr2	74578594	74579074	+	330.333	Rhox10_1/peaks.txt|Rhox10_2/peaks.txt|Rhox10_3/peaks.txt	5' UTR (NM_027133, exon 1 of 13)	114	NM_001110209	ENSMUSG00000009207	Lnpk	protein-coding
Merged-chr18-67800084-3	chr18	67799821	67800344	+	330.267	Rhox10_1/peaks.txt|Rhox10_2/peaks.txt|Rhox10_3/peaks.txt	promoter-TSS (NM_027556)	-25	NM_027556	ENSMUSG00000024542	Cep192	protein-coding
Merged-chr2-109917599-3	chr2	109917326	109917868	+	330.2	Rhox10_1/peaks.txt|Rhox10_2/peaks.txt|Rhox10_3/peaks.txt	promoter-TSS (NM_172671)	-50	NM_172671	ENSMUSG00000050199	Lgr4	protein-coding
Merged-chr18-65800218-3	chr18	65799935	65800522	+	330.1	Rhox10_1/peaks.txt|Rhox10_2/peaks.txt|Rhox10_3/peaks.txt	promoter-TSS (NM_025468)	-350	NM_025468	ENSMUSG00000024516	Sec11c	protein-coding
Merged-chr11-29172812-3	chr11	29172566	29173050	+	329.767	Rhox10_1/peaks.txt|Rhox10_2/peaks.txt|Rhox10_3/peaks.txt	promoter-TSS (NM_134034)	-99	NM_134034	ENSMUSG00000020463	Smek2	protein-coding
Merged-chr7-116093223-3	chr7	116092909	116093517	+	329.533	Rhox10_1/peaks.txt|Rhox10_2/peaks.txt|Rhox10_3/peaks.txt	promoter-TSS (NM_019772)	-64	NR_029433	ENSMUSG00000087621	1700003G18Rik	ncRNA
Merged-chr6-83914499-3	chr6	83914166	83914884	+	328.967	Rhox10_1/peaks.txt|Rhox10_2/peaks.txt|Rhox10_3/peaks.txt	intron (NM_008717, intron 1 of 26)	172	NM_008717	ENSMUSG00000030016	Zfp638	protein-coding
Merged-chr6-97205698-3	chr6	97205445	97205941	+	328.867	Rhox10_1/peaks.txt|Rhox10_2/peaks.txt|Rhox10_3/peaks.txt	promoter-TSS (NM_011666)	-46	NM_001301857	ENSMUSG00000030061	Uba3	protein-coding
Merged-chr2-146512171-3	chr2	146511904	146512417	+	328.833	Rhox10_1/peaks.txt|Rhox10_2/peaks.txt|Rhox10_3/peaks.txt	promoter-TSS (NM_001033348)	-156	NM_001033348	ENSMUSG00000037110	Ralgapa2	protein-coding
Merged-chr7-41633392-3	chr7	41633148	41633644	+	328.5	Rhox10_1/peaks.txt|Rhox10_2/peaks.txt|Rhox10_3/peaks.txt	promoter-TSS (NM_023363)	-135	NM_023363	ENSMUSG00000074165	Zfp788	protein-coding
Merged-chr9-106821872-3	chr9	106821642	106822101	+	327.967	Rhox10_1/peaks.txt|Rhox10_2/peaks.txt|Rhox10_3/peaks.txt	promoter-TSS (NM_001015507)	-105	NM_001015507	ENSMUSG00000040325	Vprbp	protein-coding
Merged-chr11-69094958-3	chr11	69094673	69095234	+	327.567	Rhox10_1/peaks.txt|Rhox10_2/peaks.txt|Rhox10_3/peaks.txt	Intergenic	-4003	NM_011065	ENSMUSG00000020893	Per1	protein-coding
Merged-chr4-136310864-3	chr4	136310598	136311158	+	327.067	Rhox10_1/peaks.txt|Rhox10_2/peaks.txt|Rhox10_3/peaks.txt	promoter-TSS (NM_001277123)	-64	NM_001277122	ENSMUSG00000066037	Hnrnpr	protein-coding
Merged-chr12-8640953-3	chr12	8640675	8641273	+	326.633	Rhox10_1/peaks.txt|Rhox10_2/peaks.txt|Rhox10_3/peaks.txt	Intergenic	-33160	NM_001160221	ENSMUSG00000020594	Pum2	protein-coding
Merged-chr1-157412711-3	chr1	157412471	157412964	+	326.633	Rhox10_1/peaks.txt|Rhox10_2/peaks.txt|Rhox10_3/peaks.txt	promoter-TSS (NM_177644)	-122	NM_177644	ENSMUSG00000070565	Rasal2	protein-coding
Merged-chr15-77307043-3	chr15	77306757	77307380	+	326.4	Rhox10_1/peaks.txt|Rhox10_2/peaks.txt|Rhox10_3/peaks.txt	promoter-TSS (NM_175387)	-15	NM_053104	ENSMUSG00000033565	Rbfox2	protein-coding
Merged-chr5-73256660-3	chr5	73256390	73256923	+	326.3	Rhox10_1/peaks.txt|Rhox10_2/peaks.txt|Rhox10_3/peaks.txt	promoter-TSS (NM_028194)	-38	NM_028194	ENSMUSG00000070733	Fryl	protein-coding
Merged-chr14-34673713-3	chr14	34673411	34674074	+	326.2	Rhox10_1/peaks.txt|Rhox10_2/peaks.txt|Rhox10_3/peaks.txt	promoter-TSS (NM_001301330)	-186	NM_001004436	ENSMUSG00000041408	Wapl	protein-coding
Merged-chr16-67621015-3	chr16	67620772	67621275	+	326.1	Rhox10_1/peaks.txt|Rhox10_2/peaks.txt|Rhox10_3/peaks.txt	promoter-TSS (NM_178721)	-115	NM_178721	ENSMUSG00000064115	Cadm2	protein-coding
Merged-chr5-135688885-3	chr5	135688615	135689137	+	325.533	Rhox10_1/peaks.txt|Rhox10_2/peaks.txt|Rhox10_3/peaks.txt	promoter-TSS (NM_008898)	-269	NM_008898	ENSMUSG00000005514	Por	protein-coding
Merged-chr16-58408317-3	chr16	58408081	58408566	+	325.5	Rhox10_1/peaks.txt|Rhox10_2/peaks.txt|Rhox10_3/peaks.txt	promoter-TSS (NM_028523)	-212	NM_028523	ENSMUSG00000035107	Dcbld2	protein-coding
Merged-chr6-56923979-3	chr6	56923713	56924227	+	325.367	Rhox10_1/peaks.txt|Rhox10_2/peaks.txt|Rhox10_3/peaks.txt	promoter-TSS (NM_026004)	-38	NM_026004	ENSMUSG00000029780	Nt5c3	protein-coding
Merged-chr19-8802573-3	chr19	8802306	8802852	+	325.3	Rhox10_1/peaks.txt|Rhox10_2/peaks.txt|Rhox10_3/peaks.txt	promoter-TSS (NM_001098237)	49	NM_001098237	ENSMUSG00000071661	Zbtb3	protein-coding
Merged-chrX-99975467-3	chrX	99975188	99975746	+	325.267	Rhox10_1/peaks.txt|Rhox10_2/peaks.txt|Rhox10_3/peaks.txt	promoter-TSS (NM_001177943)	-139	NM_001177944	ENSMUSG00000059327	Eda	protein-coding
Merged-chr11-121236893-3	chr11	121236576	121237292	+	325.233	Rhox10_1/peaks.txt|Rhox10_2/peaks.txt|Rhox10_3/peaks.txt	promoter-TSS (NM_026272)	-302	NM_026272	ENSMUSG00000000056	Narf	protein-coding
Merged-chr5-63968950-3	chr5	63968637	63969255	+	325.033	Rhox10_1/peaks.txt|Rhox10_2/peaks.txt|Rhox10_3/peaks.txt	promoter-TSS (NM_145923)	-49	NM_145923	ENSMUSG00000047881	Rell1	protein-coding
Merged-chr2-35201098-3	chr2	35200845	35201361	+	324.867	Rhox10_1/peaks.txt|Rhox10_2/peaks.txt|Rhox10_3/peaks.txt	promoter-TSS (NM_026697)	17	NM_026697	ENSMUSG00000026878	Rab14	protein-coding
Merged-chr13-15463185-3	chr13	15462883	15463449	+	324.633	Rhox10_1/peaks.txt|Rhox10_2/peaks.txt|Rhox10_3/peaks.txt	promoter-TSS (NM_008130)	-557	NM_008130	ENSMUSG00000021318	Gli3	protein-coding
Merged-chr1-175625611-3	chr1	175625350	175625904	+	324.6	Rhox10_1/peaks.txt|Rhox10_2/peaks.txt|Rhox10_3/peaks.txt	promoter-TSS (NM_010209)	8	NM_010209	ENSMUSG00000026526	Fh1	protein-coding
Merged-chr4-109118068-3	chr4	109117720	109118374	+	324.467	Rhox10_1/peaks.txt|Rhox10_2/peaks.txt|Rhox10_3/peaks.txt	promoter-TSS (NM_173350)	-11	NM_001134791	ENSMUSG00000028559	Osbpl9	protein-coding
Merged-chr15-99972845-3	chr15	99972587	99973136	+	324.4	Rhox10_1/peaks.txt|Rhox10_2/peaks.txt|Rhox10_3/peaks.txt	promoter-TSS (NM_001284521)	81	NM_001284523	ENSMUSG00000023025	Larp4	protein-coding
Merged-chr16-3908789-3	chr16	3908456	3909179	+	324.233	Rhox10_1/peaks.txt|Rhox10_2/peaks.txt|Rhox10_3/peaks.txt	promoter-TSS (NM_029738)	-128	NM_028484	ENSMUSG00000005983	1700037C18Rik	protein-coding
Merged-chr2-129101071-3	chr2	129100773	129101439	+	324.133	Rhox10_1/peaks.txt|Rhox10_2/peaks.txt|Rhox10_3/peaks.txt	exon (NM_009086, exon 1 of 15)	110	NM_009086	ENSMUSG00000027395	Polr1b	protein-coding
Merged-chr2-60962509-3	chr2	60962265	60962772	+	324.1	Rhox10_1/peaks.txt|Rhox10_2/peaks.txt|Rhox10_3/peaks.txt	intron (NM_020296, intron 1 of 13)	686	NM_020296	ENSMUSG00000026970	Rbms1	protein-coding
Merged-chr16-90144133-3	chr16	90143779	90144438	+	324.067	Rhox10_1/peaks.txt|Rhox10_2/peaks.txt|Rhox10_3/peaks.txt	non-coding (NR_033476, exon 1 of 1)	1871	NR_033476		Gm10789	ncRNA
Merged-chr10-59221703-3	chr10	59221393	59222033	+	323.833	Rhox10_1/peaks.txt|Rhox10_2/peaks.txt|Rhox10_3/peaks.txt	promoter-TSS (NM_172939)	134	NM_001024911	ENSMUSG00000019917	2020-09-10	protein-coding
Merged-chr9-62122717-3	chr9	62122480	62122949	+	323.733	Rhox10_1/peaks.txt|Rhox10_2/peaks.txt|Rhox10_3/peaks.txt	promoter-TSS (NR_039595)	-120	NR_039595	ENSMUSG00000092696	Mir5133	ncRNA
Merged-chr11-59839685-3	chr11	59839371	59840009	+	323.467	Rhox10_1/peaks.txt|Rhox10_2/peaks.txt|Rhox10_3/peaks.txt	promoter-TSS (NM_011991)	77	NM_011991	ENSMUSG00000019373	Cops3	protein-coding
Merged-chr4-94603203-3	chr4	94602946	94603445	+	322.967	Rhox10_1/peaks.txt|Rhox10_2/peaks.txt|Rhox10_3/peaks.txt	promoter-TSS (NM_172695)	52	NM_172695	ENSMUSG00000028577	Plaa	protein-coding
Merged-chr18-42275275-3	chr18	42275030	42275512	+	322.533	Rhox10_1/peaks.txt|Rhox10_2/peaks.txt|Rhox10_3/peaks.txt	promoter-TSS (NM_172626)	-74	NR_033452		Gm4013	ncRNA
Merged-chr11-69980675-3	chr11	69980368	69980974	+	322.233	Rhox10_1/peaks.txt|Rhox10_2/peaks.txt|Rhox10_3/peaks.txt	promoter-TSS (NM_026017)	-341	NM_001253700	ENSMUSG00000018565	Elp5	protein-coding
Merged-chr8-78509230-3	chr8	78508875	78509548	+	322.067	Rhox10_1/peaks.txt|Rhox10_2/peaks.txt|Rhox10_3/peaks.txt	promoter-TSS (NM_001282108)	-117	NM_001282109	ENSMUSG00000031684	Slc10a7	protein-coding
Merged-chr2-163419613-3	chr2	163419345	163419875	+	321.9	Rhox10_1/peaks.txt|Rhox10_2/peaks.txt|Rhox10_3/peaks.txt	promoter-TSS (NM_025699)	-140	NM_025699	ENSMUSG00000035399	Oser1	protein-coding
Merged-chr4-132422446-3	chr4	132422198	132422711	+	321.767	Rhox10_1/peaks.txt|Rhox10_2/peaks.txt|Rhox10_3/peaks.txt	promoter-TSS (NM_175306)	-8	NM_175306	ENSMUSG00000066043	Phactr4	protein-coding
Merged-chr13-41605628-3	chr13	41605398	41605864	+	321.4	Rhox10_1/peaks.txt|Rhox10_2/peaks.txt|Rhox10_3/peaks.txt	promoter-TSS (NM_001163572)	-585	NM_001163572	ENSMUSG00000087370	Tmem170b	protein-coding
Merged-chr11-29247370-3	chr11	29247102	29247661	+	321.367	Rhox10_1/peaks.txt|Rhox10_2/peaks.txt|Rhox10_3/peaks.txt	promoter-TSS (NM_025740)	-109	NM_025740	ENSMUSG00000020462	Cfap36	protein-coding
Merged-chr3-106547791-3	chr3	106547547	106548050	+	321.333	Rhox10_1/peaks.txt|Rhox10_2/peaks.txt|Rhox10_3/peaks.txt	promoter-TSS (NM_026013)	0	NM_001286986	ENSMUSG00000027900	Dram2	protein-coding
Merged-chr17-71526922-3	chr17	71526652	71527194	+	321.2	Rhox10_1/peaks.txt|Rhox10_2/peaks.txt|Rhox10_3/peaks.txt	promoter-TSS (NM_023294)	-66	NM_023294	ENSMUSG00000024056	Ndc80	protein-coding
Merged-chr5-115732657-3	chr5	115732414	115732893	+	320.9	Rhox10_1/peaks.txt|Rhox10_2/peaks.txt|Rhox10_3/peaks.txt	Intergenic	-1094	NM_001080808	ENSMUSG00000041609	Ccdc64	protein-coding
Merged-chr4-106560906-3	chr4	106560678	106561138	+	320.633	Rhox10_1/peaks.txt|Rhox10_2/peaks.txt|Rhox10_3/peaks.txt	promoter-TSS (NM_053272)	-130	NM_053272	ENSMUSG00000034926	Dhcr24	protein-coding
Merged-chr10-4386980-3	chr10	4386559	4387332	+	320.467	Rhox10_1/peaks.txt|Rhox10_2/peaks.txt|Rhox10_3/peaks.txt	intron (NM_001033466, intron 1 of 2)	1163	NM_001033466	ENSMUSG00000075327	Zbtb2	protein-coding
Merged-chr12-52503657-3	chr12	52503385	52503952	+	320.433	Rhox10_1/peaks.txt|Rhox10_2/peaks.txt|Rhox10_3/peaks.txt	Intergenic	-12409	NM_009706	ENSMUSG00000035133	Arhgap5	protein-coding
Merged-chr8-111876742-3	chr8	111876477	111877022	+	320.267	Rhox10_1/peaks.txt|Rhox10_2/peaks.txt|Rhox10_3/peaks.txt	promoter-TSS (NM_025781)	-74	NM_025781	ENSMUSG00000031953	Tmem170	protein-coding
Merged-chr12-111039228-3	chr12	111038992	111039470	+	320.267	Rhox10_1/peaks.txt|Rhox10_2/peaks.txt|Rhox10_3/peaks.txt	promoter-TSS (NM_198023)	-567	NM_198023	ENSMUSG00000037896	Rcor1	protein-coding
Merged-chr18-58836458-3	chr18	58836141	58836785	+	319.5	Rhox10_1/peaks.txt|Rhox10_2/peaks.txt|Rhox10_3/peaks.txt	promoter-TSS (NM_175506)	100	NM_175506	ENSMUSG00000053441	Adamts19	protein-coding
Merged-chr14-63606181-3	chr14	63605850	63606534	+	318.8	Rhox10_1/peaks.txt|Rhox10_2/peaks.txt|Rhox10_3/peaks.txt	promoter-TSS (NM_173393)	-338	NM_173393	ENSMUSG00000035067	Xkr6	protein-coding
Merged-chr7-27674796-3	chr7	27674488	27675112	+	318.6	Rhox10_1/peaks.txt|Rhox10_2/peaks.txt|Rhox10_3/peaks.txt	promoter-TSS (NM_001290528)	139	NM_198417	ENSMUSG00000057093	Zfp607b	protein-coding
Merged-chr12-72761099-3	chr12	72760844	72761342	+	318.5	Rhox10_1/peaks.txt|Rhox10_2/peaks.txt|Rhox10_3/peaks.txt	promoter-TSS (NM_008910)	-118	NM_008910	ENSMUSG00000021096	Ppm1a	protein-coding
Merged-chr10-80261193-3	chr10	80260828	80261571	+	318.033	Rhox10_1/peaks.txt|Rhox10_2/peaks.txt|Rhox10_3/peaks.txt	promoter-TSS (NM_001347119)	-187	NM_010255	ENSMUSG00000020150	Gamt	protein-coding
Merged-chr5-99979087-3	chr5	99978852	99979321	+	317.9	Rhox10_1/peaks.txt|Rhox10_2/peaks.txt|Rhox10_3/peaks.txt	promoter-TSS (NM_007516)	-148	NM_001077267	ENSMUSG00000000568	Hnrnpd	protein-coding
Merged-chr14-99099794-3	chr14	99099528	99100092	+	317.7	Rhox10_1/peaks.txt|Rhox10_2/peaks.txt|Rhox10_3/peaks.txt	promoter-TSS (NM_028315)	-40	NM_028315	ENSMUSG00000033166	Dis3	protein-coding
Merged-chr10-91082948-3	chr10	91082718	91083178	+	317.633	Rhox10_1/peaks.txt|Rhox10_2/peaks.txt|Rhox10_3/peaks.txt	promoter-TSS (NM_026166)	-91	NM_027078	ENSMUSG00000019975	Ikbip	protein-coding
Merged-chr16-70314177-3	chr16	70313795	70314522	+	317.567	Rhox10_1/peaks.txt|Rhox10_2/peaks.txt|Rhox10_3/peaks.txt	exon (NM_028803, exon 1 of 16)	209	NM_028803	ENSMUSG00000022707	Gbe1	protein-coding
Merged-chr19-4097027-3	chr19	4096610	4097395	+	317.333	Rhox10_1/peaks.txt|Rhox10_2/peaks.txt|Rhox10_3/peaks.txt	promoter-TSS (NM_026373)	-349	NM_026373	ENSMUSG00000024856	Cdk2ap2	protein-coding
Merged-chr18-23803927-3	chr18	23803649	23804182	+	316.633	Rhox10_1/peaks.txt|Rhox10_2/peaks.txt|Rhox10_3/peaks.txt	promoter-TSS (NM_153058)	-55	NM_153058	ENSMUSG00000024277	Mapre2	protein-coding
Merged-chr11-77686092-3	chr11	77685828	77686364	+	316.533	Rhox10_1/peaks.txt|Rhox10_2/peaks.txt|Rhox10_3/peaks.txt	promoter-TSS (NM_001024205)	-43	NM_001024205	ENSMUSG00000037857	Nufip2	protein-coding
Merged-chr16-10785450-3	chr16	10785118	10785811	+	316.533	Rhox10_1/peaks.txt|Rhox10_2/peaks.txt|Rhox10_3/peaks.txt	promoter-TSS (NM_001271603)	72	NM_009896	ENSMUSG00000038037	Socs1	protein-coding
Merged-chr1-161070803-3	chr1	161070520	161071110	+	316.367	Rhox10_1/peaks.txt|Rhox10_2/peaks.txt|Rhox10_3/peaks.txt	promoter-TSS (NR_131028)	48	NR_131028	ENSMUSG00000026708	Cenpl	protein-coding
Merged-chr6-148896307-3	chr6	148896067	148896549	+	315.633	Rhox10_1/peaks.txt|Rhox10_2/peaks.txt|Rhox10_3/peaks.txt	promoter-TSS (NM_181541)	-71	NM_181541	ENSMUSG00000030309	Caprin2	protein-coding
Merged-chr3-69127206-3	chr3	69126925	69127461	+	315.6	Rhox10_1/peaks.txt|Rhox10_2/peaks.txt|Rhox10_3/peaks.txt	promoter-TSS (NM_008467)	-101	NM_008467	ENSMUSG00000027782	Kpna4	protein-coding
Merged-chr2-137116977-3	chr2	137116649	137117321	+	315.467	Rhox10_1/peaks.txt|Rhox10_2/peaks.txt|Rhox10_3/peaks.txt	promoter-TSS (NM_013822)	-465	NM_013822	ENSMUSG00000027276	Jag1	protein-coding
Merged-chr6-117906747-3	chr6	117906494	117907004	+	315.433	Rhox10_1/peaks.txt|Rhox10_2/peaks.txt|Rhox10_3/peaks.txt	promoter-TSS (NM_001166431)	-33	NM_001166431	ENSMUSG00000042079	Hnrnpf	protein-coding
Merged-chr15-12824729-3	chr15	12824466	12825022	+	315.133	Rhox10_1/peaks.txt|Rhox10_2/peaks.txt|Rhox10_3/peaks.txt	promoter-TSS (NM_029998)	-71	NM_026799	ENSMUSG00000022191	Drosha	protein-coding
Merged-chr14-47277005-3	chr14	47276672	47277352	+	314.767	Rhox10_1/peaks.txt|Rhox10_2/peaks.txt|Rhox10_3/peaks.txt	promoter-TSS (NM_080843)	-131	NM_080843	ENSMUSG00000048379	Socs4	protein-coding
Merged-chr15-98534291-3	chr15	98534051	98534540	+	314.7	Rhox10_1/peaks.txt|Rhox10_2/peaks.txt|Rhox10_3/peaks.txt	promoter-TSS (NM_001289439)	-26	NM_001289440	ENSMUSG00000022992	Kansl2	protein-coding
Merged-chr9-64811347-3	chr9	64811102	64811603	+	314.567	Rhox10_1/peaks.txt|Rhox10_2/peaks.txt|Rhox10_3/peaks.txt	5' UTR (NM_001162917, exon 2 of 35)	341	NM_001162917	ENSMUSG00000053641	Dennd4a	protein-coding
Merged-chr11-60537626-3	chr11	60537272	60537997	+	314.533	Rhox10_1/peaks.txt|Rhox10_2/peaks.txt|Rhox10_3/peaks.txt	promoter-TSS (NM_172943)	-49	NM_172943	ENSMUSG00000042650	Alkbh5	protein-coding
Merged-chr9-27030103-3	chr9	27029824	27030376	+	314.033	Rhox10_1/peaks.txt|Rhox10_2/peaks.txt|Rhox10_3/peaks.txt	promoter-TSS (NM_178113)	-6	NM_178027	ENSMUSG00000031988	Vps26b	protein-coding
Merged-chr13-29986222-3	chr13	29985990	29986459	+	313.5	Rhox10_1/peaks.txt|Rhox10_2/peaks.txt|Rhox10_3/peaks.txt	promoter-TSS (NM_010093)	-161	NM_010093	ENSMUSG00000016477	E2f3	protein-coding
Merged-chr4-58912644-3	chr4	58912133	58913022	+	313.467	Rhox10_1/peaks.txt|Rhox10_2/peaks.txt|Rhox10_3/peaks.txt	5' UTR (NM_172381, exon 1 of 49)	148	NM_172381	ENSMUSG00000050812	AI314180	protein-coding
Merged-chr8-106059356-3	chr8	106059131	106059581	+	313.3	Rhox10_1/peaks.txt|Rhox10_2/peaks.txt|Rhox10_3/peaks.txt	promoter-TSS (NM_010901)	-247	NM_010901	ENSMUSG00000031902	Nfatc3	protein-coding
Merged-chrX-7841551-3	chrX	7841100	7841933	+	312.667	Rhox10_1/peaks.txt|Rhox10_2/peaks.txt|Rhox10_3/peaks.txt	promoter-TSS (NM_001290536)	-315	NM_001290536	ENSMUSG00000031154	Otud5	protein-coding
Merged-chr3-61002746-3	chr3	61002521	61002972	+	312.233	Rhox10_1/peaks.txt|Rhox10_2/peaks.txt|Rhox10_3/peaks.txt	promoter-TSS (NM_001282016)	-39	NM_008772	ENSMUSG00000027765	P2ry1	protein-coding
Merged-chr1-178319044-3	chr1	178318800	178319304	+	312.2	Rhox10_1/peaks.txt|Rhox10_2/peaks.txt|Rhox10_3/peaks.txt	promoter-TSS (NM_025511)	-101	NM_025511	ENSMUSG00000026500	Cox20	protein-coding
Merged-chr8-109868500-3	chr8	109868247	109868765	+	312.167	Rhox10_1/peaks.txt|Rhox10_2/peaks.txt|Rhox10_3/peaks.txt	promoter-TSS (NM_001122594)	-97	NM_001122594	ENSMUSG00000031732	Phlpp2	protein-coding
Merged-chr1-20951468-3	chr1	20951220	20951707	+	311.933	Rhox10_1/peaks.txt|Rhox10_2/peaks.txt|Rhox10_3/peaks.txt	promoter-TSS (NM_027974)	-163	NM_027974	ENSMUSG00000041809	Efhc1	protein-coding
Merged-chr5-110448656-3	chr5	110448411	110448917	+	311.8	Rhox10_1/peaks.txt|Rhox10_2/peaks.txt|Rhox10_3/peaks.txt	promoter-TSS (NM_001142642)	-161	NM_001142642	ENSMUSG00000043323	Fbrsl1	protein-coding
Merged-chr12-3426977-3	chr12	3426653	3427308	+	311.733	Rhox10_1/peaks.txt|Rhox10_2/peaks.txt|Rhox10_3/peaks.txt	promoter-TSS (NR_030694)	123	NM_172421	ENSMUSG00000037486	Asxl2	protein-coding
Merged-chr10-62792294-3	chr10	62791999	62792599	+	311.333	Rhox10_1/peaks.txt|Rhox10_2/peaks.txt|Rhox10_3/peaks.txt	promoter-TSS (NM_026201)	69	NM_026201	ENSMUSG00000020074	Ccar1	protein-coding
Merged-chr5-100039692-3	chr5	100039345	100039980	+	311.067	Rhox10_1/peaks.txt|Rhox10_2/peaks.txt|Rhox10_3/peaks.txt	promoter-TSS (NM_016690)	-332	NM_026421	ENSMUSG00000029326	Enoph1	protein-coding
Merged-chr2-73214309-3	chr2	73213834	73214687	+	311.033	Rhox10_1/peaks.txt|Rhox10_2/peaks.txt|Rhox10_3/peaks.txt	intron (NM_030091, intron 1 of 7)	187	NM_030091	ENSMUSG00000027108	Ola1	protein-coding
Merged-chr7-122969758-3	chr7	122969422	122970093	+	311	Rhox10_1/peaks.txt|Rhox10_2/peaks.txt|Rhox10_3/peaks.txt	promoter-TSS (NM_175023)	702	NR_045614		4930413G21Rik	ncRNA
Merged-chr10-29313438-3	chr10	29313209	29313671	+	310.833	Rhox10_1/peaks.txt|Rhox10_2/peaks.txt|Rhox10_3/peaks.txt	promoter-TSS (NM_025855)	-60	NM_025855	ENSMUSG00000019883	Echdc1	protein-coding
Merged-chr18-46958961-3	chr18	46958734	46959187	+	310.4	Rhox10_1/peaks.txt|Rhox10_2/peaks.txt|Rhox10_3/peaks.txt	promoter-TSS (NM_178377)	84	NM_178377	ENSMUSG00000042705	Commd10	protein-coding
Merged-chr6-57691863-3	chr6	57691571	57692213	+	310.367	Rhox10_1/peaks.txt|Rhox10_2/peaks.txt|Rhox10_3/peaks.txt	exon (NM_025574, exon 1 of 2)	186	NM_025574	ENSMUSG00000043162	Pyurf	protein-coding
Merged-chr19-23141060-3	chr19	23140808	23141300	+	309.833	Rhox10_1/peaks.txt|Rhox10_2/peaks.txt|Rhox10_3/peaks.txt	promoter-TSS (NM_010638)	-172	NM_010638	ENSMUSG00000033863	Klf9	protein-coding
Merged-chr1-128359679-3	chr1	128359394	128359953	+	309.8	Rhox10_1/peaks.txt|Rhox10_2/peaks.txt|Rhox10_3/peaks.txt	promoter-TSS (NM_008567)	32	NM_008567	ENSMUSG00000026355	Mcm6	protein-coding
Merged-chr17-66101643-3	chr17	66101382	66101902	+	309.733	Rhox10_1/peaks.txt|Rhox10_2/peaks.txt|Rhox10_3/peaks.txt	promoter-TSS (NM_028388)	-83	NM_028388	ENSMUSG00000024099	Ndufv2	protein-coding
Merged-chr3-88531771-3	chr3	88531375	88532128	+	309.6	Rhox10_1/peaks.txt|Rhox10_2/peaks.txt|Rhox10_3/peaks.txt	promoter-TSS (NM_001029890)	-644	NM_001029890	ENSMUSG00000074480	Mex3a	protein-coding
Merged-chr3-51276238-3	chr3	51275985	51276481	+	309.567	Rhox10_1/peaks.txt|Rhox10_2/peaks.txt|Rhox10_3/peaks.txt	promoter-TSS (NR_073429)	-528	NR_073429	ENSMUSG00000087440	4930577N17Rik	ncRNA
Merged-chr7-16924279-3	chr7	16923980	16924587	+	309.5	Rhox10_1/peaks.txt|Rhox10_2/peaks.txt|Rhox10_3/peaks.txt	promoter-TSS (NM_007590)	-251	NM_007590	ENSMUSG00000019370	Calm3	protein-coding
Merged-chr16-17132439-3	chr16	17132207	17132668	+	309.467	Rhox10_1/peaks.txt|Rhox10_2/peaks.txt|Rhox10_3/peaks.txt	promoter-TSS (NM_022324)	-54	NM_022324	ENSMUSG00000022769	Sdf2l1	protein-coding
Merged-chr12-101718611-3	chr12	101718250	101719084	+	309.167	Rhox10_1/peaks.txt|Rhox10_2/peaks.txt|Rhox10_3/peaks.txt	promoter-TSS (NM_001082976)	-144	NM_001082976	ENSMUSG00000021187	Tc2n	protein-coding
Merged-chr4-129696610-3	chr4	129696141	129696965	+	308.767	Rhox10_1/peaks.txt|Rhox10_2/peaks.txt|Rhox10_3/peaks.txt	intron (NM_199305, intron 1 of 8)	285	NM_199305	ENSMUSG00000053730	Tmem39b	protein-coding
Merged-chr13-119690185-3	chr13	119689914	119690503	+	308.7	Rhox10_1/peaks.txt|Rhox10_2/peaks.txt|Rhox10_3/peaks.txt	promoter-TSS (NM_001291439)	-143	NM_145942	ENSMUSG00000093930	Hmgcs1	protein-coding
Merged-chr7-82866291-3	chr7	82866027	82866589	+	308.567	Rhox10_1/peaks.txt|Rhox10_2/peaks.txt|Rhox10_3/peaks.txt	Intergenic	-1025	NM_175366	ENSMUSG00000057706	Mex3b	protein-coding
Merged-chr4-133339382-3	chr4	133339140	133339640	+	308.567	Rhox10_1/peaks.txt|Rhox10_2/peaks.txt|Rhox10_3/peaks.txt	promoter-TSS (NM_199306)	-75	NM_199306	ENSMUSG00000037622	Wdtc1	protein-coding
Merged-chr4-129501012-3	chr4	129500749	129501259	+	308.467	Rhox10_1/peaks.txt|Rhox10_2/peaks.txt|Rhox10_3/peaks.txt	Intergenic	9814	NM_001085491	ENSMUSG00000078554	Fam229a	protein-coding
Merged-chr12-17690610-3	chr12	17690349	17690898	+	308.433	Rhox10_1/peaks.txt|Rhox10_2/peaks.txt|Rhox10_3/peaks.txt	promoter-TSS (NM_016677)	-191	NM_016677	ENSMUSG00000071379	Hpcal1	protein-coding
Merged-chr9-72531784-3	chr9	72531506	72532041	+	308.433	Rhox10_1/peaks.txt|Rhox10_2/peaks.txt|Rhox10_3/peaks.txt	promoter-TSS (NM_001033536)	85	NR_045735	ENSMUSG00000096986	4930509E16Rik	ncRNA
Merged-chr7-81763010-3	chr7	81762710	81763275	+	308.4	Rhox10_1/peaks.txt|Rhox10_2/peaks.txt|Rhox10_3/peaks.txt	promoter-TSS (NM_025997)	39	NM_025997	ENSMUSG00000038646	Fam103a1	protein-coding
Merged-chr1-134405963-3	chr1	134405684	134406254	+	308.267	Rhox10_1/peaks.txt|Rhox10_2/peaks.txt|Rhox10_3/peaks.txt	promoter-TSS (NM_028057)	-21	NM_028057	ENSMUSG00000026456	Cyb5r1	protein-coding
Merged-chr7-113369366-3	chr7	113368991	113369706	+	307.967	Rhox10_1/peaks.txt|Rhox10_2/peaks.txt|Rhox10_3/peaks.txt	promoter-TSS (NM_133700)	-9	NM_133700	ENSMUSG00000038187	Btbd10	protein-coding
Merged-chr14-56571852-3	chr14	56571551	56572131	+	307.9	Rhox10_1/peaks.txt|Rhox10_2/peaks.txt|Rhox10_3/peaks.txt	promoter-TSS (NM_001014996)	5	NM_001014996	ENSMUSG00000064128	Cenpj	protein-coding
Merged-chr17-35841496-3	chr17	35841233	35841742	+	307.6	Rhox10_1/peaks.txt|Rhox10_2/peaks.txt|Rhox10_3/peaks.txt	promoter-TSS (NM_001010833)	-11	NM_001010833	ENSMUSG00000061607	Mdc1	protein-coding
Merged-chr16-91485165-3	chr16	91484925	91485412	+	307.367	Rhox10_1/peaks.txt|Rhox10_2/peaks.txt|Rhox10_3/peaks.txt	promoter-TSS (NM_010508)	-47	NM_010508	ENSMUSG00000022967	Ifnar1	protein-coding
Merged-chr7-80803366-3	chr7	80803139	80803595	+	307.033	Rhox10_1/peaks.txt|Rhox10_2/peaks.txt|Rhox10_3/peaks.txt	promoter-TSS (NM_016721)	-36	NM_016721	ENSMUSG00000030536	Iqgap1	protein-coding
Merged-chr2-121140453-3	chr2	121140123	121140773	+	306.367	Rhox10_1/peaks.txt|Rhox10_2/peaks.txt|Rhox10_3/peaks.txt	promoter-TSS (NM_001290812)	20	NM_001290812	ENSMUSG00000027259	Adal	protein-coding
Merged-chr8-70659830-3	chr8	70659605	70660056	+	306.367	Rhox10_1/peaks.txt|Rhox10_2/peaks.txt|Rhox10_3/peaks.txt	promoter-TSS (NM_023217)	-92	NM_023217	ENSMUSG00000056204	Pgpep1	protein-coding
Merged-chr9-114731262-3	chr9	114731000	114731546	+	306.233	Rhox10_1/peaks.txt|Rhox10_2/peaks.txt|Rhox10_3/peaks.txt	promoter-TSS (NM_026036)	70	NM_026036	ENSMUSG00000032434	Cmtm6	protein-coding
Merged-chr10-58446887-3	chr10	58446635	58447165	+	306.133	Rhox10_1/peaks.txt|Rhox10_2/peaks.txt|Rhox10_3/peaks.txt	promoter-TSS (NM_011240)	48	NM_011240	ENSMUSG00000003226	Ranbp2	protein-coding
Merged-chr9-72662559-3	chr9	72662221	72662953	+	306.1	Rhox10_1/peaks.txt|Rhox10_2/peaks.txt|Rhox10_3/peaks.txt	exon (NM_010890, exon 1 of 29)	240	NM_010890	ENSMUSG00000032216	Nedd4	protein-coding
Merged-chr14-20674316-3	chr14	20674043	20674575	+	305.933	Rhox10_1/peaks.txt|Rhox10_2/peaks.txt|Rhox10_3/peaks.txt	promoter-TSS (NM_172596)	-12	NM_172596	ENSMUSG00000039367	Sec24c	protein-coding
Merged-chr4-150087331-3	chr4	150087069	150087617	+	305.867	Rhox10_1/peaks.txt|Rhox10_2/peaks.txt|Rhox10_3/peaks.txt	promoter-TSS (NM_177366)	-160	NM_177366	ENSMUSG00000047875	Gpr157	protein-coding
Merged-chr7-127254286-3	chr7	127254000	127254634	+	305.567	Rhox10_1/peaks.txt|Rhox10_2/peaks.txt|Rhox10_3/peaks.txt	exon (NM_177362, exon 3 of 3)	6350	NM_023203	ENSMUSG00000042462	Dctpp1	protein-coding
Merged-chr13-41249757-3	chr13	41249453	41250066	+	305.467	Rhox10_1/peaks.txt|Rhox10_2/peaks.txt|Rhox10_3/peaks.txt	promoter-TSS (NM_001135577)	-85	NM_001135577	ENSMUSG00000091264	Smim13	protein-coding
Merged-chr1-71653150-3	chr1	71652698	71653545	+	305.3	Rhox10_1/peaks.txt|Rhox10_2/peaks.txt|Rhox10_3/peaks.txt	promoter-TSS (NR_040308)	113	NM_010233	ENSMUSG00000026193	Fn1	protein-coding
Merged-chr2-147013369-3	chr2	147013127	147013623	+	305.133	Rhox10_1/peaks.txt|Rhox10_2/peaks.txt|Rhox10_3/peaks.txt	intron (NM_011917, intron 1 of 29)	315	NM_011917	ENSMUSG00000027433	Xrn2	protein-coding
Merged-chr8-26158123-3	chr8	26157833	26158408	+	305.067	Rhox10_1/peaks.txt|Rhox10_2/peaks.txt|Rhox10_3/peaks.txt	promoter-TSS (NM_199042)	-49	NM_199042	ENSMUSG00000037214	Thap1	protein-coding
Merged-chr5-34288493-3	chr5	34288251	34288728	+	304.967	Rhox10_1/peaks.txt|Rhox10_2/peaks.txt|Rhox10_3/peaks.txt	promoter-TSS (NM_001015039)	-165	NM_001015039	ENSMUSG00000037224	Zfyve28	protein-coding
Merged-chr2-91730364-3	chr2	91730108	91730650	+	304.9	Rhox10_1/peaks.txt|Rhox10_2/peaks.txt|Rhox10_3/peaks.txt	5' UTR (NM_001080754, exon 1 of 19)	241	NM_001080754	ENSMUSG00000040506	Ambra1	protein-coding
Merged-chr13-101768260-3	chr13	101768017	101768505	+	304.6	Rhox10_1/peaks.txt|Rhox10_2/peaks.txt|Rhox10_3/peaks.txt	promoter-TSS (NM_001077495)	-44	NM_001077495	ENSMUSG00000041417	Pik3r1	protein-coding
Merged-chr7-13278641-3	chr7	13278287	13278940	+	304.433	Rhox10_1/peaks.txt|Rhox10_2/peaks.txt|Rhox10_3/peaks.txt	promoter-TSS (NM_010715)	108	NM_177312	ENSMUSG00000070814	6330408A02Rik	protein-coding
Merged-chr6-8259276-3	chr6	8259008	8259525	+	304.433	Rhox10_1/peaks.txt|Rhox10_2/peaks.txt|Rhox10_3/peaks.txt	promoter-TSS (NM_026632)	-22	NM_001302354	ENSMUSG00000089862	Umad1	protein-coding
Merged-chr11-86993733-3	chr11	86993478	86993995	+	304.3	Rhox10_1/peaks.txt|Rhox10_2/peaks.txt|Rhox10_3/peaks.txt	promoter-TSS (NM_001005341)	26	NM_001005341	ENSMUSG00000018427	Ypel2	protein-coding
Merged-chr16-20098042-3	chr16	20097565	20098461	+	304.033	Rhox10_1/peaks.txt|Rhox10_2/peaks.txt|Rhox10_3/peaks.txt	intron (NM_029436, intron 1 of 7)	459	NM_029436	ENSMUSG00000062901	Klhl24	protein-coding
Merged-chr14-74732216-3	chr14	74731894	74732490	+	304.033	Rhox10_1/peaks.txt|Rhox10_2/peaks.txt|Rhox10_3/peaks.txt	promoter-TSS (NM_016903)	-105	NM_001285423	ENSMUSG00000021996	Esd	protein-coding
Merged-chr1-183297265-3	chr1	183296893	183297730	+	303.733	Rhox10_1/peaks.txt|Rhox10_2/peaks.txt|Rhox10_3/peaks.txt	promoter-TSS (NM_027861)	251	NM_181732	ENSMUSG00000042901	Aida	protein-coding
Merged-chr7-105811149-3	chr7	105810914	105811387	+	303.567	Rhox10_1/peaks.txt|Rhox10_2/peaks.txt|Rhox10_3/peaks.txt	promoter-TSS (NM_025301)	-63	NM_025301	ENSMUSG00000030879	Mrpl17	protein-coding
Merged-chr10-59879720-3	chr10	59879402	59880126	+	303.5	Rhox10_1/peaks.txt|Rhox10_2/peaks.txt|Rhox10_3/peaks.txt	exon (NM_019965, exon 1 of 9)	173	NM_019965	ENSMUSG00000020109	Dnajb12	protein-coding
Merged-chr8-41374744-3	chr8	41374463	41375000	+	303.267	Rhox10_1/peaks.txt|Rhox10_2/peaks.txt|Rhox10_3/peaks.txt	promoter-TSS (NM_019734)	-34	NM_019734	ENSMUSG00000031591	Asah1	protein-coding
Merged-chr7-29281853-3	chr7	29281500	29282191	+	302.867	Rhox10_1/peaks.txt|Rhox10_2/peaks.txt|Rhox10_3/peaks.txt	5' UTR (NM_001082548, exon 1 of 6)	132	NM_001082548	ENSMUSG00000074227	Spint2	protein-coding
Merged-chr17-24251391-3	chr17	24251141	24251630	+	302.767	Rhox10_1/peaks.txt|Rhox10_2/peaks.txt|Rhox10_3/peaks.txt	promoter-TSS (NM_007634)	24	NM_007634	ENSMUSG00000072082	Ccnf	protein-coding
Merged-chr4-133910801-3	chr4	133910506	133911067	+	302.633	Rhox10_1/peaks.txt|Rhox10_2/peaks.txt|Rhox10_3/peaks.txt	Intergenic	-22989	NM_009097	ENSMUSG00000003644	Rps6ka1	protein-coding
Merged-chr12-82169434-3	chr12	82169206	82169661	+	302.6	Rhox10_1/peaks.txt|Rhox10_2/peaks.txt|Rhox10_3/peaks.txt	promoter-TSS (NM_001167983)	-583	NM_001167983	ENSMUSG00000042700	Sipa1l1	protein-coding
Merged-chr9-96119320-3	chr9	96119031	96119580	+	302	Rhox10_1/peaks.txt|Rhox10_2/peaks.txt|Rhox10_3/peaks.txt	promoter-TSS (NM_177352)	-124	NM_177352	ENSMUSG00000041440	Gk5	protein-coding
Merged-chr11-73177198-3	chr11	73176945	73177438	+	301.7	Rhox10_1/peaks.txt|Rhox10_2/peaks.txt|Rhox10_3/peaks.txt	promoter-TSS (NM_025318)	108	NM_029564	ENSMUSG00000040158	Tax1bp3	protein-coding
Merged-chr11-69758735-3	chr11	69758508	69758962	+	301.567	Rhox10_1/peaks.txt|Rhox10_2/peaks.txt|Rhox10_3/peaks.txt	promoter-TSS (NM_001291068)	-102	NM_001291068	ENSMUSG00000005198	Polr2a	protein-coding
Merged-chr9-14784580-3	chr9	14784308	14784853	+	301.133	Rhox10_1/peaks.txt|Rhox10_2/peaks.txt|Rhox10_3/peaks.txt	promoter-TSS (NM_018736)	-74	NM_001310728	ENSMUSG00000031928	Mre11a	protein-coding
Merged-chr18-61726332-3	chr18	61726077	61726614	+	300.667	Rhox10_1/peaks.txt|Rhox10_2/peaks.txt|Rhox10_3/peaks.txt	promoter-TSS (NM_021296)	-14	NM_021296	ENSMUSG00000024580	Grpel2	protein-coding
Merged-chr1-78488932-3	chr1	78488669	78489232	+	300.6	Rhox10_1/peaks.txt|Rhox10_2/peaks.txt|Rhox10_3/peaks.txt	promoter-TSS (NM_011811)	-53	NR_102757	ENSMUSG00000026245	Farsb	protein-coding
Merged-chr12-77238535-3	chr12	77238230	77238879	+	300.4	Rhox10_1/peaks.txt|Rhox10_2/peaks.txt|Rhox10_3/peaks.txt	promoter-TSS (NR_045554)	-185	NR_045554	ENSMUSG00000021065	Fut8	protein-coding
Merged-chr3-90293069-3	chr3	90292811	90293357	+	300.167	Rhox10_1/peaks.txt|Rhox10_2/peaks.txt|Rhox10_3/peaks.txt	Intergenic	22935	NR_105979	ENSMUSG00000099199	Mir7012	ncRNA
Merged-chr10-75212041-3	chr10	75211800	75212274	+	300.167	Rhox10_1/peaks.txt|Rhox10_2/peaks.txt|Rhox10_3/peaks.txt	promoter-TSS (NM_001145826)	-36	NM_153406	ENSMUSG00000033444	Specc1l	protein-coding
Merged-chr7-80198455-3	chr7	80198227	80198682	+	299.9	Rhox10_1/peaks.txt|Rhox10_2/peaks.txt|Rhox10_3/peaks.txt	intron (NM_013659, intron 1 of 14)	11613	NM_013659	ENSMUSG00000030539	Sema4b	protein-coding
Merged-chr12-84773140-3	chr12	84772852	84773453	+	299.867	Rhox10_1/peaks.txt|Rhox10_2/peaks.txt|Rhox10_3/peaks.txt	promoter-TSS (NM_028863)	-40	NM_023409	ENSMUSG00000021242	Npc2	protein-coding
Merged-chr16-49855425-3	chr16	49855148	49855682	+	299.567	Rhox10_1/peaks.txt|Rhox10_2/peaks.txt|Rhox10_3/peaks.txt	promoter-TSS (NM_010581)	-239	NM_010581	ENSMUSG00000055447	Cd47	protein-coding
Merged-chrX-134475388-3	chrX	134474995	134475703	+	299.333	Rhox10_1/peaks.txt|Rhox10_2/peaks.txt|Rhox10_3/peaks.txt	intron (NM_028958, intron 1 of 12)	1141	NM_028958	ENSMUSG00000009596	Taf7l	protein-coding
Merged-chr16-75767002-3	chr16	75766666	75767286	+	299.167	Rhox10_1/peaks.txt|Rhox10_2/peaks.txt|Rhox10_3/peaks.txt	promoter-TSS (NM_030201)	-158	NM_030201	ENSMUSG00000032932	Hspa13	protein-coding
Merged-chr6-82773451-3	chr6	82773127	82773777	+	299	Rhox10_1/peaks.txt|Rhox10_2/peaks.txt|Rhox10_3/peaks.txt	intron (NM_013820, intron 1 of 17)	1002	NM_013820	ENSMUSG00000000628	Hk2	protein-coding
Merged-chr1-153899884-3	chr1	153899532	153900241	+	298.867	Rhox10_1/peaks.txt|Rhox10_2/peaks.txt|Rhox10_3/peaks.txt	promoter-TSS (NM_008131)	-40	NR_106194	ENSMUSG00000099227	Mir8114	ncRNA
Merged-chr11-96830086-3	chr11	96829773	96830388	+	298.6	Rhox10_1/peaks.txt|Rhox10_2/peaks.txt|Rhox10_3/peaks.txt	promoter-TSS (NM_008686)	-112	NM_008686	ENSMUSG00000038615	Nfe2l1	protein-coding
Merged-chr4-109676418-3	chr4	109676055	109676811	+	298.133	Rhox10_1/peaks.txt|Rhox10_2/peaks.txt|Rhox10_3/peaks.txt	promoter-TSS (NM_007983)	-194	NM_007983	ENSMUSG00000010517	Faf1	protein-coding
Merged-chr11-63922373-3	chr11	63922138	63922617	+	297.5	Rhox10_1/peaks.txt|Rhox10_2/peaks.txt|Rhox10_3/peaks.txt	promoter-TSS (NM_018805)	-93	NM_018805	ENSMUSG00000070407	Hs3st3b1	protein-coding
Merged-chr16-56717359-3	chr16	56716875	56717841	+	297.467	Rhox10_1/peaks.txt|Rhox10_2/peaks.txt|Rhox10_3/peaks.txt	promoter-TSS (NM_001252443)	92	NM_001252443	ENSMUSG00000022757	Tfg	protein-coding
Merged-chr6-65779201-3	chr6	65778912	65779532	+	297.033	Rhox10_1/peaks.txt|Rhox10_2/peaks.txt|Rhox10_3/peaks.txt	intron (NM_029549, intron 1 of 10)	260	NM_029549	ENSMUSG00000029913	Prdm5	protein-coding
Merged-chr3-36572109-3	chr3	36571802	36572401	+	296.9	Rhox10_1/peaks.txt|Rhox10_2/peaks.txt|Rhox10_3/peaks.txt	promoter-TSS (NM_009828)	-105	NM_009828	ENSMUSG00000027715	Ccna2	protein-coding
Merged-chr14-56668164-3	chr14	56667930	56668406	+	296.767	Rhox10_1/peaks.txt|Rhox10_2/peaks.txt|Rhox10_3/peaks.txt	promoter-TSS (NM_023773)	-80	NM_023773	ENSMUSG00000079184	Mphosph8	protein-coding
Merged-chr10-115384775-3	chr10	115384460	115385046	+	296.767	Rhox10_1/peaks.txt|Rhox10_2/peaks.txt|Rhox10_3/peaks.txt	promoter-TSS (NM_025780)	-206	NM_001033261	ENSMUSG00000034163	Zfc3h1	protein-coding
Merged-chr19-11912808-3	chr19	11912535	11913078	+	296.7	Rhox10_1/peaks.txt|Rhox10_2/peaks.txt|Rhox10_3/peaks.txt	intron (NM_172635, intron 1 of 18)	407	NM_172635	ENSMUSG00000046139	Patl1	protein-coding
Merged-chr7-73537931-3	chr7	73537668	73538185	+	296.5	Rhox10_1/peaks.txt|Rhox10_2/peaks.txt|Rhox10_3/peaks.txt	intron (NM_001081345, intron 2 of 38)	3820	NM_001081345	ENSMUSG00000078671	Chd2	protein-coding
Merged-chr4-55532897-3	chr4	55532618	55533230	+	296.467	Rhox10_1/peaks.txt|Rhox10_2/peaks.txt|Rhox10_3/peaks.txt	promoter-TSS (NM_010637)	-449	NM_010637	ENSMUSG00000003032	Klf4	protein-coding
Merged-chr17-46202866-3	chr17	46202538	46203181	+	295.933	Rhox10_1/peaks.txt|Rhox10_2/peaks.txt|Rhox10_3/peaks.txt	promoter-TSS (NM_028198)	4	NM_028198	ENSMUSG00000067150	Xpo5	protein-coding
Merged-chr3-40745212-3	chr3	40744806	40745708	+	295.667	Rhox10_1/peaks.txt|Rhox10_2/peaks.txt|Rhox10_3/peaks.txt	promoter-TSS (NM_011020)	-356	NM_011020	ENSMUSG00000025757	Hspa4l	protein-coding
Merged-chr11-74724321-3	chr11	74723911	74724700	+	295.633	Rhox10_1/peaks.txt|Rhox10_2/peaks.txt|Rhox10_3/peaks.txt	promoter-TSS (NR_037610)	79	NM_013625	ENSMUSG00000020745	Pafah1b1	protein-coding
Merged-chr9-57764978-3	chr9	57764742	57765223	+	295.067	Rhox10_1/peaks.txt|Rhox10_2/peaks.txt|Rhox10_3/peaks.txt	intron (NM_007713, intron 1 of 12)	878	NM_007713	ENSMUSG00000032316	Clk3	protein-coding
Merged-chr14-61648835-3	chr14	61648597	61649076	+	294.933	Rhox10_1/peaks.txt|Rhox10_2/peaks.txt|Rhox10_3/peaks.txt	intron (NR_028264, intron 1 of 6)	-16726	NR_029733	ENSMUSG00000093007	Mir15a	ncRNA
Merged-chr2-119873113-3	chr2	119872716	119873449	+	294.367	Rhox10_1/peaks.txt|Rhox10_2/peaks.txt|Rhox10_3/peaks.txt	Intergenic	-24146	NM_001164274	ENSMUSG00000033943	Mga	protein-coding
Merged-chr7-27196248-3	chr7	27196013	27196478	+	294.3	Rhox10_1/peaks.txt|Rhox10_2/peaks.txt|Rhox10_3/peaks.txt	promoter-TSS (NM_015782)	26	NM_015782	ENSMUSG00000061479	Snrpa	protein-coding
Merged-chr16-78377026-3	chr16	78376763	78377271	+	293.733	Rhox10_1/peaks.txt|Rhox10_2/peaks.txt|Rhox10_3/peaks.txt	promoter-TSS (NM_009770)	164	NM_001297747	ENSMUSG00000022863	Btg3	protein-coding
Merged-chr9-66350187-3	chr9	66349839	66350553	+	293.367	Rhox10_1/peaks.txt|Rhox10_2/peaks.txt|Rhox10_3/peaks.txt	promoter-TSS (NM_145617)	-254	NM_145617	ENSMUSG00000038664	Herc1	protein-coding
Merged-chr11-102665402-3	chr11	102665105	102665712	+	293.033	Rhox10_1/peaks.txt|Rhox10_2/peaks.txt|Rhox10_3/peaks.txt	promoter-TSS (NM_001127576)	-177	NM_001127576	ENSMUSG00000051455	Meioc	protein-coding
Merged-chr3-54692673-3	chr3	54692443	54692901	+	292.933	Rhox10_1/peaks.txt|Rhox10_2/peaks.txt|Rhox10_3/peaks.txt	promoter-TSS (NM_019995)	-433	NM_019995	ENSMUSG00000027751	Supt20	protein-coding
Merged-chr14-79390621-3	chr14	79390334	79390879	+	292.8	Rhox10_1/peaks.txt|Rhox10_2/peaks.txt|Rhox10_3/peaks.txt	promoter-TSS (NM_025832)	62	NM_025832	ENSMUSG00000022020	Naa16	protein-coding
Merged-chr18-36679431-3	chr18	36679122	36679729	+	292.7	Rhox10_1/peaks.txt|Rhox10_2/peaks.txt|Rhox10_3/peaks.txt	promoter-TSS (NM_146085)	-59	NM_146085	ENSMUSG00000006050	Apbb3	protein-coding
Merged-chr18-35498840-3	chr18	35498499	35499124	+	292.233	Rhox10_1/peaks.txt|Rhox10_2/peaks.txt|Rhox10_3/peaks.txt	5' UTR (NM_030749, exon 1 of 10)	114	NM_030749	ENSMUSG00000024357	Sil1	protein-coding
Merged-chr6-51178467-3	chr6	51178241	51178693	+	292.167	Rhox10_1/peaks.txt|Rhox10_2/peaks.txt|Rhox10_3/peaks.txt	Intergenic	91443	NR_029719	ENSMUSG00000065505	Mir148a	ncRNA
Merged-chr12-65172737-3	chr12	65172477	65173033	+	292.1	Rhox10_1/peaks.txt|Rhox10_2/peaks.txt|Rhox10_3/peaks.txt	promoter-TSS (NM_172578)	-175	NM_172578	ENSMUSG00000047534	Mis18bp1	protein-coding
Merged-chr3-57575951-3	chr3	57575711	57576206	+	291.8	Rhox10_1/peaks.txt|Rhox10_2/peaks.txt|Rhox10_3/peaks.txt	promoter-TSS (NM_133784)	-48	NM_001168281	ENSMUSG00000027803	Wwtr1	protein-coding
Merged-chr13-90922920-3	chr13	90922663	90923165	+	291.733	Rhox10_1/peaks.txt|Rhox10_2/peaks.txt|Rhox10_3/peaks.txt	promoter-TSS (NM_024175)	-208	NM_024175	ENSMUSG00000049517	Rps23	protein-coding
Merged-chr7-30170020-3	chr7	30169634	30170333	+	291.667	Rhox10_1/peaks.txt|Rhox10_2/peaks.txt|Rhox10_3/peaks.txt	promoter-TSS (NM_001033540)	61	NM_001033540	ENSMUSG00000066647	Gm5113	protein-coding
Merged-chr11-71004433-3	chr11	71004092	71004719	+	291.233	Rhox10_1/peaks.txt|Rhox10_2/peaks.txt|Rhox10_3/peaks.txt	promoter-TSS (NM_178367)	27	NM_178367	ENSMUSG00000040620	Dhx33	protein-coding
Merged-chr8-11558120-3	chr8	11557770	11558535	+	290.933	Rhox10_1/peaks.txt|Rhox10_2/peaks.txt|Rhox10_3/peaks.txt	promoter-TSS (NM_001302459)	-258	NM_001302459	ENSMUSG00000045969	Ing1	protein-coding
Merged-chr6-51271104-3	chr6	51270757	51271494	+	290.9	Rhox10_1/peaks.txt|Rhox10_2/peaks.txt|Rhox10_3/peaks.txt	Intergenic	-1215	NR_029719	ENSMUSG00000065505	Mir148a	ncRNA
Merged-chr10-20952549-3	chr10	20952299	20952791	+	289.967	Rhox10_1/peaks.txt|Rhox10_2/peaks.txt|Rhox10_3/peaks.txt	promoter-TSS (NM_026203)	-2	NM_026203	ENSMUSG00000019986	Ahi1	protein-coding
Merged-chr3-104511759-3	chr3	104511427	104512165	+	289.667	Rhox10_1/peaks.txt|Rhox10_2/peaks.txt|Rhox10_3/peaks.txt	5' UTR (NM_001025067, exon 1 of 18)	122	NM_001310698	ENSMUSG00000032913	Lrig2	protein-coding
Merged-chr13-65562911-3	chr13	65562683	65563143	+	289.667	Rhox10_1/peaks.txt|Rhox10_2/peaks.txt|Rhox10_3/peaks.txt	Intergenic	284059	NM_178364	ENSMUSG00000021514	Zfp369	protein-coding
Merged-chr6-43666236-3	chr6	43665998	43666469	+	289.2	Rhox10_1/peaks.txt|Rhox10_2/peaks.txt|Rhox10_3/peaks.txt	promoter-TSS (NM_013861)	45	NM_001311111	ENSMUSG00000029735	Tpk1	protein-coding
Merged-chr8-54530057-3	chr8	54529831	54530284	+	289.1	Rhox10_1/peaks.txt|Rhox10_2/peaks.txt|Rhox10_3/peaks.txt	promoter-TSS (NM_029701)	-59	NM_029701	ENSMUSG00000054408	Spcs3	protein-coding
Merged-chrX-85776782-3	chrX	85776466	85777077	+	289	Rhox10_1/peaks.txt|Rhox10_2/peaks.txt|Rhox10_3/peaks.txt	promoter-TSS (NM_212444)	48	NM_001294140	ENSMUSG00000025059	Gk	protein-coding
Merged-chr11-50236879-3	chr11	50236642	50237117	+	288.767	Rhox10_1/peaks.txt|Rhox10_2/peaks.txt|Rhox10_3/peaks.txt	intron (NR_132732, intron 4 of 4)	1653	NM_001313968	ENSMUSG00000020377	Ltc4s	protein-coding
Merged-chr10-70599582-3	chr10	70599348	70599818	+	288.7	Rhox10_1/peaks.txt|Rhox10_2/peaks.txt|Rhox10_3/peaks.txt	promoter-TSS (NM_178621)	-292	NM_178621	ENSMUSG00000037747	Phyhipl	protein-coding
Merged-chr6-147476314-3	chr6	147476071	147476552	+	288.633	Rhox10_1/peaks.txt|Rhox10_2/peaks.txt|Rhox10_3/peaks.txt	intron (NM_025911, intron 1 of 12)	440	NM_025911	ENSMUSG00000030301	Ccdc91	protein-coding
Merged-chr12-112829489-3	chr12	112829176	112829862	+	288.333	Rhox10_1/peaks.txt|Rhox10_2/peaks.txt|Rhox10_3/peaks.txt	promoter-TSS (NM_028023)	-130	NM_028023	ENSMUSG00000047832	Cdca4	protein-coding
Merged-chr13-81657740-3	chr13	81657450	81658076	+	288.033	Rhox10_1/peaks.txt|Rhox10_2/peaks.txt|Rhox10_3/peaks.txt	promoter-TSS (NM_030257)	-43	NM_030257	ENSMUSG00000035840	Lysmd3	protein-coding
Merged-chr9-110305247-3	chr9	110304914	110305561	+	287.967	Rhox10_1/peaks.txt|Rhox10_2/peaks.txt|Rhox10_3/peaks.txt	promoter-TSS (NM_001081381)	45	NM_001081381	ENSMUSG00000054836	Elp6	protein-coding
Merged-chr7-101970190-3	chr7	101969930	101970486	+	287.933	Rhox10_1/peaks.txt|Rhox10_2/peaks.txt|Rhox10_3/peaks.txt	intron (NM_133947, intron 1 of 24)	365	NM_133947	ENSMUSG00000066306	Numa1	protein-coding
Merged-chr2-134644092-3	chr2	134643852	134644331	+	287.9	Rhox10_1/peaks.txt|Rhox10_2/peaks.txt|Rhox10_3/peaks.txt	promoter-TSS (NM_029148)	30	NM_029148	ENSMUSG00000034723	Tmx4	protein-coding
Merged-chr7-92561705-3	chr7	92561464	92561948	+	287.767	Rhox10_1/peaks.txt|Rhox10_2/peaks.txt|Rhox10_3/peaks.txt	intron (NM_001162918, intron 1 of 7)	557	NM_001162918	ENSMUSG00000030613	Ccdc90b	protein-coding
Merged-chr1-54557685-3	chr1	54557442	54557926	+	287.467	Rhox10_1/peaks.txt|Rhox10_2/peaks.txt|Rhox10_3/peaks.txt	promoter-TSS (NM_001163314)	0	NM_001163314	ENSMUSG00000073678	Pgap1	protein-coding
Merged-chr2-22895567-3	chr2	22895264	22895833	+	287.3	Rhox10_1/peaks.txt|Rhox10_2/peaks.txt|Rhox10_3/peaks.txt	promoter-TSS (NM_019501)	26	NM_019501	ENSMUSG00000026784	Pdss1	protein-coding
Merged-chr5-100518276-3	chr5	100518020	100518525	+	287.233	Rhox10_1/peaks.txt|Rhox10_2/peaks.txt|Rhox10_3/peaks.txt	promoter-TSS (NM_012001)	-37	NM_012001	ENSMUSG00000035297	Cops4	protein-coding
Merged-chr10-80115586-3	chr10	80115314	80115835	+	287	Rhox10_1/peaks.txt|Rhox10_2/peaks.txt|Rhox10_3/peaks.txt	promoter-TSS (NM_011492)	-229	NM_001301853	ENSMUSG00000003068	Stk11	protein-coding
Merged-chr3-133091764-3	chr3	133091406	133092065	+	286.767	Rhox10_1/peaks.txt|Rhox10_2/peaks.txt|Rhox10_3/peaks.txt	promoter-TSS (NM_026231)	5	NM_026231	ENSMUSG00000028018	Gstcd	protein-coding
Merged-chr3-121426459-3	chr3	121426203	121426728	+	286.633	Rhox10_1/peaks.txt|Rhox10_2/peaks.txt|Rhox10_3/peaks.txt	promoter-TSS (NM_028044)	-76	NM_028044	ENSMUSG00000053931	Cnn3	protein-coding
Merged-chr1-181144264-3	chr1	181144037	181144493	+	286.6	Rhox10_1/peaks.txt|Rhox10_2/peaks.txt|Rhox10_3/peaks.txt	promoter-TSS (NM_026171)	-61	NM_026171	ENSMUSG00000026516	Nvl	protein-coding
Merged-chr1-160792849-3	chr1	160792583	160793120	+	286.6	Rhox10_1/peaks.txt|Rhox10_2/peaks.txt|Rhox10_3/peaks.txt	promoter-TSS (NM_013862)	87	NM_013862	ENSMUSG00000026721	Rabgap1l	protein-coding
Merged-chr3-89214079-3	chr3	89213841	89214328	+	286.167	Rhox10_1/peaks.txt|Rhox10_2/peaks.txt|Rhox10_3/peaks.txt	exon (NM_013604, exon 1 of 8)	251	NM_001161824	ENSMUSG00000064068	Mtx1	protein-coding
Merged-chr6-11907628-3	chr6	11907306	11907950	+	285.967	Rhox10_1/peaks.txt|Rhox10_2/peaks.txt|Rhox10_3/peaks.txt	promoter-TSS (NM_010886)	-182	NM_010886	ENSMUSG00000029632	Ndufa4	protein-coding
Merged-chr16-58727925-3	chr16	58727663	58728191	+	285.933	Rhox10_1/peaks.txt|Rhox10_2/peaks.txt|Rhox10_3/peaks.txt	promoter-TSS (NM_001252451)	17	NM_001252451	ENSMUSG00000022744	Cldnd1	protein-coding
Merged-chr9-63602531-3	chr9	63602272	63602775	+	285.867	Rhox10_1/peaks.txt|Rhox10_2/peaks.txt|Rhox10_3/peaks.txt	promoter-TSS (NM_025857)	-30	NM_001311098	ENSMUSG00000037801	Iqch	protein-coding
Merged-chr13-55329946-3	chr13	55329710	55330180	+	285.833	Rhox10_1/peaks.txt|Rhox10_2/peaks.txt|Rhox10_3/peaks.txt	promoter-TSS (NM_016662)	-215	NM_016662	ENSMUSG00000021485	Mxd3	protein-coding
Merged-chr2-120404057-3	chr2	120403764	120404323	+	285.833	Rhox10_1/peaks.txt|Rhox10_2/peaks.txt|Rhox10_3/peaks.txt	promoter-TSS (NM_173734)	73	NM_173734	ENSMUSG00000033808	Tmem87a	protein-coding
Merged-chr6-86404536-3	chr6	86404289	86404803	+	285.533	Rhox10_1/peaks.txt|Rhox10_2/peaks.txt|Rhox10_3/peaks.txt	intron (NM_001164079, intron 1 of 9)	327	NM_001164078	ENSMUSG00000071337	Tia1	protein-coding
Merged-chr16-37654416-3	chr16	37654174	37654654	+	285.467	Rhox10_1/peaks.txt|Rhox10_2/peaks.txt|Rhox10_3/peaks.txt	promoter-TSS (NM_026610)	-46	NM_026610	ENSMUSG00000022820	Ndufb4	protein-coding
Merged-chr16-21204572-3	chr16	21204285	21204890	+	285.433	Rhox10_1/peaks.txt|Rhox10_2/peaks.txt|Rhox10_3/peaks.txt	promoter-TSS (NM_010143)	-208	NM_010143	ENSMUSG00000005958	Ephb3	protein-coding
Merged-chr3-37312600-3	chr3	37312320	37312856	+	285.333	Rhox10_1/peaks.txt|Rhox10_2/peaks.txt|Rhox10_3/peaks.txt	promoter-TSS (NM_001255992)	34	NM_001255992	ENSMUSG00000051444	Bbs12	protein-coding
Merged-chr11-6389156-3	chr11	6388729	6389491	+	285.033	Rhox10_1/peaks.txt|Rhox10_2/peaks.txt|Rhox10_3/peaks.txt	Intergenic	-6015	NM_001005867	ENSMUSG00000041164	Zmiz2	protein-coding
Merged-chr16-31429894-3	chr16	31429637	31430151	+	284.9	Rhox10_1/peaks.txt|Rhox10_2/peaks.txt|Rhox10_3/peaks.txt	intron (NM_001122683, intron 1 of 6)	1141	NM_001122683	ENSMUSG00000046598	Bdh1	protein-coding
Merged-chr8-57653091-3	chr8	57652714	57653437	+	284.633	Rhox10_1/peaks.txt|Rhox10_2/peaks.txt|Rhox10_3/peaks.txt	promoter-TSS (NM_144731)	-20	NM_144731	ENSMUSG00000031608	Galnt7	protein-coding
Merged-chr4-45530959-3	chr4	45530698	45531206	+	284.1	Rhox10_1/peaks.txt|Rhox10_2/peaks.txt|Rhox10_3/peaks.txt	promoter-TSS (NM_001033306)	-124	NM_001033306	ENSMUSG00000044813	Shb	protein-coding
Merged-chr11-116199034-3	chr11	116198684	116199335	+	284.1	Rhox10_1/peaks.txt|Rhox10_2/peaks.txt|Rhox10_3/peaks.txt	promoter-TSS (NM_015729)	36	NM_001271898	ENSMUSG00000020777	Acox1	protein-coding
Merged-chr9-104262960-3	chr9	104262703	104263246	+	283.767	Rhox10_1/peaks.txt|Rhox10_2/peaks.txt|Rhox10_3/peaks.txt	promoter-TSS (NM_001163026)	-44	NM_001163026	ENSMUSG00000032560	Dnajc13	protein-coding
Merged-chr1-119648898-3	chr1	119648596	119649202	+	283.467	Rhox10_1/peaks.txt|Rhox10_2/peaks.txt|Rhox10_3/peaks.txt	5' UTR (NM_001113416, exon 1 of 17)	101	NM_001113416	ENSMUSG00000026383	Epb41l5	protein-coding
Merged-chr11-21572006-3	chr11	21571703	21572375	+	283.467	Rhox10_1/peaks.txt|Rhox10_2/peaks.txt|Rhox10_3/peaks.txt	promoter-TSS (NM_001316675)	-105	NM_001316675	ENSMUSG00000020321	Mdh1	protein-coding
Merged-chr16-37385008-3	chr16	37384752	37385262	+	283.3	Rhox10_1/peaks.txt|Rhox10_2/peaks.txt|Rhox10_3/peaks.txt	promoter-TSS (NM_172440)	-49	NM_172440	ENSMUSG00000022829	Stxbp5l	protein-coding
Merged-chr13-70638039-3	chr13	70637700	70638380	+	283.067	Rhox10_1/peaks.txt|Rhox10_2/peaks.txt|Rhox10_3/peaks.txt	promoter-TSS (NM_144837)	-406	NM_144837	ENSMUSG00000034525	Ice1	protein-coding
Merged-chr19-4756495-3	chr19	4756252	4756742	+	282.633	Rhox10_1/peaks.txt|Rhox10_2/peaks.txt|Rhox10_3/peaks.txt	promoter-TSS (NM_025717)	-28	NM_025717	ENSMUSG00000033760	Rbm4b	protein-coding
Merged-chr10-54075663-3	chr10	54075193	54076159	+	282.133	Rhox10_1/peaks.txt|Rhox10_2/peaks.txt|Rhox10_3/peaks.txt	promoter-TSS (NR_038016)	120	NM_008548	ENSMUSG00000003746	Man1a	protein-coding
Merged-chr1-119526062-3	chr1	119525814	119526314	+	281.8	Rhox10_1/peaks.txt|Rhox10_2/peaks.txt|Rhox10_3/peaks.txt	promoter-TSS (NM_146103)	-90	NM_146103	ENSMUSG00000098923	Tmem185b	protein-coding
Merged-chr19-60890189-3	chr19	60889928	60890440	+	281.633	Rhox10_1/peaks.txt|Rhox10_2/peaks.txt|Rhox10_3/peaks.txt	5' UTR (NM_018869, exon 1 of 16)	435	NM_018869	ENSMUSG00000003228	Grk5	protein-coding
Merged-chr11-29548167-3	chr11	29547800	29548473	+	281.067	Rhox10_1/peaks.txt|Rhox10_2/peaks.txt|Rhox10_3/peaks.txt	promoter-TSS (NM_024277)	-96	NM_001033865	ENSMUSG00000020460	Rps27a	protein-coding
Merged-chr1-58973598-3	chr1	58973346	58973851	+	281	Rhox10_1/peaks.txt|Rhox10_2/peaks.txt|Rhox10_3/peaks.txt	promoter-TSS (NM_172406)	27	NM_172656	ENSMUSG00000026027	Stradb	protein-coding
Merged-chr4-5644216-3	chr4	5643902	5644524	+	280.833	Rhox10_1/peaks.txt|Rhox10_2/peaks.txt|Rhox10_3/peaks.txt	promoter-TSS (NM_173426)	34	NM_173426	ENSMUSG00000049119	Fam110b	protein-coding
Merged-chr6-101378019-3	chr6	101377620	101378390	+	280.8	Rhox10_1/peaks.txt|Rhox10_2/peaks.txt|Rhox10_3/peaks.txt	promoter-TSS (NM_018884)	-108	NM_018884	ENSMUSG00000035357	Pdzrn3	protein-coding
Merged-chr9-95955027-3	chr9	95954802	95955253	+	280.567	Rhox10_1/peaks.txt|Rhox10_2/peaks.txt|Rhox10_3/peaks.txt	intron (NM_011916, intron 1 of 41)	267	NM_001311130	ENSMUSG00000032410	Xrn1	protein-coding
Merged-chr7-100607570-3	chr7	100607193	100607899	+	280.567	Rhox10_1/peaks.txt|Rhox10_2/peaks.txt|Rhox10_3/peaks.txt	promoter-TSS (NM_024287)	-40	NM_024287	ENSMUSG00000030704	Rab6a	protein-coding
Merged-chr4-108579442-3	chr4	108579172	108579731	+	280.533	Rhox10_1/peaks.txt|Rhox10_2/peaks.txt|Rhox10_3/peaks.txt	promoter-TSS (NM_172697)	-3	NM_011015	ENSMUSG00000028587	Orc1	protein-coding
Merged-chr17-87025439-3	chr17	87025186	87025688	+	280.467	Rhox10_1/peaks.txt|Rhox10_2/peaks.txt|Rhox10_3/peaks.txt	promoter-TSS (NM_008838)	-36	NM_008838	ENSMUSG00000024145	Pigf	protein-coding
Merged-chr2-16356263-3	chr2	16356009	16356546	+	280.467	Rhox10_1/peaks.txt|Rhox10_2/peaks.txt|Rhox10_3/peaks.txt	promoter-TSS (NM_026162)	-27	NM_026162	ENSMUSG00000026748	Plxdc2	protein-coding
Merged-chr4-31963966-3	chr4	31963609	31964287	+	280.133	Rhox10_1/peaks.txt|Rhox10_2/peaks.txt|Rhox10_3/peaks.txt	promoter-TSS (NM_009316)	-159	NM_009316	ENSMUSG00000028284	Map3k7	protein-coding
Merged-chr16-17233527-3	chr16	17233284	17233775	+	280	Rhox10_1/peaks.txt|Rhox10_2/peaks.txt|Rhox10_3/peaks.txt	promoter-TSS (NM_178922)	-58	NM_178922	ENSMUSG00000050240	Hic2	protein-coding
Merged-chr6-120294804-3	chr6	120294478	120295133	+	279.833	Rhox10_1/peaks.txt|Rhox10_2/peaks.txt|Rhox10_3/peaks.txt	promoter-TSS (NM_198884)	-246	NM_198884	ENSMUSG00000041372	B4galnt3	protein-coding
Merged-chr1-51478536-3	chr1	51478303	51478768	+	279.4	Rhox10_1/peaks.txt|Rhox10_2/peaks.txt|Rhox10_3/peaks.txt	promoter-TSS (NM_001310549)	-136	NM_001310549	ENSMUSG00000026107	Nabp1	protein-coding
Merged-chr12-31654728-3	chr12	31654475	31655009	+	279.333	Rhox10_1/peaks.txt|Rhox10_2/peaks.txt|Rhox10_3/peaks.txt	promoter-TSS (NM_001163126)	84	NM_028002	ENSMUSG00000020648	Dus4l	protein-coding
Merged-chr4-122886084-3	chr4	122885771	122886415	+	279.333	Rhox10_1/peaks.txt|Rhox10_2/peaks.txt|Rhox10_3/peaks.txt	promoter-TSS (NM_007598)	-36	NM_001301067	ENSMUSG00000028656	Cap1	protein-coding
Merged-chr7-30231862-3	chr7	30231460	30232186	+	279.2	Rhox10_1/peaks.txt|Rhox10_2/peaks.txt|Rhox10_3/peaks.txt	promoter-TSS (NM_027259)	206	NM_025548	ENSMUSG00000006095	Tbcb	protein-coding
Merged-chr9-110131935-3	chr9	110131703	110132172	+	279.033	Rhox10_1/peaks.txt|Rhox10_2/peaks.txt|Rhox10_3/peaks.txt	promoter-TSS (NM_009211)	-87	NM_009211	ENSMUSG00000032481	Smarcc1	protein-coding
Merged-chr2-5714886-3	chr2	5714581	5715161	+	279	Rhox10_1/peaks.txt|Rhox10_2/peaks.txt|Rhox10_3/peaks.txt	promoter-TSS (NM_001290375)	-109	NM_177343	ENSMUSG00000039145	Camk1d	protein-coding
Merged-chr10-84576560-3	chr10	84576285	84576847	+	278.6	Rhox10_1/peaks.txt|Rhox10_2/peaks.txt|Rhox10_3/peaks.txt	promoter-TSS (NM_146008)	-381	NM_146008	ENSMUSG00000020034	Tcp11l2	protein-coding
Merged-chr8-48109994-3	chr8	48109759	48110227	+	278.567	Rhox10_1/peaks.txt|Rhox10_2/peaks.txt|Rhox10_3/peaks.txt	promoter-TSS (NR_027759)	-20	NM_001161515	ENSMUSG00000031562	Dctd	protein-coding
Merged-chr10-71238110-3	chr10	71237812	71238428	+	278.267	Rhox10_1/peaks.txt|Rhox10_2/peaks.txt|Rhox10_3/peaks.txt	promoter-TSS (NM_009360)	-76	NM_009360	ENSMUSG00000003923	Tfam	protein-coding
Merged-chr10-79985010-3	chr10	79984740	79985308	+	278.167	Rhox10_1/peaks.txt|Rhox10_2/peaks.txt|Rhox10_3/peaks.txt	promoter-TSS (NM_001003949)	-694	NM_001003949	ENSMUSG00000013858	Tmem259	protein-coding
Merged-chr7-45643766-3	chr7	45643483	45644021	+	277.933	Rhox10_1/peaks.txt|Rhox10_2/peaks.txt|Rhox10_3/peaks.txt	intron (NM_172418, intron 7 of 9)	3775	NM_172418	ENSMUSG00000042918	Mamstr	protein-coding
Merged-chr11-78261573-3	chr11	78261289	78261862	+	277.533	Rhox10_1/peaks.txt|Rhox10_2/peaks.txt|Rhox10_3/peaks.txt	promoter-TSS (NM_001002004)	-179	NM_001002004	ENSMUSG00000010277	2610507B11Rik	protein-coding
Merged-chr1-189688254-3	chr1	189687961	189688525	+	277.2	Rhox10_1/peaks.txt|Rhox10_2/peaks.txt|Rhox10_3/peaks.txt	promoter-TSS (NM_001081363)	-157	NM_001081363	ENSMUSG00000026605	Cenpf	protein-coding
Merged-chr15-73090774-3	chr15	73090492	73091055	+	277	Rhox10_1/peaks.txt|Rhox10_2/peaks.txt|Rhox10_3/peaks.txt	intron (NM_053068, intron 1 of 2)	361	NM_053068	ENSMUSG00000068391	Chrac1	protein-coding
Merged-chr11-70452143-3	chr11	70451710	70452528	+	276.767	Rhox10_1/peaks.txt|Rhox10_2/peaks.txt|Rhox10_3/peaks.txt	intron (NM_025397, intron 1 of 2)	188	NM_025397	ENSMUSG00000018923	Med11	protein-coding
Merged-chr14-70766765-3	chr14	70766510	70767010	+	276.7	Rhox10_1/peaks.txt|Rhox10_2/peaks.txt|Rhox10_3/peaks.txt	promoter-TSS (NM_023045)	-132	NM_023045	ENSMUSG00000022100	Xpo7	protein-coding
Merged-chr9-110656592-3	chr9	110656287	110656962	+	276.667	Rhox10_1/peaks.txt|Rhox10_2/peaks.txt|Rhox10_3/peaks.txt	exon (NM_028312, exon 1 of 7)	121	NM_028312	ENSMUSG00000019659	Ccdc12	protein-coding
Merged-chr5-41708255-3	chr5	41707914	41708659	+	276.333	Rhox10_1/peaks.txt|Rhox10_2/peaks.txt|Rhox10_3/peaks.txt	promoter-TSS (NM_001310589)	-107	NM_001310590	ENSMUSG00000029128	Rab28	protein-coding
Merged-chr2-18392757-3	chr2	18392472	18393027	+	276.033	Rhox10_1/peaks.txt|Rhox10_2/peaks.txt|Rhox10_3/peaks.txt	promoter-TSS (NM_001190817)	81	NM_001190817	ENSMUSG00000026740	Dnajc1	protein-coding
Merged-chr1-184034319-3	chr1	184034029	184034581	+	275.533	Rhox10_1/peaks.txt|Rhox10_2/peaks.txt|Rhox10_3/peaks.txt	promoter-TSS (NM_028516)	-156	NM_022019	ENSMUSG00000039384	Dusp10	protein-coding
Merged-chr8-106415487-3	chr8	106415197	106415779	+	275.333	Rhox10_1/peaks.txt|Rhox10_2/peaks.txt|Rhox10_3/peaks.txt	5' UTR (NM_011764, exon 1 of 4)	149	NM_011764	ENSMUSG00000031907	Zfp90	protein-coding
Merged-chr17-80062244-3	chr17	80061970	80062519	+	275.3	Rhox10_1/peaks.txt|Rhox10_2/peaks.txt|Rhox10_3/peaks.txt	promoter-TSS (NM_144802)	24	NM_144802	ENSMUSG00000024095	Hnrnpll	protein-coding
Merged-chr14-122983388-3	chr14	122983122	122983676	+	275.2	Rhox10_1/peaks.txt|Rhox10_2/peaks.txt|Rhox10_3/peaks.txt	promoter-TSS (NM_028651)	-138	NM_028651	ENSMUSG00000041594	Tmtc4	protein-coding
Merged-chr16-48994111-3	chr16	48993869	48994346	+	275.067	Rhox10_1/peaks.txt|Rhox10_2/peaks.txt|Rhox10_3/peaks.txt	promoter-TSS (NM_001110017)	5	NM_001110017	ENSMUSG00000064061	Dzip3	protein-coding
Merged-chr13-24831538-3	chr13	24831288	24831797	+	275.067	Rhox10_1/peaks.txt|Rhox10_2/peaks.txt|Rhox10_3/peaks.txt	promoter-TSS (NM_019551)	-53	NM_025790	ENSMUSG00000006717	Acot13	protein-coding
Merged-chr13-100744431-3	chr13	100744080	100744906	+	274.9	Rhox10_1/peaks.txt|Rhox10_2/peaks.txt|Rhox10_3/peaks.txt	intron (NM_001190264, intron 1 of 3)	166	NM_001190264	ENSMUSG00000061474	Mrps36	protein-coding
Merged-chr9-96364575-3	chr9	96364270	96364922	+	274.9	Rhox10_1/peaks.txt|Rhox10_2/peaks.txt|Rhox10_3/peaks.txt	promoter-TSS (NM_007502)	-297	NM_007502	ENSMUSG00000032412	Atp1b3	protein-coding
Merged-chr9-55938136-3	chr9	55937902	55938375	+	274.733	Rhox10_1/peaks.txt|Rhox10_2/peaks.txt|Rhox10_3/peaks.txt	promoter-TSS (NM_001081341)	-23	NM_001081341	ENSMUSG00000034007	Scaper	protein-coding
Merged-chr9-92542484-3	chr9	92542181	92542793	+	274.433	Rhox10_1/peaks.txt|Rhox10_2/peaks.txt|Rhox10_3/peaks.txt	exon (NM_011961, exon 1 of 19)	264	NM_001142916	ENSMUSG00000032374	Plod2	protein-coding
Merged-chr13-34163071-3	chr13	34162770	34163423	+	274.4	Rhox10_1/peaks.txt|Rhox10_2/peaks.txt|Rhox10_3/peaks.txt	exon (NM_001110515, exon 1 of 2)	132	NM_001110515	ENSMUSG00000071451	Psmg4	protein-coding
Merged-chr9-44407380-3	chr9	44407044	44407779	+	274.3	Rhox10_1/peaks.txt|Rhox10_2/peaks.txt|Rhox10_3/peaks.txt	promoter-TSS (NM_024266)	137	NM_021789	ENSMUSG00000032112	Trappc4	protein-coding
Merged-chr16-87698807-3	chr16	87698537	87699082	+	274.267	Rhox10_1/peaks.txt|Rhox10_2/peaks.txt|Rhox10_3/peaks.txt	promoter-TSS (NM_007520)	-145	NM_007520	ENSMUSG00000025612	Bach1	protein-coding
Merged-chr9-57560981-3	chr9	57560750	57561215	+	274.167	Rhox10_1/peaks.txt|Rhox10_2/peaks.txt|Rhox10_3/peaks.txt	promoter-TSS (NM_022813)	38	NM_022813	ENSMUSG00000040188	Scamp2	protein-coding
Merged-chr4-133813892-3	chr4	133813610	133814157	+	274.033	Rhox10_1/peaks.txt|Rhox10_2/peaks.txt|Rhox10_3/peaks.txt	Intergenic	-60272	NM_001080819	ENSMUSG00000007880	Arid1a	protein-coding
Merged-chr13-17805420-3	chr13	17805154	17805698	+	273.767	Rhox10_1/peaks.txt|Rhox10_2/peaks.txt|Rhox10_3/peaks.txt	promoter-TSS (NM_001081058)	-329	NM_027118	ENSMUSG00000041297	Cdk13	protein-coding
Merged-chr7-16098264-3	chr7	16098024	16098521	+	273.5	Rhox10_1/peaks.txt|Rhox10_2/peaks.txt|Rhox10_3/peaks.txt	promoter-TSS (NM_025898)	-371	NM_025898	ENSMUSG00000006024	Napa	protein-coding
Merged-chr11-75348409-3	chr11	75348120	75348672	+	273.233	Rhox10_1/peaks.txt|Rhox10_2/peaks.txt|Rhox10_3/peaks.txt	promoter-TSS (NM_026653)	-13	NM_026653	ENSMUSG00000000751	Rpa1	protein-coding
Merged-chr3-61364151-3	chr3	61363756	61364659	+	273.067	Rhox10_1/peaks.txt|Rhox10_2/peaks.txt|Rhox10_3/peaks.txt	promoter-TSS (NM_028712)	-300	NM_028712	ENSMUSG00000036894	Rap2b	protein-coding
Merged-chr2-11777737-3	chr2	11777475	11778015	+	273	Rhox10_1/peaks.txt|Rhox10_2/peaks.txt|Rhox10_3/peaks.txt	promoter-TSS (NM_177268)	-8	NM_177268	ENSMUSG00000047909	Ankrd16	protein-coding
Merged-chr11-69997274-3	chr11	69996927	69997589	+	272.967	Rhox10_1/peaks.txt|Rhox10_2/peaks.txt|Rhox10_3/peaks.txt	promoter-TSS (NM_001291127)	-204	NM_001291127	ENSMUSG00000018572	Phf23	protein-coding
Merged-chr2-153345694-3	chr2	153345394	153346063	+	272.867	Rhox10_1/peaks.txt|Rhox10_2/peaks.txt|Rhox10_3/peaks.txt	promoter-TSS (NM_001039939)	82	NR_040318	ENSMUSG00000073236	2500004C02Rik	ncRNA
Merged-chr19-32757377-3	chr19	32757143	32757615	+	272.467	Rhox10_1/peaks.txt|Rhox10_2/peaks.txt|Rhox10_3/peaks.txt	promoter-TSS (NM_008960)	-198	NM_008960	ENSMUSG00000013663	Pten	protein-coding
Merged-chr7-25659090-3	chr7	25658856	25659329	+	272.167	Rhox10_1/peaks.txt|Rhox10_2/peaks.txt|Rhox10_3/peaks.txt	promoter-TSS (NM_007533)	-61	NM_138586	ENSMUSG00000061286	Exosc5	protein-coding
Merged-chr6-57703199-3	chr6	57702783	57703532	+	272	Rhox10_1/peaks.txt|Rhox10_2/peaks.txt|Rhox10_3/peaks.txt	exon (NM_133737, exon 1 of 9)	702	NM_133737	ENSMUSG00000062190	Lancl2	protein-coding
Merged-chr16-72663502-3	chr16	72663102	72663929	+	271.8	Rhox10_1/peaks.txt|Rhox10_2/peaks.txt|Rhox10_3/peaks.txt	5' UTR (NM_019413, exon 1 of 29)	366	NM_019413	ENSMUSG00000022883	Robo1	protein-coding
Merged-chr9-106685906-3	chr9	106685657	106686172	+	271.4	Rhox10_1/peaks.txt|Rhox10_2/peaks.txt|Rhox10_3/peaks.txt	promoter-TSS (NM_001081654)	38	NR_104459	ENSMUSG00000040813	Tex264	protein-coding
Merged-chr19-16780966-3	chr19	16780699	16781266	+	271.4	Rhox10_1/peaks.txt|Rhox10_2/peaks.txt|Rhox10_3/peaks.txt	promoter-TSS (NM_173028)	-49	NM_173028	ENSMUSG00000046230	Vps13a	protein-coding
Merged-chr18-34624896-3	chr18	34624624	34625201	+	271.233	Rhox10_1/peaks.txt|Rhox10_2/peaks.txt|Rhox10_3/peaks.txt	promoter-TSS (NM_009004)	-24	NM_009004	ENSMUSG00000003779	Kif20a	protein-coding
Merged-chr4-117915185-3	chr4	117914892	117915495	+	271.2	Rhox10_1/peaks.txt|Rhox10_2/peaks.txt|Rhox10_3/peaks.txt	promoter-TSS (NM_146152)	-194	NM_146152	ENSMUSG00000033365	Ipo13	protein-coding
Merged-chr2-33370920-3	chr2	33370645	33371246	+	271.167	Rhox10_1/peaks.txt|Rhox10_2/peaks.txt|Rhox10_3/peaks.txt	intron (NM_001290572, intron 1 of 17)	549	NM_001290570	ENSMUSG00000038831	Ralgps1	protein-coding
Merged-chr10-18235190-3	chr10	18234888	18235464	+	270.967	Rhox10_1/peaks.txt|Rhox10_2/peaks.txt|Rhox10_3/peaks.txt	promoter-TSS (NM_144820)	-195	NM_144820	ENSMUSG00000059554	Ccdc28a	protein-coding
Merged-chr16-17451962-3	chr16	17451717	17452201	+	270.933	Rhox10_1/peaks.txt|Rhox10_2/peaks.txt|Rhox10_3/peaks.txt	promoter-TSS (NM_007764)	-26	NM_001277231	ENSMUSG00000006134	Crkl	protein-coding
Merged-chr15-5116490-3	chr15	5116234	5116771	+	270.9	Rhox10_1/peaks.txt|Rhox10_2/peaks.txt|Rhox10_3/peaks.txt	promoter-TSS (NM_026069)	-111	NM_026069	ENSMUSG00000041841	Rpl37	protein-coding
Merged-chr11-115765343-3	chr11	115765109	115765574	+	270.8	Rhox10_1/peaks.txt|Rhox10_2/peaks.txt|Rhox10_3/peaks.txt	promoter-TSS (NM_028014)	-92	NM_028014	ENSMUSG00000020747	Tmem94	protein-coding
Merged-chr11-53980334-3	chr11	53979982	53980642	+	270.633	Rhox10_1/peaks.txt|Rhox10_2/peaks.txt|Rhox10_3/peaks.txt	promoter-TSS (NM_019723)	-285	NM_019723	ENSMUSG00000063652	Slc22a21	protein-coding
Merged-chr6-108065335-3	chr6	108065098	108065567	+	270.567	Rhox10_1/peaks.txt|Rhox10_2/peaks.txt|Rhox10_3/peaks.txt	intron (NM_178391, intron 1 of 1)	287	NM_178391	ENSMUSG00000034639	Setmar	protein-coding
Merged-chr3-116662600-3	chr3	116662366	116662838	+	270.433	Rhox10_1/peaks.txt|Rhox10_2/peaks.txt|Rhox10_3/peaks.txt	promoter-TSS (NM_008246)	75	NM_008246	ENSMUSG00000089911	Mfsd14a	protein-coding
Merged-chr5-65765006-3	chr5	65764775	65765241	+	270.433	Rhox10_1/peaks.txt|Rhox10_2/peaks.txt|Rhox10_3/peaks.txt	intron (NM_001024917, intron 1 of 19)	1487	NM_001024917	ENSMUSG00000037795	N4bp2	protein-coding
Merged-chr2-160645854-3	chr2	160645597	160646140	+	270.3	Rhox10_1/peaks.txt|Rhox10_2/peaks.txt|Rhox10_3/peaks.txt	promoter-TSS (NM_009408)	-29	NM_009408	ENSMUSG00000070544	Top1	protein-coding
Merged-chr13-49652821-3	chr13	49652488	49653101	+	270.133	Rhox10_1/peaks.txt|Rhox10_2/peaks.txt|Rhox10_3/peaks.txt	promoter-TSS (NM_001271397)	-63	NM_025495	ENSMUSG00000021391	Cenpp	protein-coding
Merged-chr11-97884286-3	chr11	97884006	97884549	+	270.1	Rhox10_1/peaks.txt|Rhox10_2/peaks.txt|Rhox10_3/peaks.txt	promoter-TSS (NM_001081435)	-123	NM_001081435	ENSMUSG00000070336	Fbxo47	protein-coding
Merged-chr6-17636893-3	chr6	17636655	17637145	+	269.767	Rhox10_1/peaks.txt|Rhox10_2/peaks.txt|Rhox10_3/peaks.txt	promoter-TSS (NM_007604)	-198	NM_007604	ENSMUSG00000015733	Capza2	protein-coding
Merged-chr1-167350010-3	chr1	167349773	167350242	+	269.733	Rhox10_1/peaks.txt|Rhox10_2/peaks.txt|Rhox10_3/peaks.txt	promoter-TSS (NM_019993)	16	NM_019993	ENSMUSG00000026687	Aldh9a1	protein-coding
Merged-chr10-62486882-3	chr10	62486653	62487114	+	269.7	Rhox10_1/peaks.txt|Rhox10_2/peaks.txt|Rhox10_3/peaks.txt	promoter-TSS (NM_001113355)	-78	NM_133672	ENSMUSG00000020078	Vps26a	protein-coding
Merged-chr4-32615413-3	chr4	32615136	32615701	+	269.6	Rhox10_1/peaks.txt|Rhox10_2/peaks.txt|Rhox10_3/peaks.txt	promoter-TSS (NM_011997)	-52	NM_001122978	ENSMUSG00000028282	Casp8ap2	protein-coding
Merged-chr2-121866918-3	chr2	121866657	121867178	+	269.433	Rhox10_1/peaks.txt|Rhox10_2/peaks.txt|Rhox10_3/peaks.txt	promoter-TSS (NM_199038)	-53	NM_199038	ENSMUSG00000060227	Casc4	protein-coding
Merged-chr7-97579692-3	chr7	97579374	97580002	+	269.2	Rhox10_1/peaks.txt|Rhox10_2/peaks.txt|Rhox10_3/peaks.txt	promoter-TSS (NM_183251)	-191	NM_001177947	ENSMUSG00000035642	Aamdc	protein-coding
Merged-chr3-108722287-3	chr3	108722028	108722563	+	269.133	Rhox10_1/peaks.txt|Rhox10_2/peaks.txt|Rhox10_3/peaks.txt	promoter-TSS (NM_029522)	4	NM_029522	ENSMUSG00000027883	Gpsm2	protein-coding
Merged-chr1-86487604-3	chr1	86487330	86487898	+	268.833	Rhox10_1/peaks.txt|Rhox10_2/peaks.txt|Rhox10_3/peaks.txt	Intergenic	-39122	NM_008972	ENSMUSG00000026238	Ptma	protein-coding
Merged-chr16-45158774-3	chr16	45158495	45159031	+	268.467	Rhox10_1/peaks.txt|Rhox10_2/peaks.txt|Rhox10_3/peaks.txt	promoter-TSS (NM_028756)	-66	NM_026402	ENSMUSG00000022663	Atg3	protein-coding
Merged-chr15-73512554-3	chr15	73512317	73512796	+	268.433	Rhox10_1/peaks.txt|Rhox10_2/peaks.txt|Rhox10_3/peaks.txt	promoter-TSS (NM_001081066)	-4	NM_001081066	ENSMUSG00000036661	Dennd3	protein-coding
Merged-chr12-69228047-3	chr12	69227716	69228437	+	268.267	Rhox10_1/peaks.txt|Rhox10_2/peaks.txt|Rhox10_3/peaks.txt	intron (NM_011133, intron 1 of 18)	114	NM_011133	ENSMUSG00000020974	Pole2	protein-coding
Merged-chr19-46056852-3	chr19	46056292	46057374	+	268.133	Rhox10_1/peaks.txt|Rhox10_2/peaks.txt|Rhox10_3/peaks.txt	intron (NM_001346801, intron 1 of 13)	294	NM_001081214	ENSMUSG00000055491	Pprc1	protein-coding
Merged-chr15-27630831-3	chr15	27630592	27631068	+	267.433	Rhox10_1/peaks.txt|Rhox10_2/peaks.txt|Rhox10_3/peaks.txt	promoter-TSS (NM_001013792)	-137	NM_001013792	ENSMUSG00000046034	Otulin	protein-coding
Merged-chr4-91371887-3	chr4	91371662	91372112	+	267.233	Rhox10_1/peaks.txt|Rhox10_2/peaks.txt|Rhox10_3/peaks.txt	intron (NM_001347149, intron 1 of 7)	168	NM_010486	ENSMUSG00000008489	Elavl2	protein-coding
Merged-chr9-25151855-3	chr9	25151570	25152116	+	267.2	Rhox10_1/peaks.txt|Rhox10_2/peaks.txt|Rhox10_3/peaks.txt	promoter-TSS (NM_020586)	-62	NM_020586	ENSMUSG00000008429	Herpud2	protein-coding
Merged-chr8-109693258-3	chr8	109693033	109693484	+	267.2	Rhox10_1/peaks.txt|Rhox10_2/peaks.txt|Rhox10_3/peaks.txt	promoter-TSS (NM_028018)	36	NM_028018	ENSMUSG00000031729	Ist1	protein-coding
Merged-chr5-72914212-3	chr5	72913923	72914481	+	267.167	Rhox10_1/peaks.txt|Rhox10_2/peaks.txt|Rhox10_3/peaks.txt	promoter-TSS (NM_001113423)	-160	NM_001113423	ENSMUSG00000036087	Slain2	protein-coding
Merged-chr14-100285206-3	chr14	100284832	100285717	+	267.133	Rhox10_1/peaks.txt|Rhox10_2/peaks.txt|Rhox10_3/peaks.txt	Intergenic	-135478	NM_010636	ENSMUSG00000072294	Klf12	protein-coding
Merged-chr3-103020808-3	chr3	103020360	103021223	+	267.1	Rhox10_1/peaks.txt|Rhox10_2/peaks.txt|Rhox10_3/peaks.txt	intron (NM_144901, intron 1 of 19)	245	NM_144901	ENSMUSG00000068823	Csde1	protein-coding
Merged-chr4-99929817-3	chr4	99929476	99930139	+	266.867	Rhox10_1/peaks.txt|Rhox10_2/peaks.txt|Rhox10_3/peaks.txt	exon (NM_028132, exon 1 of 11)	356	NM_028132	ENSMUSG00000025791	Pgm2	protein-coding
Merged-chr5-92675396-3	chr5	92675091	92675698	+	266.533	Rhox10_1/peaks.txt|Rhox10_2/peaks.txt|Rhox10_3/peaks.txt	promoter-TSS (NM_177230)	-267	NM_177230	ENSMUSG00000050050	Ccdc158	protein-coding
Merged-chr1-59482115-3	chr1	59481850	59482381	+	266.433	Rhox10_1/peaks.txt|Rhox10_2/peaks.txt|Rhox10_3/peaks.txt	promoter-TSS (NM_008057)	-32	NM_008057	ENSMUSG00000041075	Fzd7	protein-coding
Merged-chr5-8422659-3	chr5	8422386	8422912	+	266.2	Rhox10_1/peaks.txt|Rhox10_2/peaks.txt|Rhox10_3/peaks.txt	promoter-TSS (NM_178766)	67	NM_013726	ENSMUSG00000002297	Dbf4	protein-coding
Merged-chr4-43058936-3	chr4	43058597	43059262	+	266.1	Rhox10_1/peaks.txt|Rhox10_2/peaks.txt|Rhox10_3/peaks.txt	promoter-TSS (NM_021468)	-24	NM_021468	ENSMUSG00000028456	Unc13b	protein-coding
Merged-chr10-127063462-3	chr10	127063181	127063743	+	265.833	Rhox10_1/peaks.txt|Rhox10_2/peaks.txt|Rhox10_3/peaks.txt	promoter-TSS (NM_009870)	-141	NM_009870	ENSMUSG00000006728	Cdk4	protein-coding
Merged-chr11-6444385-3	chr11	6443989	6444703	+	265.8	Rhox10_1/peaks.txt|Rhox10_2/peaks.txt|Rhox10_3/peaks.txt	promoter-TSS (NM_029938)	97	NM_029938	ENSMUSG00000041126	H2afv	protein-coding
Merged-chr8-70234492-3	chr8	70234250	70234737	+	265.733	Rhox10_1/peaks.txt|Rhox10_2/peaks.txt|Rhox10_3/peaks.txt	promoter-TSS (NM_133972)	-71	NM_133972	ENSMUSG00000002343	Armc6	protein-coding
Merged-chr17-28313464-3	chr17	28313211	28313724	+	264.167	Rhox10_1/peaks.txt|Rhox10_2/peaks.txt|Rhox10_3/peaks.txt	promoter-TSS (NM_001163820)	-63	NR_028297	ENSMUSG00000007570	Fance	protein-coding
Merged-chr16-57167263-3	chr16	57166976	57167521	+	264.133	Rhox10_1/peaks.txt|Rhox10_2/peaks.txt|Rhox10_3/peaks.txt	promoter-TSS (NM_023175)	84	NM_023175	ENSMUSG00000022751	Nit2	protein-coding
Merged-chr4-40722591-3	chr4	40722258	40722872	+	264	Rhox10_1/peaks.txt|Rhox10_2/peaks.txt|Rhox10_3/peaks.txt	promoter-TSS (NM_001164672)	97	NM_008298	ENSMUSG00000028410	Dnaja1	protein-coding
Merged-chr17-46383525-3	chr17	46383271	46383765	+	263.533	Rhox10_1/peaks.txt|Rhox10_2/peaks.txt|Rhox10_3/peaks.txt	promoter-TSS (NM_021346)	-248	NM_207671	ENSMUSG00000015597	Zfp318	protein-coding
Merged-chrX-7947986-3	chrX	7947697	7948297	+	263.4	Rhox10_1/peaks.txt|Rhox10_2/peaks.txt|Rhox10_3/peaks.txt	promoter-TSS (NM_010413)	-108	NM_010413	ENSMUSG00000031161	Hdac6	protein-coding
Merged-chr1-51915172-3	chr1	51914934	51915406	+	263.133	Rhox10_1/peaks.txt|Rhox10_2/peaks.txt|Rhox10_3/peaks.txt	intron (NM_001290982, intron 1 of 28)	808	NM_001290982	ENSMUSG00000018417	Myo1b	protein-coding
Merged-chr18-36735117-3	chr18	36734841	36735381	+	263.033	Rhox10_1/peaks.txt|Rhox10_2/peaks.txt|Rhox10_3/peaks.txt	promoter-TSS (NM_028036)	41	NM_028036	ENSMUSG00000006850	Tmco6	protein-coding
Merged-chr13-74640236-3	chr13	74639931	74640535	+	262.767	Rhox10_1/peaks.txt|Rhox10_2/peaks.txt|Rhox10_3/peaks.txt	intron (NM_030711, intron 1 of 18)	361	NM_030711	ENSMUSG00000021583	Erap1	protein-coding
Merged-chr11-61684126-3	chr11	61683857	61684440	+	262.6	Rhox10_1/peaks.txt|Rhox10_2/peaks.txt|Rhox10_3/peaks.txt	promoter-TSS (NM_178618)	-262	NM_178618	ENSMUSG00000042377	Fam83g	protein-coding
Merged-chr12-4907470-3	chr12	4907229	4907704	+	262.5	Rhox10_1/peaks.txt|Rhox10_2/peaks.txt|Rhox10_3/peaks.txt	promoter-TSS (NM_145441)	54	NM_145441	ENSMUSG00000020634	Ubxn2a	protein-coding
Merged-chr10-63243977-3	chr10	63243632	63244444	+	262.367	Rhox10_1/peaks.txt|Rhox10_2/peaks.txt|Rhox10_3/peaks.txt	5' UTR (NM_026101, exon 1 of 25)	241	NM_026101	ENSMUSG00000020064	Herc4	protein-coding
Merged-chr3-108911685-3	chr3	108911299	108912037	+	262.333	Rhox10_1/peaks.txt|Rhox10_2/peaks.txt|Rhox10_3/peaks.txt	promoter-TSS (NM_025845)	36	NM_025845	ENSMUSG00000027881	Prpf38b	protein-coding
Merged-chr19-46328667-3	chr19	46328381	46329016	+	262.233	Rhox10_1/peaks.txt|Rhox10_2/peaks.txt|Rhox10_3/peaks.txt	exon (NM_133694, exon 2 of 4)	514	NM_133694	ENSMUSG00000025226	Fbxl15	protein-coding
Merged-chr7-65644811-3	chr7	65644547	65645110	+	261.9	Rhox10_1/peaks.txt|Rhox10_2/peaks.txt|Rhox10_3/peaks.txt	promoter-TSS (NM_172310)	-70	NM_172310	ENSMUSG00000030515	Tarsl2	protein-coding
Merged-chr11-86683880-3	chr11	86683637	86684127	+	261.833	Rhox10_1/peaks.txt|Rhox10_2/peaks.txt|Rhox10_3/peaks.txt	promoter-TSS (NM_001098810)	-60	NM_029478	ENSMUSG00000018171	Vmp1	protein-coding
Merged-chr10-58497980-3	chr10	58497707	58498299	+	261.567	Rhox10_1/peaks.txt|Rhox10_2/peaks.txt|Rhox10_3/peaks.txt	promoter-TSS (NM_001162956)	66	NM_001162956	ENSMUSG00000038010	Ccdc138	protein-coding
Merged-chr18-12236447-3	chr18	12236212	12236687	+	261.4	Rhox10_1/peaks.txt|Rhox10_2/peaks.txt|Rhox10_3/peaks.txt	promoter-TSS (NM_008720)	-63	NM_008720	ENSMUSG00000024413	Npc1	protein-coding
Merged-chr19-4283269-3	chr19	4283030	4283514	+	261.1	Rhox10_1/peaks.txt|Rhox10_2/peaks.txt|Rhox10_3/peaks.txt	promoter-TSS (NM_026720)	-135	NM_026720	ENSMUSG00000005986	Ankrd13d	protein-coding
Merged-chr17-75552033-3	chr17	75551791	75552270	+	261.033	Rhox10_1/peaks.txt|Rhox10_2/peaks.txt|Rhox10_3/peaks.txt	promoter-TSS (NM_133747)	-84	NM_133747	ENSMUSG00000002017	Fam98a	protein-coding
Merged-chr2-34771966-3	chr2	34771666	34772244	+	260.9	Rhox10_1/peaks.txt|Rhox10_2/peaks.txt|Rhox10_3/peaks.txt	promoter-TSS (NM_001163434)	-135	NM_001163434	ENSMUSG00000026864	Hspa5	protein-coding
Merged-chr17-69382949-3	chr17	69382710	69383196	+	260.8	Rhox10_1/peaks.txt|Rhox10_2/peaks.txt|Rhox10_3/peaks.txt	Intergenic	-1025	NM_009547	ENSMUSG00000049672	Zbtb14	protein-coding
Merged-chr16-56075556-3	chr16	56075217	56076003	+	260.767	Rhox10_1/peaks.txt|Rhox10_2/peaks.txt|Rhox10_3/peaks.txt	intron (NM_001003972, intron 1 of 6)	130	NM_001304503	ENSMUSG00000052917	Senp7	protein-coding
Merged-chr1-91053144-3	chr1	91052739	91053509	+	260.667	Rhox10_1/peaks.txt|Rhox10_2/peaks.txt|Rhox10_3/peaks.txt	promoter-TSS (NM_008515)	-320	NM_001310732	ENSMUSG00000026305	Lrrfip1	protein-coding
Merged-chr12-80463223-3	chr12	80462981	80463461	+	260.5	Rhox10_1/peaks.txt|Rhox10_2/peaks.txt|Rhox10_3/peaks.txt	5' UTR (NM_133798, exon 1 of 9)	126	NM_133798	ENSMUSG00000032705	Exd2	protein-coding
Merged-chr3-108840547-3	chr3	108840251	108840827	+	260.233	Rhox10_1/peaks.txt|Rhox10_2/peaks.txt|Rhox10_3/peaks.txt	promoter-TSS (NM_011504)	-37	NM_011504	ENSMUSG00000027882	Stxbp3	protein-coding
Merged-chr13-64370430-3	chr13	64370159	64370689	+	260.033	Rhox10_1/peaks.txt|Rhox10_2/peaks.txt|Rhox10_3/peaks.txt	promoter-TSS (NM_009984)	96	NM_009984	ENSMUSG00000021477	Ctsl	protein-coding
Merged-chr1-191821448-3	chr1	191821202	191821687	+	260.033	Rhox10_1/peaks.txt|Rhox10_2/peaks.txt|Rhox10_3/peaks.txt	promoter-TSS (NM_010892)	-29	NM_010892	ENSMUSG00000026622	Nek2	protein-coding
Merged-chr2-154892820-3	chr2	154892580	154893074	+	259.933	Rhox10_1/peaks.txt|Rhox10_2/peaks.txt|Rhox10_3/peaks.txt	promoter-TSS (NM_026030)	79	NM_026030	ENSMUSG00000074656	Eif2s2	protein-coding
Merged-chr18-76241270-3	chr18	76241013	76241511	+	259.667	Rhox10_1/peaks.txt|Rhox10_2/peaks.txt|Rhox10_3/peaks.txt	promoter-TSS (NM_010754)	-439	NM_010754	ENSMUSG00000024563	Smad2	protein-coding
Merged-chr2-71529293-3	chr2	71528876	71529820	+	259.667	Rhox10_1/peaks.txt|Rhox10_2/peaks.txt|Rhox10_3/peaks.txt	promoter-TSS (NM_010053)	-97	NM_010053	ENSMUSG00000041911	Dlx1	protein-coding
Merged-chr18-23041680-3	chr18	23041418	23041979	+	259.633	Rhox10_1/peaks.txt|Rhox10_2/peaks.txt|Rhox10_3/peaks.txt	promoter-TSS (NM_199024)	-17	NM_001347509	ENSMUSG00000041923	Nol4	protein-coding
Merged-chr18-35562419-3	chr18	35562003	35562856	+	259.533	Rhox10_1/peaks.txt|Rhox10_2/peaks.txt|Rhox10_3/peaks.txt	intron (NM_010771, intron 1 of 14)	271	NM_010771	ENSMUSG00000037236	Matr3	protein-coding
Merged-chr17-33358749-3	chr17	33358348	33359067	+	259.533	Rhox10_1/peaks.txt|Rhox10_2/peaks.txt|Rhox10_3/peaks.txt	intron (NM_207541, intron 1 of 3)	171	NM_207541	ENSMUSG00000003929	Zfp81	protein-coding
Merged-chr12-54656576-3	chr12	54656272	54656844	+	259.533	Rhox10_1/peaks.txt|Rhox10_2/peaks.txt|Rhox10_3/peaks.txt	promoter-TSS (NM_134054)	14	NM_134054	ENSMUSG00000044408	Sptssa	protein-coding
Merged-chr1-59119925-3	chr1	59119653	59120243	+	259.367	Rhox10_1/peaks.txt|Rhox10_2/peaks.txt|Rhox10_3/peaks.txt	promoter-TSS (NM_001037812)	-142	NM_001037812	ENSMUSG00000038079	Tmem237	protein-coding
Merged-chr2-144556204-3	chr2	144555977	144556433	+	259.233	Rhox10_1/peaks.txt|Rhox10_2/peaks.txt|Rhox10_3/peaks.txt	promoter-TSS (NM_001252545)	-24	NM_001252544	ENSMUSG00000027429	Sec23b	protein-coding
Merged-chr4-52439118-3	chr4	52438778	52439412	+	259.2	Rhox10_1/peaks.txt|Rhox10_2/peaks.txt|Rhox10_3/peaks.txt	promoter-TSS (NR_045175)	-126	NM_008017	ENSMUSG00000028312	Smc2	protein-coding
Merged-chr14-101608900-3	chr14	101608478	101609290	+	259.167	Rhox10_1/peaks.txt|Rhox10_2/peaks.txt|Rhox10_3/peaks.txt	5' UTR (NM_001081278, exon 1 of 19)	307	NM_001081278	ENSMUSG00000033083	Tbc1d4	protein-coding
Merged-chr2-131160201-3	chr2	131159952	131160456	+	259.167	Rhox10_1/peaks.txt|Rhox10_2/peaks.txt|Rhox10_3/peaks.txt	promoter-TSS (NM_026091)	-123	NM_001311138	ENSMUSG00000027327	1700037H04Rik	protein-coding
Merged-chrX-85573733-3	chrX	85573446	85574025	+	259.033	Rhox10_1/peaks.txt|Rhox10_2/peaks.txt|Rhox10_3/peaks.txt	promoter-TSS (NM_025729)	-287	NM_025729	ENSMUSG00000035476	Tab3	protein-coding
Merged-chr3-84155690-3	chr3	84155462	84155918	+	259.033	Rhox10_1/peaks.txt|Rhox10_2/peaks.txt|Rhox10_3/peaks.txt	promoter-TSS (NM_029797)	96	NM_029797	ENSMUSG00000033752	Mnd1	protein-coding
Merged-chr10-108162199-3	chr10	108161973	108162425	+	258.933	Rhox10_1/peaks.txt|Rhox10_2/peaks.txt|Rhox10_3/peaks.txt	promoter-TSS (NM_027892)	-201	NM_027892	ENSMUSG00000019907	Ppp1r12a	protein-coding
Merged-chr2-61816092-3	chr2	61815776	61816379	+	258.867	Rhox10_1/peaks.txt|Rhox10_2/peaks.txt|Rhox10_3/peaks.txt	Intergenic	11624	NM_009322	ENSMUSG00000035033	Tbr1	protein-coding
Merged-chr9-99568701-3	chr9	99568224	99569082	+	258.833	Rhox10_1/peaks.txt|Rhox10_2/peaks.txt|Rhox10_3/peaks.txt	5' UTR (NM_001166138, exon 1 of 12)	246	NM_001166138	ENSMUSG00000032468	Armc8	protein-coding
Merged-chr10-50592819-3	chr10	50592574	50593084	+	258.733	Rhox10_1/peaks.txt|Rhox10_2/peaks.txt|Rhox10_3/peaks.txt	5' UTR (NM_198007, exon 1 of 42)	160	NM_198007	ENSMUSG00000038774	Ascc3	protein-coding
Merged-chr1-21079507-3	chr1	21079205	21079886	+	258.433	Rhox10_1/peaks.txt|Rhox10_2/peaks.txt|Rhox10_3/peaks.txt	promoter-TSS (NM_177409)	-320	NM_177409	ENSMUSG00000041779	Tram2	protein-coding
Merged-chr4-129742631-3	chr4	129742321	129742958	+	258.4	Rhox10_1/peaks.txt|Rhox10_2/peaks.txt|Rhox10_3/peaks.txt	promoter-TSS (NR_045036)	-336	NR_045036	ENSMUSG00000028790	Khdrbs1	protein-coding
Merged-chr18-45558592-3	chr18	45558301	45558851	+	258.3	Rhox10_1/peaks.txt|Rhox10_2/peaks.txt|Rhox10_3/peaks.txt	intron (NM_001312905, intron 3 of 10)	-1578	NM_080465	ENSMUSG00000054477	Kcnn2	protein-coding
Merged-chr3-36863149-3	chr3	36862799	36863582	+	258.1	Rhox10_1/peaks.txt|Rhox10_2/peaks.txt|Rhox10_3/peaks.txt	promoter-TSS (NM_172679)	84	NM_172679	ENSMUSG00000037270	4932438A13Rik	protein-coding
Merged-chr2-69713512-3	chr2	69713250	69713765	+	258	Rhox10_1/peaks.txt|Rhox10_2/peaks.txt|Rhox10_3/peaks.txt	promoter-TSS (NM_177244)	-901	NM_177244	ENSMUSG00000027086	Fastkd1	protein-coding
Merged-chr17-88066317-3	chr17	88066014	88066640	+	257.667	Rhox10_1/peaks.txt|Rhox10_2/peaks.txt|Rhox10_3/peaks.txt	Intergenic	-1042	NM_001081034	ENSMUSG00000005371	Fbxo11	protein-coding
Merged-chr11-86544815-3	chr11	86544507	86545098	+	257.633	Rhox10_1/peaks.txt|Rhox10_2/peaks.txt|Rhox10_3/peaks.txt	promoter-TSS (NM_001199045)	5	NM_028259	ENSMUSG00000020516	Rps6kb1	protein-coding
Merged-chr17-6079767-3	chr17	6079512	6080039	+	257.4	Rhox10_1/peaks.txt|Rhox10_2/peaks.txt|Rhox10_3/peaks.txt	promoter-TSS (NM_001111017)	-36	NM_177311	ENSMUSG00000015659	Serac1	protein-coding
Merged-chr5-148552825-3	chr5	148552481	148553139	+	257.367	Rhox10_1/peaks.txt|Rhox10_2/peaks.txt|Rhox10_3/peaks.txt	promoter-TSS (NM_011908)	-22	NM_011908	ENSMUSG00000001687	Ubl3	protein-coding
Merged-chr17-23673668-3	chr17	23673331	23674064	+	257.333	Rhox10_1/peaks.txt|Rhox10_2/peaks.txt|Rhox10_3/peaks.txt	promoter-TSS (NM_001008425)	73	NM_001008425	ENSMUSG00000041319	Thoc6	protein-coding
Merged-chr1-16657112-3	chr1	16656794	16657408	+	257.3	Rhox10_1/peaks.txt|Rhox10_2/peaks.txt|Rhox10_3/peaks.txt	promoter-TSS (NM_026456)	18	NM_001310470	ENSMUSG00000079658	Eloc	protein-coding
Merged-chr9-53667237-3	chr9	53666923	53667634	+	257.267	Rhox10_1/peaks.txt|Rhox10_2/peaks.txt|Rhox10_3/peaks.txt	exon (NM_001161618, exon 1 of 18)	229	NM_001161618	ENSMUSG00000032030	Cul5	protein-coding
Merged-chr13-106936980-3	chr13	106936730	106937222	+	257.267	Rhox10_1/peaks.txt|Rhox10_2/peaks.txt|Rhox10_3/peaks.txt	promoter-TSS (NM_029665)	-61	NM_029665	ENSMUSG00000042590	Ipo11	protein-coding
Merged-chr8-70506434-3	chr8	70506076	70506726	+	257.167	Rhox10_1/peaks.txt|Rhox10_2/peaks.txt|Rhox10_3/peaks.txt	intron (NM_025577, intron 2 of 4)	338	NM_025577	ENSMUSG00000058833	2810428I15Rik	protein-coding
Merged-chr1-136415448-3	chr1	136415039	136415767	+	257.1	Rhox10_1/peaks.txt|Rhox10_2/peaks.txt|Rhox10_3/peaks.txt	non-coding (NR_024328, exon 1 of 3)	116	NR_024328	ENSMUSG00000097403	9230116N13Rik	ncRNA
Merged-chr10-30842927-3	chr10	30842665	30843218	+	257.033	Rhox10_1/peaks.txt|Rhox10_2/peaks.txt|Rhox10_3/peaks.txt	promoter-TSS (NM_013904)	-158	NM_013904	ENSMUSG00000019789	Hey2	protein-coding
Merged-chr16-4541921-3	chr16	4541684	4542155	+	256.833	Rhox10_1/peaks.txt|Rhox10_2/peaks.txt|Rhox10_3/peaks.txt	Intergenic	17801	NM_031182	ENSMUSG00000005718	Tfap4	protein-coding
Merged-chr19-29805377-3	chr19	29804943	29805766	+	256.633	Rhox10_1/peaks.txt|Rhox10_2/peaks.txt|Rhox10_3/peaks.txt	exon (NM_172836, exon 1 of 8)	655	NM_172836	ENSMUSG00000046138	9930021J03Rik	protein-coding
Merged-chr14-26638088-3	chr14	26637763	26638386	+	256.133	Rhox10_1/peaks.txt|Rhox10_2/peaks.txt|Rhox10_3/peaks.txt	promoter-TSS (NM_007479)	-123	NM_007479	ENSMUSG00000021877	Arf4	protein-coding
Merged-chr7-27508094-3	chr7	27507637	27508436	+	255.667	Rhox10_1/peaks.txt|Rhox10_2/peaks.txt|Rhox10_3/peaks.txt	exon (NM_019412, exon 5 of 6)	8712	NM_019412	ENSMUSG00000053198	Prx	protein-coding
Merged-chr7-141414187-3	chr7	141413937	141414450	+	255.433	Rhox10_1/peaks.txt|Rhox10_2/peaks.txt|Rhox10_3/peaks.txt	promoter-TSS (NM_172116)	-68	NM_172116	ENSMUSG00000051007	Pddc1	protein-coding
Merged-chr16-32099730-3	chr16	32099404	32100050	+	255.333	Rhox10_1/peaks.txt|Rhox10_2/peaks.txt|Rhox10_3/peaks.txt	promoter-TSS (NM_025892)	0	NM_001111025	ENSMUSG00000023791	Pigx	protein-coding
Merged-chr7-5062228-3	chr7	5061958	5062487	+	255.267	Rhox10_1/peaks.txt|Rhox10_2/peaks.txt|Rhox10_3/peaks.txt	promoter-TSS (NM_001205231)	79	NM_001205231	ENSMUSG00000030435	U2af2	protein-coding
Merged-chr8-69903175-3	chr8	69902772	69903531	+	255.267	Rhox10_1/peaks.txt|Rhox10_2/peaks.txt|Rhox10_3/peaks.txt	promoter-TSS (NM_023312)	-593	NM_023312	ENSMUSG00000036199	Ndufa13	protein-coding
Merged-chr18-60526170-3	chr18	60525930	60526406	+	255.267	Rhox10_1/peaks.txt|Rhox10_2/peaks.txt|Rhox10_3/peaks.txt	promoter-TSS (NM_026302)	-53	NM_026302	ENSMUSG00000024603	Dctn4	protein-coding
Merged-chr8-111300190-3	chr8	111299795	111300573	+	255.1	Rhox10_1/peaks.txt|Rhox10_2/peaks.txt|Rhox10_3/peaks.txt	promoter-TSS (NM_146218)	38	NM_146218	ENSMUSG00000033596	Rfwd3	protein-coding
Merged-chr15-68258838-3	chr15	68258476	68259144	+	255.033	Rhox10_1/peaks.txt|Rhox10_2/peaks.txt|Rhox10_3/peaks.txt	promoter-TSS (NM_198644)	46	NM_001145888	ENSMUSG00000022335	Zfat	protein-coding
Merged-chr4-8647511-3	chr4	8647248	8647766	+	254.967	Rhox10_1/peaks.txt|Rhox10_2/peaks.txt|Rhox10_3/peaks.txt	Intergenic	-42899	NM_001277149	ENSMUSG00000041235	Chd7	protein-coding
Merged-chr6-114969007-3	chr6	114968634	114969425	+	254.833	Rhox10_1/peaks.txt|Rhox10_2/peaks.txt|Rhox10_3/peaks.txt	Intergenic	-47277	NM_177683	ENSMUSG00000030315	Vgll4	protein-coding
Merged-chr1-54250689-3	chr1	54250453	54250934	+	254.733	Rhox10_1/peaks.txt|Rhox10_2/peaks.txt|Rhox10_3/peaks.txt	promoter-TSS (NM_030025)	10	NM_030025	ENSMUSG00000025983	Ccdc150	protein-coding
Merged-chr5-5514608-3	chr5	5514264	5515052	+	254.567	Rhox10_1/peaks.txt|Rhox10_2/peaks.txt|Rhox10_3/peaks.txt	5' UTR (NM_001193659, exon 1 of 4)	131	NM_001193660	ENSMUSG00000046798	Cldn12	protein-coding
Merged-chrX-164076346-3	chrX	164076051	164076694	+	254.533	Rhox10_1/peaks.txt|Rhox10_2/peaks.txt|Rhox10_3/peaks.txt	promoter-TSS (NM_009173)	121	NM_001308385	ENSMUSG00000040749	Siah1b	protein-coding
Merged-chr10-81496483-3	chr10	81496231	81496727	+	254.133	Rhox10_1/peaks.txt|Rhox10_2/peaks.txt|Rhox10_3/peaks.txt	promoter-TSS (NM_134009)	-116	NM_134009	ENSMUSG00000020238	Ncln	protein-coding
Merged-chr4-108301087-3	chr4	108300751	108301384	+	254.1	Rhox10_1/peaks.txt|Rhox10_2/peaks.txt|Rhox10_3/peaks.txt	promoter-TSS (NM_001033634)	23	NM_001033634	ENSMUSG00000034636	Zyg11b	protein-coding
Merged-chr2-157204326-3	chr2	157204041	157204637	+	254.033	Rhox10_1/peaks.txt|Rhox10_2/peaks.txt|Rhox10_3/peaks.txt	exon (NM_001139516, exon 1 of 13)	195	NM_011249	ENSMUSG00000027641	Rbl1	protein-coding
Merged-chr13-32338586-3	chr13	32338190	32338965	+	254	Rhox10_1/peaks.txt|Rhox10_2/peaks.txt|Rhox10_3/peaks.txt	promoter-TSS (NM_146041)	-33	NM_146041	ENSMUSG00000038372	Gmds	protein-coding
Merged-chr7-35586186-3	chr7	35585887	35586460	+	254	Rhox10_1/peaks.txt|Rhox10_2/peaks.txt|Rhox10_3/peaks.txt	promoter-TSS (NM_178263)	-74	NM_145633	ENSMUSG00000034867	Ankrd27	protein-coding
Merged-chr11-64435279-3	chr11	64434985	64435546	+	253.9	Rhox10_1/peaks.txt|Rhox10_2/peaks.txt|Rhox10_3/peaks.txt	promoter-TSS (NM_178870)	-67	NM_178870	ENSMUSG00000047759	Hs3st3a1	protein-coding
Merged-chr10-81600969-3	chr10	81600727	81601228	+	253.767	Rhox10_1/peaks.txt|Rhox10_2/peaks.txt|Rhox10_3/peaks.txt	promoter-TSS (NM_053254)	-77	NM_001346695	ENSMUSG00000034758	Tle6	protein-coding
Merged-chr10-57486221-3	chr10	57485989	57486456	+	253.6	Rhox10_1/peaks.txt|Rhox10_2/peaks.txt|Rhox10_3/peaks.txt	promoter-TSS (NM_008297)	131	NR_045353	ENSMUSG00000097370	4930467K11Rik	ncRNA
Merged-chr6-29347959-3	chr6	29347556	29348273	+	253.6	Rhox10_1/peaks.txt|Rhox10_2/peaks.txt|Rhox10_3/peaks.txt	promoter-TSS (NM_184053)	-192	NM_007594	ENSMUSG00000029767	Calu	protein-coding
Merged-chr18-88894214-3	chr18	88893889	88894513	+	253.567	Rhox10_1/peaks.txt|Rhox10_2/peaks.txt|Rhox10_3/peaks.txt	promoter-TSS (NM_018821)	6	NM_018821	ENSMUSG00000056153	Socs6	protein-coding
Merged-chr7-114562954-3	chr7	114562684	114563215	+	253.567	Rhox10_1/peaks.txt|Rhox10_2/peaks.txt|Rhox10_3/peaks.txt	promoter-TSS (NM_177382)	23	NR_110407	ENSMUSG00000030670	Cyp2r1	protein-coding
Merged-chr13-51645196-3	chr13	51644914	51645503	+	253.1	Rhox10_1/peaks.txt|Rhox10_2/peaks.txt|Rhox10_3/peaks.txt	promoter-TSS (NM_025415)	-24	NM_025415	ENSMUSG00000062248	Cks2	protein-coding
Merged-chr4-33189498-3	chr4	33189267	33189731	+	252.933	Rhox10_1/peaks.txt|Rhox10_2/peaks.txt|Rhox10_3/peaks.txt	5' UTR (NM_001034867, exon 1 of 7)	238	NM_001034867	ENSMUSG00000054659	Pm20d2	protein-coding
Merged-chr5-108461200-3	chr5	108460975	108461426	+	252.867	Rhox10_1/peaks.txt|Rhox10_2/peaks.txt|Rhox10_3/peaks.txt	promoter-TSS (NM_172716)	-132	NM_172716	ENSMUSG00000033623	Pcgf3	protein-coding
Merged-chr19-4811528-3	chr19	4811107	4811939	+	252.833	Rhox10_1/peaks.txt|Rhox10_2/peaks.txt|Rhox10_3/peaks.txt	5' UTR (NM_019869, exon 1 of 3)	111	NM_001290127	ENSMUSG00000096370	Gm21992	protein-coding
Merged-chr17-23803091-3	chr17	23802823	23803354	+	252.767	Rhox10_1/peaks.txt|Rhox10_2/peaks.txt|Rhox10_3/peaks.txt	promoter-TSS (NM_175229)	-99	NM_175229	ENSMUSG00000039218	Srrm2	protein-coding
Merged-chr9-83834566-3	chr9	83834302	83834814	+	252.7	Rhox10_1/peaks.txt|Rhox10_2/peaks.txt|Rhox10_3/peaks.txt	promoter-TSS (NM_001284272)	-131	NM_009445	ENSMUSG00000038379	Ttk	protein-coding
Merged-chr7-102441855-3	chr7	102441534	102442210	+	252.367	Rhox10_1/peaks.txt|Rhox10_2/peaks.txt|Rhox10_3/peaks.txt	5' UTR (NM_009103, exon 1 of 19)	177	NM_009103	ENSMUSG00000030978	Rrm1	protein-coding
Merged-chr12-98901543-3	chr12	98901269	98901794	+	252.1	Rhox10_1/peaks.txt|Rhox10_2/peaks.txt|Rhox10_3/peaks.txt	promoter-TSS (NM_001081191)	-47	NM_001081191	ENSMUSG00000051166	Eml5	protein-coding
Merged-chr10-37141124-3	chr10	37140888	37141370	+	252	Rhox10_1/peaks.txt|Rhox10_2/peaks.txt|Rhox10_3/peaks.txt	Intergenic	-2203	NM_008538	ENSMUSG00000069662	Marcks	protein-coding
Merged-chr3-116808230-3	chr3	116807926	116808523	+	252	Rhox10_1/peaks.txt|Rhox10_2/peaks.txt|Rhox10_3/peaks.txt	promoter-TSS (NM_001081326)	-58	NM_001081326	ENSMUSG00000033400	Agl	protein-coding
Merged-chr17-26508680-3	chr17	26508320	26509001	+	251.733	Rhox10_1/peaks.txt|Rhox10_2/peaks.txt|Rhox10_3/peaks.txt	promoter-TSS (NM_013642)	-188	NM_013642	ENSMUSG00000024190	Dusp1	protein-coding
Merged-chr8-71371494-3	chr8	71371261	71371731	+	251.5	Rhox10_1/peaks.txt|Rhox10_2/peaks.txt|Rhox10_3/peaks.txt	non-coding (NR_122030, exon 1 of 3)	198	NM_001293800	ENSMUSG00000002396	Ocel1	protein-coding
Merged-chr1-163403679-3	chr1	163403441	163403911	+	251.4	Rhox10_1/peaks.txt|Rhox10_2/peaks.txt|Rhox10_3/peaks.txt	promoter-TSS (NM_178883)	-7	NM_178883	ENSMUSG00000040124	Gorab	protein-coding
Merged-chr4-82513293-3	chr4	82513043	82513550	+	251.367	Rhox10_1/peaks.txt|Rhox10_2/peaks.txt|Rhox10_3/peaks.txt	intron (NR_137202, intron 1 of 1)	5307	NR_137202		Gm11266	ncRNA
Merged-chr4-59783766-3	chr4	59783263	59784226	+	251.267	Rhox10_1/peaks.txt|Rhox10_2/peaks.txt|Rhox10_3/peaks.txt	5' UTR (NM_001013577, exon 1 of 5)	111	NM_001013577	ENSMUSG00000038544	Inip	protein-coding
Merged-chr15-32244692-3	chr15	32244452	32244944	+	250.767	Rhox10_1/peaks.txt|Rhox10_2/peaks.txt|Rhox10_3/peaks.txt	promoter-TSS (NM_009154)	-36	NR_038186	ENSMUSG00000096956	Snhg18	ncRNA
Merged-chr10-128704912-3	chr10	128704659	128705165	+	250.7	Rhox10_1/peaks.txt|Rhox10_2/peaks.txt|Rhox10_3/peaks.txt	5' UTR (NM_016756, exon 1 of 7)	139	NM_183417	ENSMUSG00000025358	Cdk2	protein-coding
Merged-chr16-38742788-3	chr16	38742514	38743064	+	250.6	Rhox10_1/peaks.txt|Rhox10_2/peaks.txt|Rhox10_3/peaks.txt	intron (NM_001285793, intron 1 of 6)	530	NM_001285793	ENSMUSG00000022793	B4galt4	protein-coding
Merged-chr11-113683934-3	chr11	113683574	113684361	+	250.333	Rhox10_1/peaks.txt|Rhox10_2/peaks.txt|Rhox10_3/peaks.txt	promoter-TSS (NM_177777)	184	NM_138598	ENSMUSG00000041629	Fam104a	protein-coding
Merged-chr5-30888584-3	chr5	30887978	30889131	+	249.933	Rhox10_1/peaks.txt|Rhox10_2/peaks.txt|Rhox10_3/peaks.txt	promoter-TSS (NM_174849)	-298	NM_174849	ENSMUSG00000029165	Agbl5	protein-coding
Merged-chr9-65021579-3	chr9	65021221	65021880	+	249.8	Rhox10_1/peaks.txt|Rhox10_2/peaks.txt|Rhox10_3/peaks.txt	5' UTR (NM_021345, exon 1 of 11)	167	NM_021345	ENSMUSG00000033629	Hacd3	protein-coding
Merged-chr3-33800087-3	chr3	33799841	33800355	+	249.2	Rhox10_1/peaks.txt|Rhox10_2/peaks.txt|Rhox10_3/peaks.txt	promoter-TSS (NM_025978)	-85	NM_027619	ENSMUSG00000027677	Ttc14	protein-coding
Merged-chr19-47731802-3	chr19	47731496	47732157	+	249.2	Rhox10_1/peaks.txt|Rhox10_2/peaks.txt|Rhox10_3/peaks.txt	promoter-TSS (NM_026377)	70	NM_026377	ENSMUSG00000025066	Sfr1	protein-coding
Merged-chr9-119401958-3	chr9	119401715	119402218	+	249.033	Rhox10_1/peaks.txt|Rhox10_2/peaks.txt|Rhox10_3/peaks.txt	promoter-TSS (NM_007397)	-212	NM_001313757	ENSMUSG00000061393	Acvr2b	protein-coding
Merged-chr6-35539830-3	chr6	35539574	35540082	+	248.967	Rhox10_1/peaks.txt|Rhox10_2/peaks.txt|Rhox10_3/peaks.txt	promoter-TSS (NM_008098)	60	NM_008098	ENSMUSG00000029840	Mtpn	protein-coding
Merged-chr15-67176972-3	chr15	67176724	67177214	+	248.8	Rhox10_1/peaks.txt|Rhox10_2/peaks.txt|Rhox10_3/peaks.txt	promoter-TSS (NM_009177)	-87	NM_009177	ENSMUSG00000013846	St3gal1	protein-coding
Merged-chr11-96075761-3	chr11	96075447	96076033	+	248.7	Rhox10_1/peaks.txt|Rhox10_2/peaks.txt|Rhox10_3/peaks.txt	promoter-TSS (NM_001161419)	-46	NM_007506	ENSMUSG00000006057	Atp5g1	protein-coding
Merged-chr8-107031150-3	chr8	107030889	107031447	+	248.667	Rhox10_1/peaks.txt|Rhox10_2/peaks.txt|Rhox10_3/peaks.txt	promoter-TSS (NM_126165)	-158	NM_126165	ENSMUSG00000031913	Vps4a	protein-coding
Merged-chrX-159255738-3	chrX	159255482	159255979	+	248.633	Rhox10_1/peaks.txt|Rhox10_2/peaks.txt|Rhox10_3/peaks.txt	promoter-TSS (NM_148945)	-52	NM_148945	ENSMUSG00000031309	Rps6ka3	protein-coding
Merged-chr7-118533261-3	chr7	118532978	118533535	+	248.5	Rhox10_1/peaks.txt|Rhox10_2/peaks.txt|Rhox10_3/peaks.txt	promoter-TSS (NM_009940)	100	NM_001304758	ENSMUSG00000030652	Coq7	protein-coding
Merged-chr11-80081026-3	chr11	80080779	80081294	+	248.267	Rhox10_1/peaks.txt|Rhox10_2/peaks.txt|Rhox10_3/peaks.txt	promoter-TSS (NM_018776)	-45	NM_018776	ENSMUSG00000017561	Crlf3	protein-coding
Merged-chr5-25499586-3	chr5	25499245	25500010	+	247.7	Rhox10_1/peaks.txt|Rhox10_2/peaks.txt|Rhox10_3/peaks.txt	promoter-TSS (NM_001081383)	-170	NR_030700		4831440E17Rik	ncRNA
Merged-chr13-13590402-3	chr13	13590009	13590776	+	247.533	Rhox10_1/peaks.txt|Rhox10_2/peaks.txt|Rhox10_3/peaks.txt	promoter-TSS (NM_010748)	-17	NM_010748	ENSMUSG00000019726	Lyst	protein-coding
Merged-chr15-36794062-3	chr15	36793599	36794518	+	247.167	Rhox10_1/peaks.txt|Rhox10_2/peaks.txt|Rhox10_3/peaks.txt	intron (NM_011740, intron 1 of 6)	480	NM_011740	ENSMUSG00000022285	Ywhaz	protein-coding
Merged-chr7-102250545-3	chr7	102250316	102250779	+	246.933	Rhox10_1/peaks.txt|Rhox10_2/peaks.txt|Rhox10_3/peaks.txt	promoter-TSS (NM_019566)	-429	NM_019566	ENSMUSG00000073982	Rhog	protein-coding
Merged-chr8-40307878-3	chr8	40307557	40308167	+	246.8	Rhox10_1/peaks.txt|Rhox10_2/peaks.txt|Rhox10_3/peaks.txt	promoter-TSS (NR_106126)	67	NR_106126	ENSMUSG00000098431	Mir7666	ncRNA
Merged-chr8-73353657-3	chr8	73353386	73353907	+	246.567	Rhox10_1/peaks.txt|Rhox10_2/peaks.txt|Rhox10_3/peaks.txt	promoter-TSS (NM_010687)	-106	NM_010687	ENSMUSG00000004383	Large1	protein-coding
Merged-chr9-21131459-3	chr9	21131178	21131780	+	246.433	Rhox10_1/peaks.txt|Rhox10_2/peaks.txt|Rhox10_3/peaks.txt	promoter-TSS (NM_018793)	-204	NM_001205312	ENSMUSG00000032175	Tyk2	protein-coding
Merged-chr11-52360966-3	chr11	52360675	52361253	+	245.933	Rhox10_1/peaks.txt|Rhox10_2/peaks.txt|Rhox10_3/peaks.txt	5' UTR (NM_011694, exon 1 of 9)	102	NM_011694	ENSMUSG00000020402	Vdac1	protein-coding
Merged-chr4-132510088-3	chr4	132509657	132510626	+	245.767	Rhox10_1/peaks.txt|Rhox10_2/peaks.txt|Rhox10_3/peaks.txt	exon (NM_144907, exon 1 of 10)	315	NM_144907	ENSMUSG00000028893	Sesn2	protein-coding
Merged-chr1-86504180-3	chr1	86503778	86504615	+	245.733	Rhox10_1/peaks.txt|Rhox10_2/peaks.txt|Rhox10_3/peaks.txt	Intergenic	-22540	NM_008972	ENSMUSG00000026238	Ptma	protein-coding
Merged-chr18-36348956-3	chr18	36348516	36349294	+	245.7	Rhox10_1/peaks.txt|Rhox10_2/peaks.txt|Rhox10_3/peaks.txt	intron (NM_001081365, intron 1 of 2)	281	NM_001081365	ENSMUSG00000046727	Cystm1	protein-coding
Merged-chr4-147904826-3	chr4	147904373	147905196	+	245.367	Rhox10_1/peaks.txt|Rhox10_2/peaks.txt|Rhox10_3/peaks.txt	promoter-TSS (NM_001285923)	-86	NM_001285923	ENSMUSG00000029020	Mfn2	protein-coding
Merged-chr3-97658156-3	chr3	97657857	97658446	+	245.367	Rhox10_1/peaks.txt|Rhox10_2/peaks.txt|Rhox10_3/peaks.txt	promoter-TSS (NM_182997)	-61	NM_182997	ENSMUSG00000038205	Prkab2	protein-coding
Merged-chr3-107696582-3	chr3	107696296	107696840	+	245.267	Rhox10_1/peaks.txt|Rhox10_2/peaks.txt|Rhox10_3/peaks.txt	promoter-TSS (NM_145542)	-20	NM_145542	ENSMUSG00000027893	Ahcyl1	protein-coding
Merged-chr8-85432857-3	chr8	85432610	85433108	+	245.2	Rhox10_1/peaks.txt|Rhox10_2/peaks.txt|Rhox10_3/peaks.txt	promoter-TSS (NM_025722)	-18	NM_025722	ENSMUSG00000036934	4921524J17Rik	protein-coding
Merged-chr10-110920097-3	chr10	110919834	110920362	+	245.033	Rhox10_1/peaks.txt|Rhox10_2/peaks.txt|Rhox10_3/peaks.txt	promoter-TSS (NM_007792)	-78	NM_007792	ENSMUSG00000020186	Csrp2	protein-coding
Merged-chr3-32510496-3	chr3	32510230	32510743	+	244.967	Rhox10_1/peaks.txt|Rhox10_2/peaks.txt|Rhox10_3/peaks.txt	promoter-TSS (NM_144519)	-64	NM_001161818	ENSMUSG00000027667	Zfp639	protein-coding
Merged-chr11-29373895-3	chr11	29373641	29374142	+	244.967	Rhox10_1/peaks.txt|Rhox10_2/peaks.txt|Rhox10_3/peaks.txt	promoter-TSS (NM_176841)	-281	NM_176841	ENSMUSG00000032740	Ccdc88a	protein-coding
Merged-chr16-90810446-3	chr16	90810184	90810738	+	244.7	Rhox10_1/peaks.txt|Rhox10_2/peaks.txt|Rhox10_3/peaks.txt	promoter-TSS (NM_029497)	-48	NM_029497	ENSMUSG00000039929	Urb1	protein-coding
Merged-chr3-69721977-3	chr3	69721673	69722258	+	244.533	Rhox10_1/peaks.txt|Rhox10_2/peaks.txt|Rhox10_3/peaks.txt	promoter-TSS (NM_133787)	-90	NM_133787	ENSMUSG00000027787	Nmd3	protein-coding
Merged-chr7-13024116-3	chr7	13023844	13024372	+	243.767	Rhox10_1/peaks.txt|Rhox10_2/peaks.txt|Rhox10_3/peaks.txt	promoter-TSS (NM_011588)	-44	NM_011588	ENSMUSG00000005566	Trim28	protein-coding
Merged-chr2-167421764-3	chr2	167421430	167422166	+	243.667	Rhox10_1/peaks.txt|Rhox10_2/peaks.txt|Rhox10_3/peaks.txt	promoter-TSS (NM_001304542)	88	NM_001304542	ENSMUSG00000039463	Slc9a8	protein-coding
Merged-chr8-61591209-3	chr8	61590929	61591495	+	243.3	Rhox10_1/peaks.txt|Rhox10_2/peaks.txt|Rhox10_3/peaks.txt	promoter-TSS (NM_001293774)	-43	NM_001293774	ENSMUSG00000058056	Palld	protein-coding
Merged-chr3-95281670-3	chr3	95281359	95282016	+	243.167	Rhox10_1/peaks.txt|Rhox10_2/peaks.txt|Rhox10_3/peaks.txt	5' UTR (NM_173347, exon 1 of 8)	389	NM_173347	ENSMUSG00000015711	Prune1	protein-coding
Merged-chr4-19575194-3	chr4	19574860	19575618	+	242.833	Rhox10_1/peaks.txt|Rhox10_2/peaks.txt|Rhox10_3/peaks.txt	exon (NM_025476, exon 1 of 10)	173	NM_025476	ENSMUSG00000028229	Rmdn1	protein-coding
Merged-chr1-164248914-3	chr1	164248544	164249236	+	242.433	Rhox10_1/peaks.txt|Rhox10_2/peaks.txt|Rhox10_3/peaks.txt	promoter-TSS (NM_054087)	-156	NM_054087	ENSMUSG00000040918	Slc19a2	protein-coding
Merged-chr6-39810916-3	chr6	39810646	39811164	+	242.4	Rhox10_1/peaks.txt|Rhox10_2/peaks.txt|Rhox10_3/peaks.txt	promoter-TSS (NM_010270)	31	NM_010270	ENSMUSG00000029918	Mrps33	protein-coding
Merged-chr1-60409420-3	chr1	60409112	60409720	+	242.167	Rhox10_1/peaks.txt|Rhox10_2/peaks.txt|Rhox10_3/peaks.txt	promoter-TSS (NM_001198570)	-203	NM_001198571	ENSMUSG00000026782	Abi2	protein-coding
[truncated: 3,889 more rows]

## Sheet: Overlapping TFs
Overlapping transcription factors identified from RNAseq and CUT&Tag datasets
[truncated: 19 more rows]
