# Supplementary material for: RHOX10 drives mouse spermatogonial stem cell establishment through a transcription factor signaling cascade
Source: Cell Rep. Author manuscript; Available in PMC 2021 Aug 11. (PMC8357189; doi:10.1016/j.celrep.2021.109423)
Supplement: 3 [file NIHMS1726847-supplement-3.xlsx]

## Sheet: N vs. N-1
Genes undergoing statistically significant changes in response to RHOX10 identified from iSLAMseq (N vs. N-1 time points)
0.5h vs. 0h									1h vs. 0h									2h vs. 0h									4h vs. 0h									8h vs. 0h
ID	Symbol	logFC	AveExpr	t	P.Value	adj.P.Val	B		ID	Symbol	logFC	AveExpr	t	P.Value	adj.P.Val	B		ID	Symbol	logFC	AveExpr	t	P.Value	adj.P.Val	B		ID	Symbol	logFC	AveExpr	t	P.Value	adj.P.Val	B		ID	Symbol	logFC	AveExpr	t	P.Value	adj.P.Val	B
ENSMUST00000114229	Cxadr	-7.92438	1.13613	-4.54381	1.22217e-05	0.0263044	-2.53986		ENSMUST00000097934	Ssbp3	-1.68459	7.96428	-5.15673	8.8493e-07	0.00525716	5.33084		ENSMUST00000002809	Fkbp7	-6.51974	0.790101	-4.64298	8.10753e-06	0.010048	2.15148		ENSMUST00000097958	Sigirr	-6.20777	-0.237685	-4.48022	1.58523e-05	0.0110079	1.47574		ENSMUST00000143712	Oscp1	-6.85629	0.899492	-5.08166	1.23413e-06	0.00241025	3.82212
ENSMUST00000136312	Ubc	-0.296461	10.4637	-5.06547	1.3254e-06	0.00690267	4.05228		ENSMUST00000072753	Ssbp3	-1.66786	7.96878	-5.11349	1.0722e-06	0.00525716	5.14624		ENSMUST00000119015	Pptc7	-6.05963	1.45669	-4.22972	4.31271e-05	0.0313404	0.91789		ENSMUST00000209294	Sigirr	-6.20777	-0.237685	-4.48022	1.58523e-05	0.0110079	1.47574		ENSMUST00000034912	Rasgrf1	-5.59738	1.22193	-4.90369	2.68289e-06	0.00493146	3.75161
ENSMUST00000064795	Egr1	0.30273	9.28013	5.43852	2.47406e-07	0.00241411	5.97531		ENSMUST00000041314	Paip2	-1.62929	7.17484	-4.44628	1.81952e-05	0.0355353	2.60321		ENSMUST00000136601	Iftap	-3.53126	4.61929	-4.82672	3.73357e-06	0.00583332	4.0456		ENSMUST00000037481	Clec1a	-5.64321	0.839998	-4.02697	9.421e-05	0.0431165	0.305879		ENSMUST00000053855	Ddit4l	-3.0208	4.54868	-5.71504	6.82093e-08	0.00021314	7.8705
ENSMUST00000042235	Eef1a1	0.540822	10.3326	5.38998	3.09026e-07	0.00241411	6.02221		ENSMUST00000235476	Paip2	-1.62929	7.17484	-4.44628	1.81952e-05	0.0355353	2.60321		ENSMUST00000111231	Iftap	-3.40856	4.56726	-4.61386	9.15151e-06	0.010048	3.24852		ENSMUST00000195561	Dclk2	-4.26477	2.90267	-4.02807	9.38185e-05	0.0431165	0.854838		ENSMUST00000029521	Crct1	-2.9156	3.8895	-4.85329	3.3323e-06	0.00578486	4.24383
ENSMUST00000167182	Hnrnpf	0.688379	9.09397	4.31107	3.12922e-05	0.0488909	2.05621		ENSMUST00000235400	Paip2	-1.62929	7.17484	-4.44628	1.81952e-05	0.0355353	2.60321		ENSMUST00000177152	Iftap	-3.40856	4.51649	-4.56384	1.12545e-05	0.010048	3.0666		ENSMUST00000192773	Dclk2	-4.26477	2.90267	-4.02807	9.38185e-05	0.0431165	0.854838		ENSMUST00000020234	Timp3	-2.64301	5.15092	-4.78509	4.45813e-06	0.00733197	3.98394
ENSMUST00000154232	Brd2	0.738643	9.05353	4.53662	1.25881e-05	0.0263044	2.95772		ENSMUST00000031327	Cxcl1	-1.26789	6.74576	-4.71438	6.01194e-06	0.0170783	3.46115		ENSMUST00000160037	Iftap	-3.40856	4.51649	-4.56384	1.12545e-05	0.010048	3.0666		ENSMUST00000029719	Dclk2	-4.26477	2.90267	-4.02807	9.38185e-05	0.0431165	0.854838		ENSMUST00000164993	Inhba	-2.47998	5.71369	-6.07405	1.21563e-08	5.42418e-05	9.49369
ENSMUST00000023779	Nr4a1	0.863945	8.12442	4.75457	5.07421e-06	0.0173744	3.8352		ENSMUST00000023779	Nr4a1	-0.922597	8.12442	-5.01009	1.68995e-06	0.00528076	4.38577		ENSMUST00000090513	Iftap	-3.40856	4.51649	-4.56384	1.12545e-05	0.010048	3.0666		ENSMUST00000051773	Onecut3	-2.84802	3.49825	-4.11329	6.7766e-05	0.034714	1.48587		ENSMUST00000042603	Inhba	-1.83981	7.7094	-10.0871	3.86241e-18	1.20693e-13	30.5888
ENSMUST00000049093	Txnip	0.899373	9.03322	4.7103	6.11619e-06	0.0173744	3.57575		ENSMUST00000228985	Nr4a1	-0.922597	8.12442	-5.01009	1.68995e-06	0.00528076	4.38577		ENSMUST00000160722	Iftap	-3.40856	4.51649	-4.56384	1.12545e-05	0.010048	3.0666		ENSMUST00000131606	Tmc6	-2.59788	3.95924	-4.22106	4.46141e-05	0.0258167	1.87793		ENSMUST00000171600	Bach2	-1.68886	6.38722	-5.43657	2.49636e-07	0.000577873	6.5185
ENSMUST00000035065	Ptgs2	1.20696	7.91369	4.8077	4.04923e-06	0.0173744	4.0581		ENSMUST00000042235	Eef1a1	-0.536024	10.3326	-5.45499	2.29362e-07	0.00358355	5.56041		ENSMUST00000118228	Trib1	-1.86483	5.3739	-4.48839	1.53334e-05	0.0133094	2.76943		ENSMUST00000026659	Tmc6	-2.59788	3.94369	-4.21355	4.5945e-05	0.0258446	1.85191		ENSMUST00000108180	Bach2	-1.68886	6.38722	-5.43657	2.49636e-07	0.000577873	6.5185
									ENSMUST00000035651	Lrrc17	0.132155	12.2696	4.38444	2.33484e-05	0.0429172	-1.08474		ENSMUST00000107094	Jun	-1.74607	6.85101	-5.13568	9.71692e-07	0.00233565	5.29282		ENSMUST00000073575	Slc39a13	-2.26412	4.49966	-4.22237	4.43871e-05	0.0258167	1.88905		ENSMUST00000038053	Lpp	-1.36845	7.03639	-5.09276	1.17513e-06	0.00241025	4.91461
									ENSMUST00000100497	Actb	0.41224	11.0036	6.69754	5.36592e-10	1.67674e-05	10.3487		ENSMUST00000021903	Gadd45g	-1.66044	6.46946	-4.88521	2.90528e-06	0.00503701	4.2545		ENSMUST00000079976	Slc39a13	-2.26412	4.49966	-4.22237	4.43871e-05	0.0258167	1.88905		ENSMUST00000044009	Camk1d	-1.20078	6.53502	-4.14263	6.05213e-05	0.0439807	1.22698
									ENSMUST00000177163	Rpl41	0.537648	9.67659	5.06198	1.34592e-06	0.00525716	4.04755		ENSMUST00000031324	Ereg	-1.3939	6.99713	-4.36454	2.5286e-05	0.0207931	2.17716		ENSMUST00000077273	Ext1	-2.09709	6.06502	-5.86512	3.33978e-08	7.45439e-05	8.53568		ENSMUST00000022709	Spry2	-1.16441	7.06636	-4.42577	1.97693e-05	0.0193047	2.22478
									ENSMUST00000176010	Rpl41	0.537648	9.67659	5.06198	1.34592e-06	0.00525716	4.04755		ENSMUST00000025025	Dusp1	-1.3855	7.99551	-6.30438	3.90649e-09	2.0345e-05	10.3198		ENSMUST00000027404	Ptprn	-1.96989	4.25493	-4.16461	5.55851e-05	0.0299971	1.65991		ENSMUST00000092673	Sgk1	-1.15951	8.16891	-6.22923	5.67105e-09	2.95348e-05	9.82035
									ENSMUST00000176683	Rpl41	0.537648	9.67659	5.06198	1.34592e-06	0.00525716	4.04755		ENSMUST00000235532	Dusp1	-1.3855	7.99551	-6.30438	3.90649e-09	2.0345e-05	10.3198		ENSMUST00000032194	Bhlhe40	-1.83284	6.87855	-6.30526	3.88941e-09	1.0128e-05	10.5405		ENSMUST00000100036	Sgk1	-1.15951	8.16891	-6.22923	5.67105e-09	2.95348e-05	9.82035
									ENSMUST00000176906	Rpl41	0.538924	9.67535	5.07243	1.28537e-06	0.00525716	4.09257		ENSMUST00000236661	Dusp1	-1.3855	7.99551	-6.30438	3.90649e-09	2.0345e-05	10.3198		ENSMUST00000023312	Alcam	-1.74796	4.68337	-4.01859	9.725e-05	0.0434124	1.11135		ENSMUST00000020145	Sgk1	-1.15951	8.16891	-6.22923	5.67105e-09	2.95348e-05	9.82035
									ENSMUST00000153467	Dnajc25	2.36471	6.38925	4.65781	7.62105e-06	0.0183187	3.42332		ENSMUST00000023672	Rcan1	-1.11963	7.09382	-4.09249	7.33978e-05	0.0441064	1.02919		ENSMUST00000225200	Egr3	-1.6307	8.31609	-8.14246	2.398e-13	1.49865e-09	19.8254		ENSMUST00000120509	Sgk1	-1.15951	8.16891	-6.22923	5.67105e-09	2.95348e-05	9.82035
									ENSMUST00000150309	Dnajc25	2.36471	6.38925	4.65781	7.62105e-06	0.0183187	3.42332		ENSMUST00000232239	Rcan1	-1.11963	7.09382	-4.09249	7.33978e-05	0.0441064	1.02919		ENSMUST00000028846	Dusp2	-1.54702	7.4781	-7.87174	1.06072e-12	4.73504e-09	18.3376		ENSMUST00000164659	Sgk1	-1.15951	8.16891	-6.22923	5.67105e-09	2.95348e-05	9.82035
																		ENSMUST00000060005	Rcan1	-1.11963	7.09382	-4.09249	7.33978e-05	0.0441064	1.02919		ENSMUST00000067543	Trib1	-1.54625	8.24156	-8.99692	2.00146e-15	1.56354e-11	24.4567		ENSMUST00000034512	Oaf	-0.972871	6.45591	-4.4443	1.83416e-05	0.0184884	2.14621
																		ENSMUST00000231410	Rcan1	-1.11963	7.09382	-4.09249	7.33978e-05	0.0441064	1.02919		ENSMUST00000069256	Tead1	-1.52182	6.40531	-4.83272	3.63907e-06	0.00379046	4.02482		ENSMUST00000082402	mt-Co1	-0.182884	11.2172	-5.58213	1.27285e-07	0.000361583	4.85441
																		ENSMUST00000036273	Nfkbiz	-1.11766	7.46461	-4.58371	1.03684e-05	0.010048	2.81507		ENSMUST00000059768	Tead1	-1.52182	6.40531	-4.83272	3.63907e-06	0.00379046	4.02482		ENSMUST00000035651	Lrrc17	0.156903	12.2696	5.42863	2.58904e-07	0.000577873	3.0372
																		ENSMUST00000114458	Nfkbiz	-1.11766	7.46461	-4.58371	1.03684e-05	0.010048	2.81507		ENSMUST00000001507	Cyp51	-1.42222	5.97525	-4.02419	9.52074e-05	0.0431165	1.02249		ENSMUST00000020118	Dusp6	0.473559	9.45081	4.51715	1.36337e-05	0.0146905	1.62087
																		ENSMUST00000096026	Nfkbiz	-1.11766	7.46461	-4.58371	1.03684e-05	0.010048	2.81507		ENSMUST00000035301	Atp6v1g1	-1.38654	6.37247	-4.0268	9.42731e-05	0.0431165	1.01766		ENSMUST00000220291	Dusp6	0.473559	9.45081	4.51715	1.36337e-05	0.0146905	1.62087
																		ENSMUST00000114457	Nfkbiz	-1.11766	7.46461	-4.58371	1.03684e-05	0.010048	2.81507		ENSMUST00000179265	Hectd1	-1.25423	6.64923	-4.66211	7.48534e-06	0.00687947	3.23914		ENSMUST00000212291	Mt1	0.80911	9.05427	4.21288	4.60646e-05	0.035108	1.03066
																		ENSMUST00000020692	Btg2	-1.07527	8.29602	-6.0865	1.14393e-08	3.97174e-05	9.11701		ENSMUST00000042052	Hectd1	-1.25423	6.64923	-4.66211	7.48534e-06	0.00687947	3.23914		ENSMUST00000034215	Mt1	0.80911	9.05427	4.21288	4.60646e-05	0.035108	1.03066
																		ENSMUST00000223551	Wdcp	-0.974101	7.34336	-4.26517	3.75197e-05	0.0279147	1.51832		ENSMUST00000030056	Tnc	-1.22738	6.17052	-3.98697	0.000109574	0.0461023	0.813483		ENSMUST00000211807	Mt1	0.817298	9.10235	4.30613	3.1911e-05	0.0262409	1.3634
																		ENSMUST00000193675	Vim	-0.859634	7.87405	-4.31042	3.13731e-05	0.0239109	1.55274		ENSMUST00000107377	Tnc	-1.22738	6.17052	-3.98697	0.000109574	0.0461023	0.813483		ENSMUST00000000193	Ccl2	1.15665	7.8604	4.62234	8.83446e-06	0.0120026	2.85131
																		ENSMUST00000064795	Egr1	-0.853375	9.28013	-8.32817	8.56956e-14	9.1085e-10	20.3053		ENSMUST00000107372	Tnc	-1.22738	6.17052	-3.98697	0.000109574	0.0461023	0.813483		ENSMUST00000068702	Phf21a	1.22695	6.96974	4.3836	2.34271e-05	0.0197851	2.0733
																		ENSMUST00000165033	Egr1	-0.8529	9.28	-8.32453	8.74472e-14	9.1085e-10	20.2852		ENSMUST00000000253	Lhx2	-1.20671	7.07753	-5.91684	2.60505e-08	6.26173e-05	8.48311		ENSMUST00000090586	Phf21a	1.22695	6.96974	4.3836	2.34271e-05	0.0197851	2.0733
																		ENSMUST00000164047	Ifrd1	-0.83012	8.83937	-6.14344	8.65482e-09	3.73599e-05	9.18452		ENSMUST00000009530	Timp1	-1.19459	7.21998	-5.08834	1.1983e-06	0.00187223	4.90935		ENSMUST00000111290	Phf21a	1.22695	6.96974	4.3836	2.34271e-05	0.0197851	2.0733
																		ENSMUST00000001672	Ifrd1	-0.823892	8.84689	-6.12307	9.56475e-09	3.73599e-05	9.08503		ENSMUST00000115342	Timp1	-1.19459	7.21998	-5.08834	1.1983e-06	0.00187223	4.90935		ENSMUST00000111297	Phf21a	1.22695	6.96974	4.3836	2.34271e-05	0.0197851	2.0733
																		ENSMUST00000055322	Ier5	-0.732271	8.24138	-4.12736	6.41956e-05	0.0436084	0.787138		ENSMUST00000201066	Ccnd2	-1.1294	6.78138	-4.30584	3.19482e-05	0.0203738	1.85757		ENSMUST00000044036	Phf21a	1.22695	6.96974	4.3836	2.34271e-05	0.0197851	2.0733
																		ENSMUST00000000579	Sox9	-0.710891	8.49737	-5.17446	8.1769e-07	0.00224879	4.74568		ENSMUST00000201637	Ccnd2	-1.1294	6.78138	-4.30584	3.19482e-05	0.0203738	1.85757		ENSMUST00000064795	Egr1	1.24891	9.28013	6.02255	1.56226e-08	5.42418e-05	8.91901
																		ENSMUST00000067543	Trib1	-0.701644	8.24156	-5.16221	8.6359e-07	0.00224879	4.69489		ENSMUST00000224188	Hmgcs1	-1.11001	7.14959	-4.88651	2.88914e-06	0.0034723	4.03945		ENSMUST00000165033	Egr1	1.24891	9.28	6.02343	1.55561e-08	5.42418e-05	8.92317
																		ENSMUST00000020308	Ddit4	-0.690543	8.56066	-4.20492	4.75183e-05	0.0329967	0.990871		ENSMUST00000179869	Hmgcs1	-1.1042	7.14886	-4.8621	3.20873e-06	0.00371357	3.93924		ENSMUST00000111293	Phf21a	1.34515	6.81822	4.65827	7.60663e-06	0.0108042	3.18165
																		ENSMUST00000034214	Mt2	-0.652704	9.02257	-5.46636	2.17667e-07	0.000680165	5.92503		ENSMUST00000094077	Kdm6b	-1.06664	7.1547	-4.50437	1.43653e-05	0.0104392	2.54171		ENSMUST00000111294	Phf21a	1.34515	6.81822	4.65827	7.60663e-06	0.0108042	3.18165
																		ENSMUST00000212806	Mt2	-0.64199	8.88574	-5.10157	1.13023e-06	0.00252266	4.37615		ENSMUST00000029053	Ptpn1	-1.03939	6.80666	-4.21148	4.63164e-05	0.0258446	1.45113		ENSMUST00000038368	Id1	1.43575	6.41092	4.1228	6.5332e-05	0.0453666	1.2779
																		ENSMUST00000064922	Junb	-0.638631	8.80648	-4.60263	9.58753e-06	0.010048	2.33283		ENSMUST00000018842	Lhx1	-0.964565	7.56233	-4.45897	1.72823e-05	0.01174	2.26403		ENSMUST00000109824	Id1	1.43575	6.41092	4.1228	6.5332e-05	0.0453666	1.2779
																		ENSMUST00000105263	Mdm2	-0.583689	9.17087	-4.99063	1.8399e-06	0.00338195	3.83029		ENSMUST00000000326	Bcl6b	-0.918092	7.8955	-4.84352	3.47479e-06	0.00379046	3.69551		ENSMUST00000021011	Ccl7	1.46676	7.13924	4.66989	7.24595e-06	0.0108042	3.25003
																		ENSMUST00000020408	Mdm2	-0.583689	9.17087	-4.99063	1.8399e-06	0.00338195	3.83029		ENSMUST00000172699	Mex3a	-0.900537	7.33875	-4.16029	5.65251e-05	0.0299971	1.13588		ENSMUST00000189347	Stat1	1.69591	5.08224	4.44526	1.82701e-05	0.0184884	2.54098
																		ENSMUST00000212291	Mt1	-0.574202	9.05427	-4.10704	6.94133e-05	0.0441064	0.393531		ENSMUST00000000579	Sox9	-0.816837	8.49737	-5.67917	8.07841e-08	0.000168289	7.09913		ENSMUST00000186574	Stat1	1.72929	5.11639	4.56786	1.10697e-05	0.0128113	3.00844
																		ENSMUST00000034215	Mt1	-0.574202	9.05427	-4.10704	6.94133e-05	0.0441064	0.393531		ENSMUST00000042057	Midn	-0.803624	9.30318	-10.1522	2.65065e-18	4.14138e-14	30.4092		ENSMUST00000191435	Stat1	1.72929	5.11639	4.56786	1.10697e-05	0.0128113	3.00844
																		ENSMUST00000155285	Mdm2	-0.569387	9.22382	-5.02443	1.58713e-06	0.00330631	3.94865		ENSMUST00000099492	Midn	-0.803624	9.30318	-10.1522	2.65065e-18	4.14138e-14	30.4092		ENSMUST00000149978	Inafm2	1.73021	5.09555	4.27186	3.65435e-05	0.0292798	1.92205
																		ENSMUST00000102781	Jak1	-0.560937	8.8633	-4.63997	8.20974e-06	0.010048	2.3957		ENSMUST00000054002	Socs3	-0.803599	9.20384	-7.97	6.19469e-13	3.2262e-09	18.2693		ENSMUST00000099512	Hlcs	5.73663	1.79773	4.16841	5.47727e-05	0.0407509	1.03472
																		ENSMUST00000036884	Klf9	-0.471235	9.1383	-4.22198	4.44546e-05	0.0315708	0.697673		ENSMUST00000064922	Junb	-0.784013	8.80648	-4.76095	4.93886e-06	0.0048228	3.19128		ENSMUST00000228910	Hlcs	6.07033	2.04459	4.58908	1.01408e-05	0.0126752	2.39006
																		ENSMUST00000136312	Ubc	-0.392146	10.4637	-4.78526	4.455e-06	0.00632772	2.27313		ENSMUST00000026469	Nab2	-0.781107	7.57335	-4.15543	5.7598e-05	0.0299971	1.02247		ENSMUST00000163193	Hlcs	6.07033	2.04459	4.58908	1.01408e-05	0.0126752	2.39006
																		ENSMUST00000156249	Ubc	-0.392146	10.4637	-4.78526	4.455e-06	0.00632772	2.27313		ENSMUST00000099157	Nab2	-0.781107	7.57335	-4.15543	5.7598e-05	0.0299971	1.02247
																		ENSMUST00000035651	Lrrc17	-0.365038	12.2696	-14.1504	2.35971e-28	7.37361e-24	51.2099		ENSMUST00000127638	Stat3	-0.742103	7.90643	-3.99233	0.000107382	0.0461023	0.419132
																		ENSMUST00000106215	Actg1	-0.359605	9.92736	-4.3132	3.10288e-05	0.0239109	0.582414		ENSMUST00000103114	Stat3	-0.739892	7.90761	-3.98436	0.000110653	0.0461023	0.390538
																		ENSMUST00000071555	Actg1	-0.359605	9.92736	-4.3132	3.10288e-05	0.0239109	0.582414		ENSMUST00000105336	Dot1l	-0.718541	8.10385	-4.23596	4.20843e-05	0.0258167	1.2228
																		ENSMUST00000082402	mt-Co1	0.189877	11.2172	4.87295	3.0627e-06	0.00503702	1.98398		ENSMUST00000042603	Inhba	-0.704234	7.7094	-4.51001	1.4038e-05	0.0104392	2.17117
																		ENSMUST00000054002	Socs3	0.670058	9.20384	4.64437	8.06057e-06	0.010048	2.47054		ENSMUST00000028880	Slc20a1	-0.653192	8.85535	-5.41929	2.70235e-07	0.000469127	5.78284
																		ENSMUST00000167058	Mast4	1.56641	6.64829	4.45281	1.77201e-05	0.0149653	2.5517		ENSMUST00000110315	Slc20a1	-0.653192	8.85535	-5.41929	2.70235e-07	0.000469127	5.78284
																											ENSMUST00000000188	Ccnd2	-0.582388	10.0319	-9.87545	1.31152e-17	1.36608e-13	28.5442
																											ENSMUST00000165853	Ptp4a2	-0.56634	8.92113	-5.02385	1.59121e-06	0.00216183	3.95946
																											ENSMUST00000030578	Ptp4a2	-0.56634	8.92113	-5.02385	1.59121e-06	0.00216183	3.95946
																											ENSMUST00000001809	Pabpc1	-0.400933	9.4204	-4.2262	4.37264e-05	0.0258167	0.534997
																											ENSMUST00000155285	Mdm2	0.584197	9.22382	5.02862	1.55827e-06	0.00216183	4.05322
																											ENSMUST00000105263	Mdm2	0.588045	9.17087	4.91489	2.55626e-06	0.00319512	3.59658
																											ENSMUST00000020408	Mdm2	0.588045	9.17087	4.91489	2.55626e-06	0.00319512	3.59658
																											ENSMUST00000057950	Sall3	0.85946	7.71358	4.30621	3.1901e-05	0.0203738	1.62438
																											ENSMUST00000049093	Txnip	1.13018	9.03322	6.33308	3.38623e-09	9.61936e-06	10.1248
																											ENSMUST00000074519	Txnip	1.13018	9.03322	6.33308	3.38623e-09	9.61936e-06	10.1248
																											ENSMUST00000029865	Trp53inp1	1.1757	7.4262	4.77015	4.7501e-06	0.0047881	3.62528
																											ENSMUST00000031324	Ereg	1.86015	6.99713	5.63854	9.77753e-08	0.000190955	7.50379
																											ENSMUST00000020970	Rsad2	2.72445	5.7932	6.51062	1.38882e-09	4.82199e-06	11.5521
																											ENSMUST00000137792	Rsad2	2.72445	5.7932	6.51062	1.38882e-09	4.82199e-06	11.5521
																											ENSMUST00000053855	Ddit4l	2.89416	4.54868	4.5553	1.16573e-05	0.00946947	3.07511
																											ENSMUST00000136601	Iftap	3.13245	4.61929	4.077	7.78806e-05	0.0386288	1.32977
																											ENSMUST00000095328	Cyp4v3	5.40347	1.64224	4.08415	7.57791e-05	0.0381927	0.620074
																											ENSMUST00000145067	Mcf2l	6.19725	2.26322	4.5398	1.24247e-05	0.00946947	1.72121
																											ENSMUST00000110866	Mcf2l	6.19725	2.26322	4.5398	1.24247e-05	0.00946947	1.72121
																											ENSMUST00000110876	Mcf2l	6.19725	2.26322	4.5398	1.24247e-05	0.00946947	1.72121
																											ENSMUST00000173099	Mcf2l	6.19725	2.26322	4.5398	1.24247e-05	0.00946947	1.72121
																											ENSMUST00000126905	Mcf2l	6.19725	2.26322	4.5398	1.24247e-05	0.00946947	1.72121
																											ENSMUST00000123811	Mcf2l	6.19725	2.26322	4.5398	1.24247e-05	0.00946947	1.72121

## Sheet: N vs. 0h
Genes undergoing statistically significant changes in response to RHOX10 identified from iSLAMseq (N vs. 0h)
0.5h vs. 0h									1h vs. 0h									2h vs. 0h									4h vs. 0h									8h vs. 0h
ID	Symbol	logFC	AveExpr	t	P.Value	adj.P.Val	B		ID	Symbol	logFC	AveExpr	t	P.Value	adj.P.Val	B		ID	Symbol	logFC	AveExpr	t	P.Value	adj.P.Val	B		ID	Symbol	logFC	AveExpr	t	P.Value	adj.P.Val	B		ID	Symbol	logFC	AveExpr	t	P.Value	adj.P.Val	B
ENSMUST00000114229	Cxadr	-7.92438	1.13613	-4.54381	1.22217e-05	0.0263044	-2.53986		ENSMUST00000233296	Cdkn1a	-0.820327	8.7965	-5.00491	1.72863e-06	0.00900272	4.30961		ENSMUST00000107094	Jun	-1.88617	6.85101	-5.94587	2.26487e-08	6.43388e-05	8.84117		ENSMUST00000163516	Nedd4l	-3.30853	4.55069	-4.46504	1.68619e-05	0.00863771	2.51934		ENSMUST00000120301	Farp2	-5.63577	1.53571	-3.83286	0.000194167	0.0452738	-0.646051
ENSMUST00000136312	Ubc	-0.296461	10.4637	-5.06547	1.3254e-06	0.00690267	4.05228		ENSMUST00000164773	Phlda1	-0.652742	9.06271	-5.06659	1.31889e-06	0.00900272	4.40054		ENSMUST00000025025	Dusp1	-1.274	7.99551	-6.25032	5.10909e-09	1.99561e-05	9.9734		ENSMUST00000032194	Bhlhe40	-2.90836	6.87855	-9.30133	3.53998e-16	2.76543e-12	26.1256		ENSMUST00000027404	Ptprn	-4.74043	4.25493	-4.18091	5.21776e-05	0.0184363	0.91308
ENSMUST00000064795	Egr1	0.30273	9.28013	5.43852	2.47406e-07	0.00241411	5.97531		ENSMUST00000064795	Egr1	0.289548	9.28013	4.95174	2.17915e-06	0.00908078	3.1709		ENSMUST00000164773	Phlda1	-1.11251	9.06271	-8.71286	9.96107e-15	3.11264e-10	22.586		ENSMUST00000182884	Ank3	-2.5553	5.31358	-4.80104	4.16589e-06	0.00232456	4.00295		ENSMUST00000161711	Opa3	-4.66077	3.46123	-4.02883	9.35509e-05	0.0281085	0.437183
ENSMUST00000042235	Eef1a1	0.540822	10.3326	5.38998	3.09026e-07	0.00241411	6.02221		ENSMUST00000035651	Lrrc17	0.320595	12.2696	10.2401	1.5937e-18	4.97999e-14	28.9331		ENSMUST00000020692	Btg2	-1.08182	8.29602	-6.09741	1.08454e-08	3.38896e-05	9.14076		ENSMUST00000067543	Trib1	-2.17348	8.24156	-10.4678	4.25671e-19	6.65068e-15	32.8642		ENSMUST00000050140	Tmem88	-3.96509	3.67095	-3.96674	0.000118222	0.0338919	0.526912
ENSMUST00000167182	Hnrnpf	0.688379	9.09397	4.31107	3.12922e-05	0.0488909	2.05621		ENSMUST00000106215	Actg1	0.337985	9.92736	5.036	1.50863e-06	0.00900272	3.46778		ENSMUST00000036273	Nfkbiz	-1.0464	7.46461	-4.32298	2.98453e-05	0.0282608	1.7702		ENSMUST00000028846	Dusp2	-2.02486	7.4781	-7.19964	3.93403e-11	6.47003e-08	14.9943		ENSMUST00000064606	Lrrc15	-2.82376	4.89532	-3.98789	0.000109194	0.0318887	0.986277
ENSMUST00000154232	Brd2	0.738643	9.05353	4.53662	1.25881e-05	0.0263044	2.95772											ENSMUST00000034214	Mt2	-0.994787	9.02257	-8.28144	1.11099e-13	1.73581e-09	20.1538		ENSMUST00000225200	Egr3	-1.97807	8.31609	-9.40045	2.00884e-16	2.09241e-12	26.8336		ENSMUST00000008280	Fhl2	-2.78776	5.145	-3.90168	0.000150682	0.0398877	0.750624
ENSMUST00000023779	Nr4a1	0.863945	8.12442	4.75457	5.07421e-06	0.0173744	3.8352											ENSMUST00000077523	Serpine1	-0.946668	8.03875	-4.98512	1.88464e-06	0.00341096	4.18842		ENSMUST00000030010	Abca1	-1.94521	5.40459	-3.90365	0.000149584	0.0421099	0.804519		ENSMUST00000032194	Bhlhe40	-2.73944	6.87855	-8.09949	3.03949e-13	1.58297e-09	19.6068
ENSMUST00000049093	Txnip	0.899373	9.03322	4.7103	6.11619e-06	0.0173744	3.57575											ENSMUST00000095267	Jund	-0.900148	7.88994	-4.24597	4.0464e-05	0.0361263	1.31562		ENSMUST00000107094	Jun	-1.88953	6.85101	-6.2767	4.48258e-09	5.18784e-06	10.4554		ENSMUST00000027965	Fam107b	-2.566	5.35621	-4.01824	9.7379e-05	0.0287066	1.16317
ENSMUST00000035065	Ptgs2	1.20696	7.91369	4.8077	4.04923e-06	0.0173744	4.0581											ENSMUST00000020308	Ddit4	-0.82817	8.56066	-4.58659	1.02457e-05	0.0123137	2.5111		ENSMUST00000005548	Hmox1	-1.69723	6.37996	-4.42795	1.9596e-05	0.0097196	2.60309		ENSMUST00000041388	Serpine1	-2.55741	8.04779	-10.5031	3.46839e-19	7.46082e-15	33.0234
																		ENSMUST00000233296	Cdkn1a	-0.765732	8.7965	-4.79408	4.29103e-06	0.00582983	3.21461		ENSMUST00000009530	Timp1	-1.65889	7.21998	-5.4379	2.48117e-07	0.000168547	6.63564		ENSMUST00000029699	Lmna	-2.52139	5.54773	-4.17928	5.251e-05	0.0184363	1.70575
																		ENSMUST00000164047	Ifrd1	-0.67825	8.83937	-4.97555	1.96484e-06	0.00341096	3.87139		ENSMUST00000041388	Serpine1	-1.64809	8.04779	-8.1282	2.59436e-13	8.10687e-10	19.8094		ENSMUST00000005256	Ndrg1	-2.31183	5.7857	-4.22487	4.39547e-05	0.0157873	1.88833
																		ENSMUST00000212291	Mt1	-0.627127	9.05427	-4.61195	9.22399e-06	0.0115293	2.26591		ENSMUST00000048289	Egr2	-1.64031	6.32114	-4.0058	0.000102067	0.0362429	1.10231		ENSMUST00000028846	Dusp2	-1.81319	7.4781	-5.83048	3.94166e-08	4.56182e-05	8.37487
																		ENSMUST00000036884	Klf9	-0.608164	9.1383	-5.16043	8.70472e-07	0.00170003	4.5079		ENSMUST00000036273	Nfkbiz	-1.60184	7.46461	-6.65705	6.6004e-10	8.96736e-07	12.2444		ENSMUST00000094103	Hs3st3b1	-1.80057	6.53033	-3.97041	0.000116609	0.0337389	1.00483
																		ENSMUST00000064795	Egr1	-0.563827	9.28013	-5.75367	5.68126e-08	0.00013656	7.01226		ENSMUST00000000579	Sox9	-1.48255	8.49737	-8.34161	7.9525e-14	3.55e-10	20.9154		ENSMUST00000023672	Rcan1	-1.56414	7.09382	-4.74479	5.28846e-06	0.00344279	3.75789
																		ENSMUST00000059472	Mat2a	-0.520436	9.8479	-5.34715	3.75652e-07	0.000838456	5.04577		ENSMUST00000107586	Mllt6	-1.41924	6.65808	-4.33721	2.82027e-05	0.0133527	2.18714		ENSMUST00000059193	F2r	-1.50185	6.46583	-3.87635	0.000165478	0.0410386	0.608217
																		ENSMUST00000136312	Ubc	-0.491716	10.4637	-6.44884	1.89634e-09	1.18513e-05	9.75263		ENSMUST00000164773	Phlda1	-1.40915	9.06271	-11.0126	1.79353e-20	5.60441e-16	35.8798		ENSMUST00000067543	Trib1	-1.49198	8.24156	-6.76204	3.8538e-10	1.09476e-06	12.7204
																		ENSMUST00000021413	Nfkbia	-0.379694	10.0732	-4.30478	3.20823e-05	0.0294855	0.629787		ENSMUST00000064922	Junb	-1.33727	8.80648	-8.89131	3.63974e-15	2.20977e-11	23.839		ENSMUST00000081182	Nasp	-1.48626	6.93075	-4.54683	1.20706e-05	0.00589345	2.9628
																		ENSMUST00000224188	Hmgcs1	1.42937	7.14959	4.53049	1.29084e-05	0.0144057	2.77153		ENSMUST00000094077	Kdm6b	-1.26634	7.1547	-4.29624	3.31868e-05	0.0154779	1.99991		ENSMUST00000042603	Inhba	-1.48494	7.7094	-4.84225	3.49371e-06	0.00266272	4.11004
																		ENSMUST00000108661	Chd3	3.02798	5.94946	4.83356	3.6261e-06	0.00539564	4.16674		ENSMUST00000025025	Dusp1	-1.24842	7.99551	-5.62169	1.05804e-07	7.87184e-05	7.26877		ENSMUST00000023779	Nr4a1	-1.46736	8.12442	-6.18814	6.94657e-09	9.86666e-06	9.91799
																											ENSMUST00000000326	Bcl6b	-1.20791	7.8955	-4.87415	3.04692e-06	0.00173109	4.13303		ENSMUST00000052622	Tcim	-1.43885	7.27137	-4.65236	7.79647e-06	0.00463693	3.36334
																											ENSMUST00000212291	Mt1	-1.14253	9.05427	-7.83176	1.31926e-12	2.9446e-09	17.9678		ENSMUST00000112629	Nr4a2	-1.40421	7.28432	-4.94996	2.19611e-06	0.00175959	4.53137
																											ENSMUST00000023779	Nr4a1	-1.10769	8.12442	-5.4676	2.16426e-07	0.000153702	6.4957		ENSMUST00000164773	Phlda1	-1.40078	9.06271	-10.2254	1.73567e-18	1.80788e-14	31.3773
																											ENSMUST00000164047	Ifrd1	-1.07302	8.83937	-7.96363	6.41515e-13	1.82237e-09	18.7054		ENSMUST00000225200	Egr3	-1.39609	8.31609	-5.96067	2.1086e-08	2.53422e-05	8.87281
																											ENSMUST00000034214	Mt2	-1.07155	9.02257	-8.25832	1.26302e-13	4.93336e-10	20.2846		ENSMUST00000000579	Sox9	-1.36767	8.49737	-7.32517	2.02201e-11	6.58198e-08	15.5031
																											ENSMUST00000020692	Btg2	-1.05075	8.29602	-5.95453	2.17213e-08	2.34051e-05	8.65646		ENSMUST00000086199	Glul	-1.3623	7.57346	-5.42742	2.6034e-07	0.000254222	6.49178
																											ENSMUST00000015981	Sqstm1	-1.01971	8.44288	-5.72779	6.42202e-08	6.24531e-05	7.59325		ENSMUST00000166395	Tgif1	-1.35138	6.72908	-3.88906	0.00015789	0.0398877	0.615747
																											ENSMUST00000076639	Chtop	-0.977946	7.61521	-4.09106	7.38003e-05	0.0303648	1.09674		ENSMUST00000098873	Gabpb2	-1.22894	7.03842	-3.95016	0.000125796	0.035097	0.771089
																											ENSMUST00000086199	Glul	-0.926186	7.57346	-3.99619	0.000105832	0.0363682	0.730008		ENSMUST00000009530	Timp1	-1.22345	7.21998	-3.89021	0.00015722	0.0398877	0.580226
																											ENSMUST00000183542	Nr4a2	-0.908492	7.45588	-4.05179	8.57369e-05	0.0322784	0.922694		ENSMUST00000026475	Ddit3	-1.20706	7.07713	-3.8798	0.000163388	0.0408443	0.51594
																											ENSMUST00000000188	Ccnd2	-0.817172	10.0319	-8.86419	4.24303e-15	2.20977e-11	23.3295		ENSMUST00000015981	Sqstm1	-1.12437	8.44288	-6.0683	1.25028e-08	1.65013e-05	9.20463
																											ENSMUST00000036884	Klf9	-0.800146	9.1383	-6.53658	1.21792e-09	1.46376e-06	11.1893		ENSMUST00000020484	Txnrd1	-1.11378	7.28613	-4.10306	7.04835e-05	0.0222468	1.22855
																											ENSMUST00000105336	Dot1l	-0.778279	8.10385	-3.88124	0.000162516	0.045342	0.214361		ENSMUST00000107619	Klf4	-1.07668	7.33338	-4.04865	8.67685e-05	0.0265818	1.01195
																											ENSMUST00000037947	Mcl1	-0.768243	8.47012	-4.49968	1.4643e-05	0.00762605	2.3535		ENSMUST00000060792	Cavin1	-1.07227	8.22562	-4.66616	7.35974e-06	0.00459954	3.23745
																											ENSMUST00000165853	Ptp4a2	-0.765741	8.92113	-5.07288	1.28285e-06	0.000770893	4.56427		ENSMUST00000064922	Junb	-1.05631	8.80648	-6.22019	5.93034e-09	9.75323e-06	9.85581
																											ENSMUST00000105097	Zswim6	-0.732912	8.41484	-3.9123	0.000144856	0.0415271	0.217934		ENSMUST00000006760	Cdt1	-1.04875	7.43392	-3.91817	0.000141732	0.0391934	0.553054
																											ENSMUST00000172695	Pabpn1	-0.726185	8.39108	-3.87708	0.000165033	0.0456367	0.117019		ENSMUST00000028880	Slc20a1	-0.989096	8.85535	-6.37257	2.78018e-09	5.11029e-06	10.5773
																											ENSMUST00000020308	Ddit4	-0.683357	8.56066	-3.90906	0.000146612	0.0416485	0.169353		ENSMUST00000036273	Nfkbiz	-0.984381	7.46461	-3.83654	0.000191564	0.0450075	0.251821
																											ENSMUST00000234665	Pim1	-0.671381	8.57765	-4.1518	5.84132e-05	0.0260756	0.979542		ENSMUST00000098066	Pakap	-0.976454	7.61938	-3.8246	0.000200124	0.045315	0.192148
																											ENSMUST00000042057	Midn	-0.665154	9.30318	-4.69621	6.48912e-06	0.00343681	2.93338		ENSMUST00000000080	Klf6	-0.963798	8.12569	-4.61771	9.00606e-06	0.00493722	2.99761
																											ENSMUST00000064795	Egr1	-0.650786	9.28013	-4.90232	2.69884e-06	0.00156173	3.7702		ENSMUST00000020692	Btg2	-0.962333	8.29602	-4.72368	5.78108e-06	0.00368668	3.3635
																											ENSMUST00000001809	Pabpc1	-0.636348	9.4204	-5.09935	1.14141e-06	0.000750563	4.44872		ENSMUST00000154585	Ccnl1	-0.941345	8.43567	-5.20324	7.19052e-07	0.000624137	5.27853
																											ENSMUST00000059472	Mat2a	-0.625121	9.8479	-6.58538	9.50872e-10	1.23804e-06	11.1173		ENSMUST00000055322	Ier5	-0.924207	8.24138	-4.77782	4.59797e-06	0.00334133	3.55342
																											ENSMUST00000136312	Ubc	-0.565443	10.4637	-7.31427	2.14278e-11	3.71986e-08	14.4344		ENSMUST00000105336	Dot1l	-0.903664	8.10385	-4.27761	3.57238e-05	0.0132892	1.67884
																											ENSMUST00000106251	Fus	-0.526398	9.12802	-3.91265	0.000144668	0.0415271	-0.0827562		ENSMUST00000036884	Klf9	-0.863597	9.1383	-6.47156	1.69143e-09	3.52358e-06	10.9293
																											ENSMUST00000167721	Actb	-0.435045	9.88148	-4.06125	8.27051e-05	0.0315638	0.0485219		ENSMUST00000020308	Ddit4	-0.821278	8.56066	-4.74687	5.24212e-06	0.00344279	3.32578
																											ENSMUST00000049093	Txnip	0.91765	9.03322	5.78401	4.91905e-08	4.9584e-05	7.53067		ENSMUST00000037947	Mcl1	-0.816255	8.47012	-4.59936	9.71843e-06	0.00514714	2.76845
																											ENSMUST00000092673	Sgk1	1.03359	8.16891	5.68232	7.95938e-08	6.3773e-05	7.43647		ENSMUST00000106215	Actg1	-0.804519	9.92736	-6.56408	1.05947e-09	2.36473e-06	11.1609
																											ENSMUST00000096232	Cebpd	1.27993	7.08211	4.7182	5.91601e-06	0.00324322	3.54876		ENSMUST00000105097	Zswim6	-0.779716	8.41484	-4.03585	9.10924e-05	0.0276355	0.672834
																											ENSMUST00000020970	Rsad2	2.53025	5.7932	5.08783	1.20098e-06	0.000750563	5.14738		ENSMUST00000041045	H2az1	-0.70416	8.39965	-3.87076	0.000168925	0.0415635	0.0631205
																											ENSMUST00000108661	Chd3	3.23449	5.94946	5.09254	1.17627e-06	0.000750563	5.02473		ENSMUST00000000188	Ccnd2	-0.693116	10.0319	-7.31749	2.10637e-11	6.58198e-08	14.9179
																											ENSMUST00000007949	Twist2	3.29353	4.22038	4.06086	8.28286e-05	0.0315638	1.11155		ENSMUST00000116476	Pabpn1	-0.684187	8.5681	-3.8412	0.000188319	0.0450075	-0.0677
																											ENSMUST00000024112	Mx2	3.52401	4.20536	4.03517	9.13258e-05	0.0335735	0.931694		ENSMUST00000136312	Ubc	-0.678743	10.4637	-8.28739	1.07489e-13	6.71764e-10	19.7243
																											ENSMUST00000082432	Dio2	4.51469	2.77106	3.98429	0.000110682	0.0363682	0.405005		ENSMUST00000233296	Cdkn1a	-0.644947	8.7965	-4.112	6.81024e-05	0.0222468	0.765836
																											ENSMUST00000102826	Ifit2	6.67242	0.565812	4.15765	5.71067e-05	0.0260756	-0.236716		ENSMUST00000027438	Ncl	-0.604234	8.88418	-4.15666	5.73241e-05	0.0197686	0.868683
																																				ENSMUST00000059472	Mat2a	-0.588844	9.8479	-6.24694	5.19532e-09	9.01908e-06	9.43117
																																				ENSMUST00000001809	Pabpc1	-0.586087	9.4204	-4.555	1.1672e-05	0.00588267	2.22091
																																				ENSMUST00000020118	Dusp6	0.684999	9.45081	5.37378	3.32743e-07	0.000305811	5.64409
																																				ENSMUST00000049093	Txnip	0.959171	9.03322	5.8024	4.5068e-08	4.85615e-05	7.64191
																																				ENSMUST00000093962	Ccnd1	1.13071	7.02606	3.80691	0.00021347	0.0479894	0.25405
																																				ENSMUST00000031327	Cxcl1	1.45237	6.74576	4.13942	6.12765e-05	0.0208127	1.47096
																																				ENSMUST00000038368	Id1	1.60009	6.41092	4.49622	1.48516e-05	0.00703156	2.82269
																																				ENSMUST00000000193	Ccl2	1.7123	7.8604	7.40374	1.33009e-11	5.19534e-08	15.9748
																																				ENSMUST00000144064	Oasl2	1.98474	5.27643	4.15556	5.75699e-05	0.0197686	1.65798
																																				ENSMUST00000021011	Ccl7	2.19432	7.13924	7.49314	8.24111e-12	3.67883e-08	16.5031
																																				ENSMUST00000085425	Isg15	2.3584	5.22787	3.84123	0.000188302	0.0450075	0.593247
																																				ENSMUST00000186574	Stat1	2.47421	5.11639	3.88838	0.000158284	0.0398877	0.737369
																																				ENSMUST00000020970	Rsad2	2.58507	5.7932	5.48218	2.0236e-07	0.000203979	6.80233
																																				ENSMUST00000108661	Chd3	2.97038	5.94946	4.6128	9.19149e-06	0.00495199	3.22171
																																				ENSMUST00000215740	Ncoa7	3.63702	4.24735	4.80285	4.13383e-06	0.00307557	3.65012
																																				ENSMUST00000209422	Rtp4	3.73983	4.54388	4.56374	1.12593e-05	0.0057677	2.74497
																																				ENSMUST00000093902	Rnf213	3.75466	3.67881	4.09785	7.19061e-05	0.0222468	1.06373
																																				ENSMUST00000024112	Mx2	3.85943	4.20536	4.65027	7.86473e-06	0.00463693	2.98752
																																				ENSMUST00000099512	Hlcs	5.96706	1.79773	3.90686	0.000147813	0.0398877	-0.505408
																																				ENSMUST00000188001	Apbb1	6.48829	1.81764	4.34755	2.70626e-05	0.0103128	0.553062
																																				ENSMUST00000024958	Caskin1	6.7396	1.717	4.43521	1.90286e-05	0.00803519	0.587616
																																				ENSMUST00000213728	Ifi47	6.9332	1.92009	4.63285	8.45673e-06	0.00471885	1.2159

## Sheet: GO KEGG
GO analysis of genes undergoing statistically significant transcription rate changes identified from iSLAMseq
Term	P-Value	Benjamini
Positive regulation of transcription from RNA polymerase II promoter	9.1e-11	1.3e-07
Transcription, DNA-templated	1e-08	7.1e-06
Response to mechanical stimulus	4.4e-08	1.6e-05
Regulation of cell proliferation	4.7e-08	1.6e-05
Response to drug	1.3e-07	3.5e-05
Negative regulation of apoptotic process	1.9e-07	4.4e-05
Regulation of cell cycle	3.5e-07	6.8e-05
Negative regulation of transcription from RNA polymerase II promoter	5.2e-07	8.6e-05
Negative regulation of cell proliferation	6.2e-07	8.6e-05
Regulation of transcription, DNA-templated	6.2e-07	8.6e-05
KEGG pathway analysis of genes undergoing statistically significant transcription rate changes identified from iSLAMseq
Term	P-Value	Benjamini
TNF signaling pathway	0.00025	0.0076
p53 signaling pathway	0.001	0.024
Viral carcinogenesis	0.0013	0.027
Oxytocin signaling pathway	0.0017	0.03
Thyroid hormone signaling pathway	0.002	0.031
Proteoglycans in cancer	0.0023	0.033
FoxO signaling pathway	0.0045	0.052
Jak-STAT signaling pathway	0.0065	0.062
PI3K-Akt signaling pathway	0.0071	0.063

## Sheet: overlapping genes
Overlapping genes identified from iSLAMseq and CUT&Tag datasets
0.5h	1h	2h	4h	8h
Cxadr	Lrrc17	Mat2a	Bcl6b	Dusp6
Hnrnpf	Paip2	Klf9	Nr4a2	Nr4a2
Nr4a1	Nr4a1	Nfkbiz	Bhlhe40	Bhlhe40
Txnip	Dnajc25	Chd3	Mllt6	Nr4a1
		Btg2	Nr4a1	Hs3st3b1
		Hmgcs1	Mat2a	Mat2a
		Dusp1	Pabpc1	Pabpc1
		Serpine1	Twist2	Fam107b
		Mdm2	Klf9	Ndrg1
		Vim	Mcl1	Klf9
		Trib1	Trib1	Slc20a1
		Lrrc17	Ank3	Mcl1
		Jak1	Nfkbiz	Farp2
		Sox9	Chd3	Trib1
			Btg2	Ncoa7
			Dusp1	Nfkbiz
			Sox9	Chd3
			Txnip	Btg2
			Dusp2	Pakap
			Hmox1	Fhl2
			Zswim6	Stat1
			Serpine1	Sox9
			Ptp4a2	Klf4
			Mex3a	Txnip
			Mdm2	Dusp2
			Ptpn1	Ddit3
			Dclk2	Zswim6
			Slc20a1	Opa3
			Cyp51	Serpine1
			Alcam	Tgif1
			Lhx2	Bach2
			Mcf2l	Lrrc17
			Stat3	Camk1d
			Hmgcs1	Lpp
			Atp6v1g1	Rasgrf1
			Hectd1	Phf21a
				Oaf
