# Supplementary material for: RHOX10 drives mouse spermatogonial stem cell establishment through a transcription factor signaling cascade
Source: Cell Rep. Author manuscript; Available in PMC 2021 Aug 11. (PMC8357189; doi:10.1016/j.celrep.2021.109423)
Supplement: 4 [file NIHMS1726847-supplement-4.xlsx]

## Sheet: Primers
Primers used in this study
Symbol	Forward	Reverse
Luciferase reporters
Hnrnpf	GATTCCTTTGGGATCACTTTTC	CCATTTCTTCACCTTATCCCCTC
Klf9	CTAAGTGCTGCATTCCAAACAAG	AGGCGACCTCAGCCCCTCATC
Dmrt1	AGCCAGGTGGTAGAAATCCTG	AAAGTTTGAATCTCGGGACAC
human DMRT1	agagaggacacaggcatgg	ggtgcccctaggagaagtg
Etv5	GCACGGGATCTAATTCGCAAAC	AGGCTGCACATGTCGGTG
Gfrα1	CAAAAAAAGAGCGTCTCTTTTTTTG	ACCTGGAAGGAAGAGCGC
shRNAs
RHOXF1	GGGTTTGGTTTAAGAATAA
RHOXF2	GGGCATTAATGGCAAGAAA
qPCR primers
Rpl19	CCTGAAGGTCAAAGGGAATGTG	CTTTCGTGCTTCCTTGGTCTT
Rhox10	GAGAAGGCTTTCCAAGAGACCC	TCACCTTGCATTCGTCCACATCAAT
Zbtb16	GTGGAGCAGCACAGGAAAC	CCGCATTGATCACACACAAAG
Etv4	GCAGGGAAAGCTCATGGAC	GAACAAACTGCTCATCACTGTC
Lhx1	GGGAAGGCAAGCTCTACTG	GGAGATAAACTAGGGTCACTGC
Dmrt1	GAGAATAATGCCAGCAACCCG	GGTAAAAGCTGCTGTAGTAGGC
Cln3	GTTATGGGAAGTTCTGCGGG	CAAAGACCCAAGATCCAGAAAC
Ank2	GAGCGTGGACATGGCTTC	TGTCCAGGTTGCCTGCTC
EMSA probes
Dmrt1	CTCCTCCAAGCAACCATTGGCGCTCAGCTCAATTCC	GGAATTGAGCTGAGCGCCAATGGTTGCTTGGAGGAG
mutated Dmrt1	CTCCTCCAAGCAACCCGCTCAGCTCAATTCC	GGAATTGAGCTGAGCGGGTTGCTTGGAGGAG

## Sheet: Antibodies
Antibodies used in this study
Antibody	Description	Source	Catalog no.
Anti-HA	Rabbit polyclonal	Novus Biologicals	NB600-363
Anti-ETV4	Rabbit polyclonal	Proteintech	10684-1-AP
Anti-DNMT3L	Rabbit polyclonal	Abcam	ab194094
GCNA1 (TRA98)	Rat monoclonal	B-Bridge International	73-003
anti-IgG	Guinea Pig anti-Rabbit	Antibodies-Online	ABIN101961
Goat anti-Rabbit IgG (H+L) Cross-Adsorbed Secondary Antibody, Alexa Fluor 488	Goat anti-Rabbit	Thermo Fisher Scientific	A-11008
Goat anti-Rat IgG (H+L) Secondary Antibody, Alexa Fluor® 555 conjugate	Goat anti-Rat	Thermo Fisher Scientific	A-21434
Donkey anti-Rabbit IgG (H+L) Highly Cross-Adsorbed Secondary Antibody, Alexa Fluor 647	Donkey anti-Rabbit	Thermo Fisher Scientific	A-31573
Donkey anti-Rat IgG (H+L) Highly Cross-Adsorbed Secondary Antibody, Alexa Fluor 594	Donkey anti-Rat	Thermo Fisher Scientific	A-21209
